# Supplementary material for: Experimental and Analytical Approaches for Improving the Resolution of Randomly Barcoded Transposon Insertion Sequencing (RB-TnSeq) Studies
Source: ACS Synth Biol. 2022 Jun 3;11(6):2015–21. doi: 10.1021/acssynbio.2c00119 (PMC9208016; doi:10.1021/acssynbio.2c00119)
Supplement: Supplementary file 1 — sb2c00119_si_001.xlsx [file sb2c00119_si_001.xlsx]

## Sheet: README
Supplementary data
Experimental and analytical approaches for improving the resolution of randomly bar-coded transposon insertion sequencing (RB-TnSeq) studies
Andrew J. Borchert,1,2* Alissa Bleem,1,2* and Gregg T. Beckham1,2
*These authors contributed equally to this work.
1Renewable Resources and Enabling Sciences Center, National Renewable Energy Laboratory, Golden, CO, 80401, USA
2Center for Bioenergy Innovation, Oak Ridge National Laboratory, Oak Ridge TN 37830, USA
This file contains:
Tab Library_0_Counts	Contains all genes that did not contain any transposon counts, as listed in the all.poolcount table.
Tab all.poolcount.	Contains all counts across all conditions for unqiuely barcoded transposons used in this work.
Tab Table_S1_Gene_Lists	Contains the lists of genes included in analysis as listed in Table S1.
Tab Figure_2A_M9_v_LB_T=0.	Normalized Fitness calculations when using an M9 + glucose T=0 baseline reference vs an LB T=0 baseline reference. Significant difference in mean fitness between groups was determined with a two-sample t-test corrected for multiple testing by the pFDR method. q values are reported.
Tab Figure_2B_T=0_Reference.	Normalized Fitness and t-like statistic calculations when calculated for an M9 + ferulate enrichment culture vs the M9 + glucose T=0 baseline reference culture.
Tab Figure_2B_Parallel_M9_Reference.	Normalized Fitness and t-like statistic calculations when calculated for an M9 + ferulate enrichment culture vs an M9 + glucose medium reference culture that inoculated from the same T=0 culture and grown in parrallel to the enrichment culture.
Tab Figure_2C_M9_Gluc_v_M9_Ferulate.	Normalized fitness values for M9 + 20 mM glucose (reference medium) cultures were compared to those for M9 + 10 mM ferulate (enrichment medium) cultures using the M9 + 20 mM glucose T=0 condition as the baseline. Significant difference in mean fitness between groups was determined with a two-sample t-test corrected for multiple testing by the pFDR method. q values are reported.
Begin_Trimmed_10%	Normalized fitness values for M9 + 10 mM ferulate (enrichment medium) cultures using the M9 + 20 mM glucose T=0 condition as the baseline were calculated where counts from transposons inserted in the first 10% of the gene were excluded from the analyses. Significant difference in mean fitness between groups was determined with a two-sample t-test corrected for multiple testing by the pFDR method.…
End_Trimmed_10%	Normalized fitness values for M9 + 10 mM ferulate (enrichment medium) cultures using the M9 + 20 mM glucose T=0 condition as the baseline were calculated where counts from transposons inserted in the last 10% of the gene were excluded from the analyses. Significant difference in mean fitness between groups was determined with a two-sample t-test corrected for multiple testing by the pFDR method. …
Both_Trimmed_10%	Normalized fitness values for M9 + 10 mM ferulate (enrichment medium) cultures using the M9 + 20 mM glucose T=0 condition as the baseline were calculated where counts from transposons inserted in the first or last 10% of the gene were excluded from the analyses. Significant difference in mean fitness between groups was determined with a two-sample t-test corrected for multiple testing by the pFDR…
Trimmed_Gene_Exclusions	Contains the lists of genes excluded from analysis for each trimming threshold.

## Sheet: Library_0_Counts
sysName	begin	end	strand	desc
PP_0008	8394	8798	-	ribonuclease P protein component
PP_0009	8812	8946	-	50S ribosomal protein L34
PP_0010	9542	11062	+	chromosomal replication initiator protein
PP_0011	11103	12206	+	DNA polymerase III subunit beta
PP_0013	13330	15750	+	DNA gyrase subunit B
PP_0018	23176	24018	+	conserved hypothetical protein
PP_0059	69319	69846	-	D-glycero-beta-D-manno-heptose-1,7-bisphosphate 7-phosphatase
PP_0060	69850	71904	-	glycine-tRNA ligase beta subunit
PP_0061	71901	72848	-	glycine-tRNA ligase alpha subunit
PP_0067	77540	78472	-	Methionyl-tRNA formyltransferase
PP_0068	78533	79039	-	peptide deformylase
PP_0070	80386	80943	+	Threonylcarbamoyl-AMP synthase
PP_16SA	171389	172910	+	16S ribosomal RNA
PP_23SA	173203	176104	+	23S ribosomal RNA
PP_5SA	176237	176356	+	5S ribosomal RNA
PP_16SB	176819	178340	+	16S ribosomal RNA
PP_23SB	178633	181534	+	23S ribosomal RNA
PP_r01	181667	181786	+	5S ribosomal RNA
PP_0186	237982	238923	+	Porphobilinogen deaminase
PP_t74	255279	255355	-	tRNA-Arg
PP_t73	334973	335048	-	tRNA-Thr
PP_0277	335147	335395	-	conserved exported protein of unknown function
PP_t72	344100	344175	-	tRNA-Phe
PP_0318	382811	383041	+	conserved protein of unknown function
PP_0334	400415	401473	+	transposase
PP_0341	414183	415232	+	ADP-heptose:LPS heptosyltransferase II
PP_0342	415233	416291	+	ADP-heptose:LPS heptosyltransferase I
PP_0343	416291	417415	+	lipopolysaccharide glucosyltransferase I
PP_0344	417412	418218	+	lipopolysaccharide core heptose (I) kinase
PP_0347	419701	421143	+	conserved protein of unknown function
PP_5443	424015	424200	-	conserved protein of unknown function
PP_t71	467120	467196	-	tRNA-Met
PP_0387	471084	472934	-	RNA polymerase, sigma 70 (sigma D) factor
PP_0388	473002	474984	-	DNA primase
PP_0389	475289	475504	-	30S ribosomal protein S21
PP_0392	477396	477752	+	dihydroneopterin aldolase
PP_0403	488298	489617	-	peptidyl-prolyl cis-trans isomerase
PP_0436	522934	524133	+	Tyrosine--tRNA ligase
PP_16SC	524949	526470	+	16S ribosomal RNA
PP_23SC	526763	529664	+	23S ribosomal RNA
PP_5SC	529784	529903	+	5S ribosomal RNA
PP_0437	530087	531046	+	bifunctional biotin-[acetyl-CoA-carboxylase] ligase/biotin operon repressor BirA
PP_0438	531036	531785	+	Type III pantothenate kinase
PP_t01	532371	532454	+	tRNA-Tyr
PP_t02	532479	532552	+	tRNA-Gly
PP_t03	532582	532657	+	tRNA-Thr
PP_t04	533984	534059	+	tRNA-Trp
PP_0441	534104	534472	+	Sec translocation complex - SecE subunit
PP_0442	534482	535015	+	transcription antipausing factor NusG
PP_0443	535135	535566	+	50S ribosomal protein L11
PP_0444	535566	536261	+	50S ribosomal protein L1
PP_0445	536459	536959	+	50S ribosomal protein L10
PP_0446	537037	537402	+	50S ribosomal protein L7/L12
PP_0447	537623	541696	+	DNA-directed RNA polymerase subunit beta
PP_0449	546172	546543	+	30S ribosomal protein S12
PP_0450	546650	547120	+	30S ribosomal protein S7
PP_0451	547151	549298	+	Elongation factor G 1
PP_0452	549326	550519	+	Elongation factor Tu-B
PP_0453	550661	550972	+	30S ribosomal protein S10
PP_0454	551020	551688	+	50S ribosomal subunit protein L3
PP_0455	551701	552303	+	50S ribosomal protein L4
PP_0456	552300	552599	+	50S ribosomal protein L23
PP_0457	552614	553438	+	50S ribosomal protein L2
PP_0458	553455	553730	+	30S ribosomal protein S19
PP_0459	553742	554074	+	50S ribosomal protein L22
PP_0460	554061	554774	+	30S ribosomal subunit protein S3
PP_0461	554787	555200	+	50S ribosomal protein L16
PP_0462	555197	555391	+	50S ribosomal subunit protein L29
PP_0463	555394	555660	+	30S ribosomal protein S17
PP_0464	555684	556052	+	50S ribosomal protein L14
PP_0465	556064	556378	+	50S ribosomal protein L24
PP_0466	556399	556938	+	50S ribosomal protein L5
PP_0467	556952	557257	+	30S ribosomal protein S14
PP_0468	557466	557858	+	30S ribosomal protein S8
PP_0469	557871	558404	+	50S ribosomal protein L6
PP_0470	558415	558765	+	50S ribosomal protein L18
PP_0471	558769	559269	+	30S ribosomal protein S5
PP_0472	559272	559448	+	50S ribosomal protein L30
PP_0473	559452	559886	+	50S ribosomal protein L15
PP_0474	559887	561218	+	Sec Translocation Complex - SecY subunit
PP_0475	561247	561363	+	50S ribosomal protein L36
PP_0476	561495	561851	+	30S ribosomal protein S13
PP_0477	561870	562259	+	30S ribosomal protein S11
PP_0478	562275	562895	+	30S ribosomal protein S4
PP_0479	562918	563919	+	DNA-directed RNA polymerase subunit alpha
PP_0480	563962	564348	+	50S ribosomal protein L17
PP_0485	571029	571574	+	Single-stranded DNA-binding protein
PP_t75	584064	584159	+	tRNA-Sec
PP_0501	590754	591686	+	NAD-dependent epimerase/dehydratase family protein
PP_0517	603696	604172	+	6,7-dimethyl-8-ribityllumazine synthase
PP_0518	604169	604669	+	transcription antitermination protein
PP_0522	607097	607714	+	GTP cyclohydrolase-2
PP_0526	611104	612069	+	transposase
PP_0528	614359	615246	-	farnesyl diphosphate synthase
PP_0529	615243	615485	-	Exodeoxyribonuclease 7 small subunit
PP_0538	625089	625616	-	inorganic pyrophosphatase
PP_0548	637123	637752	+	putative phenylacrylic acid decarboxylase, padA1
PP_0558	648322	649677	-	acetyl-CoA carboxylase - biotin carboxylase subunit
PP_0559	649695	650156	-	acetyl-CoA carboxylase - biotin carboxyl carrier subunit
PP_0560	650256	650711	-	3-dehydroquinate dehydratase 1, type II
PP_t05	699431	699507	+	tRNA-Ile
PP_t06	699532	699607	+	tRNA-Ala
PP_23SD	699851	702752	+	23S ribosomal RNA
PP_5SD	702884	703003	+	5S ribosomal RNA
PP_0600	707070	707348	-	30S ribosomal protein S20
PP_0601	707599	709137	+	lipid II flippase
PP_0602	709256	710206	+	bifunctional riboflavin kinase / FMN adenylyltransferaseFMN adenylyltransferase
PP_0603	710203	713034	+	Isoleucine--tRNA ligase
PP_0606	713987	714934	+	4-hydroxy-3-methylbut-2-enyl diphosphate reductase
PP_t07	733388	733463	+	tRNA-Asn
PP_t09	733551	733626	+	tRNA-Lys
PP_0631	737926	738549	-	Dephospho-CoA kinase
PP_0635	741900	743321	+	Group II intron-encoding maturase
PP_0637	744966	746498	-	transposase
PP_0638	746517	746873	-	transposase
PP_0671	780592	781845	-	serine hydroxymethyltransferase
PP_0687	799504	800472	-	octaprenyl diphosphate synthase
PP_0688	800519	801031	+	50S ribosomal protein L21
PP_0689	801070	801327	+	50S ribosomal protein L27
PP_t70	813224	813300	-	tRNA-Met
PP_0720	837380	837964	-	Peptidyl-tRNA hydrolase
PP_0722	838756	839697	-	Ribose-phosphate pyrophosphokinase
PP_t69	839746	839820	-	tRNA-Gln
PP_0724	840706	841323	-	Outer-membrane lipoprotein LolB
PP_0732	851222	852499	+	Glutamyl-tRNA reductase
PP_0733	852496	853578	+	Peptide chain release factor 1
PP_t68	968898	968982	-	tRNA-Leu
PP_0835	971709	973571	+	Sec Translocation Complex SecD subunit
PP_0842	978551	979765	+	cysteine desulfurase
PP_0844	980227	980550	+	iron-sulfur cluster assembly protein, copper(I) binding
PP_0847	982990	983331	+	ferredoxin
PP_0853	987014	988123	+	4-hydroxy-3-methylbut-2-en-1-yl diphosphate synthase
PP_0857	991379	992842	+	GTPase Der
PP_0915	1058291	1058887	-	superoxide dismutase (Fe)
PP_0930	1071947	1073392	-	Aspartyl/glutamyl-tRNA(Asn/Gln) amidotransferase subunit B
PP_0931	1073404	1074855	-	Glutamyl-tRNA(Gln) amidotransferase subunit A
PP_0932	1074871	1075179	-	Aspartyl/glutamyl-tRNA(Asn/Gln) amidotransferase subunit C
PP_0934	1076622	1077620	+	Cell shape-determining protein MreC
PP_0953	1096236	1096961	-	lipopolysaccharide ABC transporter, subunit LptB
PP_0954	1096962	1097486	-	conserved exported protein of unknown function
PP_0956	1098054	1098578	-	3-deoxy-D-manno-octulosonate 8-phosphate phosphatase
PP_0977	1114985	1117831	-	valine--tRNA ligase
PP_0983	1121668	1122729	+	conserved membrane protein of unknown function
PP_1024	1167776	1168483	+	KHG/KDPG aldolase
PP_1031	1175570	1177039	+	IMP dehydrogenase and single strand DNA binding factor
PP_1032	1177118	1178695	+	glutamine-hydrolyzing GMP synthase
PP_1035	1182396	1182833	+	tRNA-specific adenosine deaminase monomer
PP_1040	1189810	1190100	-	Sec-independent protein translocase TatB
PP_1098	1255659	1256753	+	ATP-dependent Fe-S cluster transferase
PP_1101	1258086	1258346	+	conserved protein of unknown function
PP_1123	1285663	1285938	+	conserved protein of unknown function
PP_1133	1296813	1298141	+	transposase
PP_1148	1315931	1316125	+	conserved protein of unknown function
PP_1149	1316261	1316377	+	putative protein of unknown function
PP_16SE	1325503	1327024	+	16S ribosomal RNA
PP_23SE	1327317	1330218	+	23S ribosomal RNA
PP_5SE	1330350	1330469	+	5S ribosomal RNA
PP_1177	1350534	1351784	-	Ribonucleoside-diphosphate reductase subunit beta
PP_1179	1352497	1355376	-	Ribonucleoside-diphosphate reductase subunit alpha
PP_1180	1355470	1355733	+	conserved protein of unknown function
PP_1183	1358431	1359132	-	putative Siderophore biosynthesis protein
PP_t66	1380747	1380823	-	tRNA-Met
PP_t65	1380958	1381034	-	tRNA-Met
PP_1205	1383315	1385030	-	Proline--tRNA ligase
PP_1213	1390194	1391969	+	Aspartate--tRNA ligase
PP_1220	1396601	1397053	+	subunit of a proton-driven complex used for maintenance of outer membrane stability
PP_1222	1398168	1399469	+	component of the Tol biopolymer transport system
PP_t14	1418344	1418433	+	tRNA-Ser
PP_1250	1426103	1427524	+	Group II intron-encoding maturase
PP_1252	1429963	1431384	+	Group II intron-encoding maturase
PP_1260	1440328	1441656	+	transposase
PP_1311	1498074	1499423	+	Tryptophan--tRNA ligase
PP_1315	1503198	1503626	+	50S ribosomal protein L13
PP_1316	1503641	1504033	+	30S ribosomal protein S9
PP_1323	1508698	1509285	-	factor modulating bacterial replication archosome assembly
PP_1329	1513832	1514779	+	Ribosomal RNA small subunit methyltransferase H
PP_1330	1514776	1515069	+	Cell division protein FtsL
PP_1331	1515066	1516814	+	peptidoglycan DD transpeptidase
PP_1332	1516811	1518301	+	UDP-N-acetylmuramoyl-L-alanyl-D-glutamate--2, 6-diaminopimelate ligase
PP_1333	1518294	1519661	+	D-alanyl-D-alanine-adding enzyme
PP_1335	1520744	1522096	+	UDP-N-acetylmuramoylalanine--D-glutamate ligase
PP_1336	1522093	1523307	+	lipid II flippase
PP_1337	1523297	1524376	+	UDP-N-acetylglucosamine--N-acetylmuramyl- (pentapeptide) pyrophosphoryl-undecaprenol N-acetylglucosamine transferase
PP_1338	1524369	1525817	+	UDP-N-acetylmuramate--L-alanine ligase
PP_1340	1526776	1527645	+	Cell division protein FtsQ
PP_1342	1528978	1530174	+	Cell division protein FtsZ
PP_1360	1549260	1549553	+	10 kDa chaperonin
PP_5468	1557041	1557274	+	conserved protein of unknown function
PP_1399	1593398	1593802	-	conserved exported protein of unknown function
PP_1432	1633052	1633906	+	signal peptidase I
PP_1436	1636551	1637291	+	Pyridoxine 5'-phosphate synthase
PP_1461	1666999	1668375	+	GTPase component of the signal recognition particle (SRP)
PP_1462	1668557	1668886	+	30S ribosomal protein S16
PP_1463	1668892	1669428	+	Ribosome maturation factor RimM
PP_1464	1669432	1670184	+	tRNA (guanine-N(1)-)-methyltransferase
PP_1465	1670227	1670577	+	50S ribosomal protein L19
PP_1495	1700460	1701555	+	peptide chain release factor 2
PP_1496	1701649	1703151	+	Lysine--tRNA ligase
PP_1506	1712267	1712917	+	Adenylate kinase
PP_1525	1729936	1731087	-	Succinyl-diaminopimelate desuccinylase
PP_1530	1736605	1737639	-	2,3,4,5-tetrahydropyridine-2,6-dicarboxylate N-succinyltransferase
PP_1549	1749384	1750235	-	Transcriptional regulator, Cro/CI family
PP_1590	1784118	1784900	-	methionine aminopeptidase
PP_1591	1785247	1785984	+	30S ribosomal protein S2
PP_1595	1788528	1789283	+	Ditrans,polycis-undecaprenyl-diphosphate synthase ((2E,6E)-farnesyl-diphosphate specific)
PP_1596	1789283	1790098	+	CTP:phosphatidate cytidyltransferase
PP_1597	1790071	1791285	+	1-deoxy-D-xylulose 5-phosphate reductoisomerase
PP_1601	1795693	1796748	+	UDP-3-O-acylglucosamine N-acyltransferase
PP_1602	1796812	1797303	+	3-hydroxyacyl-[acyl-carrier-protein] dehydratase FabZ
PP_1603	1797300	1798076	+	Acyl-[acyl-carrier-protein]--UDP-N- acetylglucosamine O-acyltransferase
PP_1604	1798078	1799205	+	Lipid-A-disaccharide synthase
PP_1606	1800017	1803541	+	DNA polymerase III, alpha subunit
PP_1607	1803648	1804595	+	acetyl-coenzyme A carboxylase carboxyl transferase subunit alpha
PP_1608	1804767	1806050	+	tRNA(Ile)-lysidine synthase
PP_1610	1806318	1807946	+	CTP synthase
PP_1613	1810408	1810689	+	essential cell division protein
PP_1614	1810686	1811393	+	2-C-methyl-D-erythritol 4-phosphate cytidylyltransferase
PP_1618	1814613	1815086	+	2-C-methyl-D-erythritol 2,4-cyclodiphosphate synthase
PP_1625	1822216	1822539	-	Ferredoxin 1
PP_1636	1832736	1833101	+	diacylglycerol kinase
PP_1653	1847280	1848245	+	transposase
PP_1668	1864667	1865374	+	regulator of DnaA that prevents premature reinitiation of DNA replication
PP_t16	1898518	1898594	+	tRNA-Asp
PP_t17	1898765	1898840	+	tRNA-Val
PP_t18	1898854	1898930	+	tRNA-Asp
PP_1732	1932683	1932937	-	Cell division topological specificity factor
PP_1769	1975069	1976172	+	chorismate mutase/Prephenate dehydratase
PP_1772	1979331	1981061	+	30S ribosomal protein S1
PP_1823	2049331	2049903	-	GTP cyclohydrolase 1
PP_1830	2054860	2055951	+	Chorismate synthase
PP_t19	2069064	2069153	+	tRNA-Ser
PP_1865	2085886	2087187	+	transposase
PP_t20	2102640	2102715	+	tRNA-Glu
PP_t24	2103126	2103201	+	tRNA-Gly
PP_1900	2143652	2144656	+	Tetraacyldisaccharide 4'-kinase
PP_1901	2144701	2144886	+	conserved protein of unknown function, UPF0434 family
PP_1902	2144883	2145647	+	3-deoxy-manno-octulosonate cytidylyltransferase
PP_1911	2155373	2155555	+	50S ribosomal protein L32
PP_1913	2156697	2157635	+	malonyl-CoA-ACP transacylase
PP_1915	2158595	2158831	+	acyl carrier protein
PP_1939	2193329	2193472	+	protein of unknown function
PP_5493	2216130	2216396	+	protein of unknown function
PP_1964	2226598	2227401	-	putative dGMP, dTMP, dhydroxyCMP kinase
PP_1966	2227848	2228834	+	DNA polymerase III subunit delta'
PP_1977	2239772	2241253	+	Glutamate--tRNA ligase
PP_t25	2241534	2241609	+	tRNA-Ala
PP_t26	2241682	2241757	+	tRNA-Glu
PP_t28	2241927	2242002	+	tRNA-Glu
PP_t30	2242182	2242257	+	tRNA-Glu
PP_1980	2243969	2244403	+	conserved protein of unknown function
PP_1989	2254828	2255940	+	Aspartate-semialdehyde dehydrogenase
PP_1990	2256644	2257945	+	transposase
PP_1996	2264051	2264944	+	acetyl-coenzyme A carboxylase carboxyl transferase subunit beta
PP_t32	2271540	2271616	+	tRNA-Asp
PP_2012	2283801	2284748	+	Probable inorganic polyphosphate/ATP-NAD kinase
PP_2059	2343455	2343703	-	UPF0337 protein PP_2059
PP_2114	2413157	2414458	+	transposase
PP_2115	2414803	2415000	+	conserved protein of unknown function
PP_2116	2415022	2415264	+	sulfurtransferase
PP_t62	2420624	2420700	-	tRNA-Pro
PP_2134	2435457	2436422	+	transposase
PP_2155	2462245	2462943	+	Lipoprotein-releasing system ATP-binding protein LolD
PP_2156	2463004	2464245	+	Lipoprotein releasing system, permease protein
PP_2165	2470436	2471617	+	Response regulator
PP_2166	2471614	2472096	+	Anti-anti-sigma factor
PP_2218	2529280	2530581	+	transposase
PP_2224	2532756	2532968	+	conserved protein of unknown function
PP_16SF	2548690	2550211	+	16S ribosomal RNA
PP_t35	2550297	2550373	+	tRNA-Ile
PP_t36	2550398	2550473	+	tRNA-Ala
PP_23SF	2550717	2553618	+	23S ribosomal RNA
PP_5SF	2553750	2553869	+	5S ribosomal RNA
PP_t37	2585764	2585840	+	tRNA-Arg
PP_t38	2585882	2585957	+	tRNA-His
PP_t39	2586010	2586094	+	tRNA-Leu
PP_2275	2597468	2597677	+	conserved protein of unknown function
PP_2296	2624409	2624765	+	conserved protein of unknown function
PP_t41	2685142	2685216	+	tRNA-Gln
PP_2374	2711011	2711253	-	conserved protein of unknown function
PP_2381	2720796	2721038	-	conserved protein of unknown function
PP_t42	2796491	2796567	+	tRNA-Val
PP_2465	2809594	2811516	+	Threonine--tRNA ligase
PP_2466	2811534	2812067	+	Translation initiation factor IF-3
PP_2467	2812113	2812322	+	50S ribosomal subunit protein L35
PP_2468	2812350	2812706	+	50S ribosomal protein L20
PP_2469	2812816	2813832	+	Phenylalanine--tRNA ligase alpha subunit
PP_2470	2813864	2816245	+	Phenylalanine--tRNA ligase beta subunit
PP_t44	2817004	2817080	+	tRNA-Pro
PP_2508	2856176	2856343	+	conserved protein of unknown function
PP_2522	2869392	2870693	+	transposase
PP_2570	2937726	2939054	-	transposase
PP_2598	2969340	2969687	+	conserved protein of unknown function
PP_2792	3181931	3182287	+	conserved protein of unknown function
PP_5540	3275657	3275845	+	conserved protein of unknown function
PP_2902	3300184	3300906	-	UDP-2,3-diacylglucosamine hydrolase
PP_2904	3301652	3303355	+	Glutamine--tRNA ligase
PP_2905	3303365	3304747	+	Cysteine--tRNA ligase
PP_2940	3342722	3343006	-	antitoxin of the YoeB-YefM toxin-antitoxin pair and DNA binding transcriptional repressor
PP_3033	3419453	3420184	-	putative transcriptional repressor, CI/C2 family
PP_3079	3464371	3464652	-	peptidyl-prolyl cis-trans isomerase C (rotamase C)
PP_5576	3515484	3515960	+	conserved protein of unknown function
PP_5584	3522028	3522213	+	protein of unknown function
PP_3113	3522910	3523269	+	transposase
PP_3114	3523288	3524820	+	transposase
PP_3115	3524835	3525149	+	transposase
PP_3172	3594021	3595442	-	Group II intron-encoding maturase
PP_3261	3696358	3696759	+	conserved protein of unknown function
PP_3317	3753936	3754061	-	conserved protein of unknown function
PP_3381	3826648	3827976	-	transposase
PP_3498	3967873	3969051	+	transposase
PP_3499	3969366	3969686	+	transposase
PP_3500	3969683	3970018	+	transposase
PP_3501	3970082	3971617	+	transposase
PP_3502	3971997	3972962	+	transposase
PP_3586	4074086	4075414	-	transposase
PP_3626	4122686	4122886	-	conserved protein of unknown function
PP_3820	4347214	4348635	-	Group II intron-encoding maturase
PP_t45	4361681	4361765	+	tRNA-Leu
PP_5634	4362285	4362479	-	conserved protein of unknown function
PP_3896	4411765	4412412	+	Transcriptional regulator, Cro/CI family
PP_t61	4427518	4427591	-	tRNA-Cys
PP_3966	4475931	4476251	-	transposase
PP_3979	4486396	4486716	+	transposase
PP_3980	4486713	4487048	+	transposase
PP_3981	4487112	4488647	+	transposase
PP_3984	4493379	4493639	-	putative transposase
PP_3985	4493708	4495240	-	transposase
PP_3986	4495259	4495615	-	transposase
PP_t60	4501316	4501403	-	tRNA-Ser
PP_3993	4503849	4504241	+	sulfur transfer protein complex, TusD subunit
PP_3994	4504243	4504602	+	putative tRNA 5-methylaminomethyl-2-thiouridine synthase (tusC-like)
PP_3995	4504602	4504898	+	conserved protein of unknown function
PP_4000	4508781	4510061	-	Serine--tRNA ligase
PP_4007	4516945	4517163	+	Translation initiation factor IF-1
PP_4014	4525070	4526194	+	tRNA-specific 2-thiouridylase MnmA
PP_4017	4528401	4529573	+	conserved protein of unknown function
PP_4024	4536288	4536647	+	transposase
PP_4091	4625971	4627503	-	transposase
PP_5655	4629582	4629728	+	protein of unknown function
PP_t59	4632554	4632629	-	tRNA-Gly
PP_4097	4632693	4633253	-	CDP-diacylglycerol-glycerol-3-phosphate 3-phosphatidyltransferase
PP_4128	4665930	4666238	+	NADH-quinone oxidoreductase subunit K
PP_4141	4678701	4679459	-	DNA polymerase III subunit epsilon
PP_4174	4716909	4717424	+	3R-3-hydroxydecanoyl acyl carrier protein (ACP) dehydratase
PP_4190	4735881	4736585	-	succinate dehydrogenase iron-sulfur subunit
PP_4191	4736597	4738369	-	succinate dehydrogenase flavoprotein subunit
PP_4192	4738373	4738741	-	succinate dehydrogenase hydrophobic membrane anchor subunit
PP_4193	4738735	4739121	-	succinate dehydrogenase membrane b-556 subunit
PP_4195	4741516	4741770	-	putative oxidoreductase
PP_4201	4746082	4747011	-	Electron transfer flavoprotein subunit alpha
PP_4202	4747012	4747761	-	Electron transfer flavoprotein subunit beta
PP_4257	4841691	4841882	+	cytochrome c oxidase subunit, cbb3-type
PP_4318	4908306	4909607	+	transposase
PP_4327	4916799	4917431	-	Cytochrome c biogenesis ATP-binding export protein CcmA
PP_4395	4986676	4986990	+	Negative regulator of flagellin synthesis FlgM
PP_4437	5033245	5033565	+	transposase
PP_4438	5033562	5033897	+	transposase
PP_4441	5036193	5036513	+	transposase
PP_4442	5036510	5036845	+	transposase
PP_4443	5036909	5038444	+	transposase
PP_t54	5079453	5079529	-	tRNA-Arg
PP_t53	5079601	5079677	-	tRNA-Arg
PP_t52	5079784	5079874	-	tRNA-Ser
PP_4474	5081641	5084265	-	Alanine--tRNA ligase
PP_4599	5219101	5220066	+	transposase
PP_4603	5222968	5224296	-	transposase
PP_5700	5237170	5237517	+	conserved protein of unknown function
PP_4614	5237541	5237927	+	conserved protein of unknown function
PP_4649	5274084	5274239	-	conserved protein of unknown function
PP_5SG	5307437	5307556	-	5S ribosomal RNA
PP_23SG	5307688	5310589	-	23S ribosomal RNA
PP_t51	5310824	5310899	-	tRNA-Ala
PP_16SG	5311160	5312681	-	16S ribosomal RNA
PP_4709	5354367	5354690	-	30S ribosomal subunit protein S15
PP_4713	5358788	5360269	-	transcription termination/antitermination L factor
PP_4714	5360329	5360838	-	ribosome maturation factor
PP_t48	5361094	5361179	-	tRNA-Leu
PP_4716	5362425	5363765	-	Phosphoglucosamine mutase
PP_4728	5377666	5378223	-	Protein GrpE
PP_4731	5380699	5381235	+	Outer membrane protein assembly factor BamE
PP_4745	5401792	5403324	-	transposase
PP_4746	5403343	5403702	-	transposase
PP_4763	5422869	5423405	-	GCN5-related N-acetyltransferase
PP_4791	5453342	5454670	+	transposase
PP_4794	5456269	5458875	+	Leucine--tRNA ligase
PP_4796	5459582	5460619	+	DNA polymerase III, delta subunit
PP_4800	5463448	5464464	-	Lipoyl synthase
PP_4802	5465114	5465389	-	putative lipoate regulatory protein
PP_4806	5468873	5469997	-	murein transpeptidase factor
PP_4807	5470015	5471904	-	transpeptidase (penicillin-binding protein 2)
PP_4821	5483085	5483405	+	putative Fis-like DNA-binding protein
PP_4851	5518590	5518910	-	Phosphate starvation-inducible protein, PSIF
PP_4858	5525213	5525710	+	conserved exported protein of unknown function
PP_4876	5544176	5544406	-	30S ribosomal protein S18
PP_4877	5544435	5544860	-	30S ribosomal protein S6
PP_t47	5549501	5549587	+	tRNA-Leu
PP_4889	5557960	5559252	-	Adenylosuccinate synthetase
PP_4894	5564259	5564519	-	RNA-binding protein Hfq
PP_4908	5578678	5579541	+	phosphatidylserine decarboxylase
PP_4912	5583473	5585731	-	DNA topoisomerase IV subunit A
PP_4915	5587243	5589147	-	DNA topoisomerase IV subunit B
PP_4931	5611007	5612182	+	conserved protein of unknown function
PP_4932	5612179	5612991	+	putative D-arabinose 1-dehydrogenase
PP_4934	5614100	5615521	-	heptose 7-phosphate kinase/heptose 1-phosphate adenylyltransferase
PP_4960	5651405	5652469	-	Fructose-bisphosphate aldolase
PP_4965	5655697	5657694	-	transketolase A
PP_4969	5662209	5662601	+	conserved exported protein of unknown function
PP_5011	5711162	5711932	+	Ubiquinone/menaquinone biosynthesis C-methyltransferase UbiE
PP_5012	5711932	5712555	+	conserved protein of unknown function
PP_5016	5715058	5715330	+	twin arginine protein export complex subunit
PP_5046	5752033	5753439	+	glutamine synthetase
PP_5050	5757011	5757976	+	transposase
PP_5074	5790653	5791717	-	Uroporphyrinogen decarboxylase
PP_5079	5801072	5801590	-	Shikimate kinase
PP_5105	5826349	5826627	-	Sulfur carrier protein ThiS
PP_5108	5827997	5828851	-	RNA polymerase factor sigma-32
PP_5111	5830659	5832143	-	Signal Recognition Particle protein translocation receptor GTPase
PP_5123	5845090	5845575	+	Phosphopantetheine adenylyltransferase
PP_5141	5866734	5867705	-	Thymidylate synthase
PP_5189	5919002	5919307	+	conserved protein of unknown function
PP_5197	5929164	5930387	-	putative oxidoreductase involved in anerobic synthesis of ubiquinone, FAD/NAD(P)-binding domain
PP_5199	5930870	5932069	-	2-octaprenyl-6-methoxyphenyl hydroxylase
PP_5215	5948701	5949030	-	thioredoxin I
PP_5226	5960877	5961095	+	Lipoprotein, Lppl family
PP_5264	6011149	6013158	+	helicase a single-stranded DNA dependent ATPase
PP_5729	6030055	6030315	+	conserved protein of unknown function
PP_5281	6030382	6030537	-	50S ribosomal protein L33
PP_5282	6030549	6030785	-	50S ribosomal protein L28
PP_5286	6034895	6035350	+	deoxyuridine 5'-triphosphate nucleotidohydrolase
PP_5290	6038015	6038980	-	transposase
PP_5296	6043028	6043648	+	deoxyguanylate kinase / guanylate kinase
PP_5301	6048816	6049079	+	DNA-directed RNA polymerase subunit omega
PP_5306	6053657	6054619	+	Biopolymer transport protein ExbB
PP_5307	6054623	6055051	+	TonB-gated outer membrane transporter - gating inner membrane protein
PP_5336	6083044	6083535	-	N5-carboxyaminoimidazole ribonucleotide mutase
PP_5396	6152939	6154474	-	transposase
PP_5397	6154538	6154873	-	transposase
PP_5398	6154870	6155190	-	transposase
PP_5409	6170466	6172301	-	L-glutamine/D-fructose-6-phosphate aminotransferase
PP_5411	6173271	6174638	-	N-acetyl glucosamine-1-phosphate uridyltransferase/glucosamine-1-phosphate acetyl transferase
PP_5412	6174757	6175176	-	ATP synthase epsilon chain
PP_5413	6175220	6176596	-	ATP synthase subunit beta
PP_5414	6176624	6177484	-	ATP synthase gamma chain
PP_5415	6177533	6179077	-	ATP synthase subunit alpha
PP_5416	6179099	6179635	-	ATP synthase subunit delta
PP_5417	6179648	6180118	-	ATP synthase subunit b
PP_5418	6180175	6180432	-	ATP synthase subunit c
PP_5419	6180577	6181446	-	ATP synthase subunit a

## Sheet: all.poolcount
barcode	rcbarcode	scaffold	strand	pos	locusId	f	1A.ATCACG	1B.CGATGT	1C.TTAGGC	2A.TGACCA	2B.ACAGTG	2C.GCCAAT	3A.CAGATC	3B.ACTTGA	3C.GATCAG	4A.TAGCTT	4B.GGCTAC	4C.CTTGTA	5A.GTGAAA	5B.GTGGCC	5C.GTTTCG
TCCGGTGGGGGGAGATGTTG	CAACATCTCCCCCCACCGGA	AE015451	-	76			10	9	12	1	10	4	4	6	7	18	7	3	5	15	7
CAAGTCATGTGTAACTTCCT	AGGAAGTTACACATGACTTG	AE015451	-	78			7	2	10	10	4	3	6	4	2	8	2	0	0	6	1
GGTGACGATTGGGAGGGCAG	CTGCCCTCCCAATCGTCACC	AE015451	-	78			39	44	35	41	43	35	40	30	19	30	32	58	22	37	20
TGCGCGCATGCCACACGTGT	ACACGTGTGGCATGCGCGCA	AE015451	-	78			49	64	82	138	92	130	61	49	43	70	58	83	72	91	67
TTGTGCCTAAGTGTAAGGGT	ACCCTTACACTTAGGCACAA	AE015451	-	78			21	32	29	33	22	32	30	11	18	11	22	9	17	19	15
CCGGTGACGCGCAGGGAGGC	GCCTCCCTGCGCGTCACCGG	AE015451	-	96			20	20	32	22	36	13	27	6	15	16	13	8	11	25	15
GTGCAAACGCTGGCACACGT	ACGTGTGCCAGCGTTTGCAC	AE015451	-	96			2	4	1	11	6	5	7	4	3	11	3	4	15	0	2
GGGTGGTGTGGTGTCGAGGA	TCCTCGACACCACACCACCC	AE015451	-	132			8	8	11	13	17	19	10	5	8	23	19	14	6	16	16
GGTGGTAAGGGCGGTTGAGG	CCTCAACCGCCCTTACCACC	AE015451	-	787	PP_0001	0.266055	16	19	9	19	13	17	4	5	16	13	8	13	7	7	1
AGTATCTATTATGCGCATGG	CCATGCGCATAATAGATACT	AE015451	+	874	PP_0001	0.166284	5	7	6	4	6	7	6	2	8	5	6	4	2	2	3
TAGGGATTTGGAGTCTCGAA	TTCGAGACTCCAAATCCCTA	AE015451	+	874	PP_0001	0.166284	13	4	11	9	2	5	1	9	4	6	6	1	0	1	5
GCGGTCTGAGGCCGCGAGGG	CCCTCGCGGCCTCAGACCGC	AE015451	-	875	PP_0001	0.165138	17	19	28	26	19	23	8	5	18	17	5	21	11	10	9
TAGTGGCTTCAGACGTAAGA	TCTTACGTCTGAAGCCACTA	AE015451	+	1030	PP_0002	0.998736	9	13	19	11	17	14	15	17	9	2	8	17	10	6	1
ATTTAAGCCATCTCGGTATA	TATACCGAGATGGCTTAAAT	AE015451	-	1031	PP_0002	0.997472	4	6	3	10	3	6	1	1	1	1	2	2	1	3	2
GCAATGGCCCATTGCGCCAG	CTGGCGCAATGGGCCATTGC	AE015451	-	1031	PP_0002	0.997472	11	15	6	11	7	13	6	8	2	13	14	10	4	3	7
GGGCCGGGCGTAGCGTCGTG	CACGACGCTACGCCCGGCCC	AE015451	-	1031	PP_0002	0.997472	24	14	14	22	25	10	15	15	16	5	6	7	25	10	7
TGGTTACCTAGCGTGCCCTG	CAGGGCACGCTAGGTAACCA	AE015451	-	1031	PP_0002	0.997472	10	39	24	17	18	14	6	12	10	12	13	8	15	2	7
AGGGGTCTTGAGGTGGGGAG	CTCCCCACCTCAAGACCCCT	AE015451	+	1096	PP_0002	0.915297	19	7	15	12	33	23	23	11	14	18	13	15	11	10	10
GGTGCAATAGACTGATTTCT	AGAAATCAGTCTATTGCACC	AE015451	-	1097	PP_0002	0.914033	9	19	24	12	16	24	11	6	18	9	9	3	6	1	5
GTAAGCGTTCTGCACATCGT	ACGATGTGCAGAACGCTTAC	AE015451	+	1126	PP_0002	0.87737	9	20	18	10	22	24	8	6	10	12	6	7	11	13	9
ACAAAGATGAGTGGGCAAAA	TTTTGCCCACTCATCTTTGT	AE015451	+	1264	PP_0002	0.702908	4	9	15	5	15	8	2	9	7	15	5	3	4	3	6
ACAGCGCTATTATATATTAC	GTAATATATAATAGCGCTGT	AE015451	+	1264	PP_0002	0.702908	11	27	22	23	14	32	22	13	17	12	19	32	20	22	18
ACCCGAAGTCATGCGAGCCG	CGGCTCGCATGACTTCGGGT	AE015451	+	1264	PP_0002	0.702908	12	10	10	17	12	14	4	3	12	9	14	3	6	8	2
AGAATGCCAGTCTTTGTTTT	AAAACAAAGACTGGCATTCT	AE015451	+	1264	PP_0002	0.702908	5	9	8	4	10	6	2	10	5	8	5	2	2	6	5
AGTGTTTCAAACATACGATA	TATCGTATGTTTGAAACACT	AE015451	+	1264	PP_0002	0.702908	4	3	3	3	4	8	5	7	2	3	6	4	2	4	1
CGTGAGGCTCCGTGGCGAGG	CCTCGCCACGGAGCCTCACG	AE015451	+	1264	PP_0002	0.702908	6	25	14	24	18	22	13	20	16	4	10	16	13	10	4
CTTCACATCAGTCATATTCA	TGAATATGACTGATGTGAAG	AE015451	+	1264	PP_0002	0.702908	9	30	19	33	22	38	9	5	16	19	16	16	14	10	15
GGGTACACCTCTTCGTACGA	TCGTACGAAGAGGTGTACCC	AE015451	+	1264	PP_0002	0.702908	11	38	45	33	23	34	19	24	14	13	23	15	15	23	28
TTGGTGTCCGTCGGAGGCGG	CCGCCTCCGACGGACACCAA	AE015451	+	1264	PP_0002	0.702908	5	7	10	16	15	14	8	10	12	11	9	4	14	3	11
AAGGTAGGGGGGCGGTTGCG	CGCAACCGCCCCCCTACCTT	AE015451	-	1265	PP_0002	0.701643	0	5	9	11	3	7	4	1	5	4	2	0	0	4	0
AAGGTCTGGAGGGCCGCTTG	CAAGCGGCCCTCCAGACCTT	AE015451	-	1265	PP_0002	0.701643	9	16	4	13	17	20	4	9	3	3	7	9	5	8	1
AGTGTGTGATGTCACCGTTA	TAACGGTGACATCACACACT	AE015451	-	1265	PP_0002	0.701643	9	36	26	19	24	28	10	4	4	10	16	11	14	4	6
CCGGCCCGGGTTTGCTGTGC	GCACAGCAAACCCGGGCCGG	AE015451	-	1265	PP_0002	0.701643	0	0	0	0	0	0	0	0	0	0	0	0	0	0	0
GCTGGGTAGAACAGCGGGGC	GCCCCGCTGTTCTACCCAGC	AE015451	-	1265	PP_0002	0.701643	2	12	7	5	11	7	5	1	3	3	13	6	4	1	1
TGGATCGTGTTAACTCTGAA	TTCAGAGTTAACACGATCCA	AE015451	-	1265	PP_0002	0.701643	8	17	3	5	9	6	7	1	4	11	8	4	7	0	4
TTCCTGACGGTCGGGCACCG	CGGTGCCCGACCGTCAGGAA	AE015451	-	1265	PP_0002	0.701643	10	13	10	5	4	5	8	2	0	3	8	2	5	3	0
AAGGTGCGGTTATTTATGGT	ACCATAAATAACCGCACCTT	AE015451	-	1332	PP_0002	0.616941	5	19	5	9	5	11	7	0	5	9	10	6	0	1	2
ACATGTTTAGGGAGGGCCAG	CTGGCCCTCCCTAAACATGT	AE015451	+	1363	PP_0002	0.57775	0	0	0	0	0	0	0	3	0	0	0	1	0	0	0
CTGGTACCTCACACTCCTCT	AGAGGAGTGTGAGGTACCAG	AE015451	+	1363	PP_0002	0.57775	4	6	9	4	4	8	4	7	7	2	12	10	2	3	3
TTATTTATGACACGTGAAAG	CTTTCACGTGTCATAAATAA	AE015451	+	1363	PP_0002	0.57775	3	10	13	10	10	12	8	7	12	10	7	5	7	6	8
AAGACTGTAGAGCGTTGCGG	CCGCAACGCTCTACAGTCTT	AE015451	-	1364	PP_0002	0.576485	3	3	4	2	11	9	3	4	2	2	3	1	0	1	2
AAGTGAATGTAGCCGAGGGC	GCCCTCGGCTACATTCACTT	AE015451	-	1364	PP_0002	0.576485	1	4	11	20	3	8	2	3	8	4	9	1	5	4	1
ACGCCGGGGAAGTAAGGTAG	CTACCTTACTTCCCCGGCGT	AE015451	-	1364	PP_0002	0.576485	11	20	6	19	18	8	5	5	3	6	6	6	5	6	4
CCTCTGTGGGCATGATAGGT	ACCTATCATGCCCACAGAGG	AE015451	-	1364	PP_0002	0.576485	5	3	0	14	7	8	6	0	3	6	3	4	0	3	0
CGGTCGGGGTTGATGGTTAC	GTAACCATCAACCCCGACCG	AE015451	-	1364	PP_0002	0.576485	14	6	9	13	15	15	4	3	2	7	0	6	2	1	1
GGGCCCGCAGGGATTACCAT	ATGGTAATCCCTGCGGGCCC	AE015451	-	1364	PP_0002	0.576485	6	1	12	11	11	12	7	4	10	10	5	9	9	6	0
TCGTAGGCGCGGGGGGGAGC	GCTCCCCCCCGCGCCTACGA	AE015451	-	1364	PP_0002	0.576485	12	11	5	11	23	14	5	0	6	9	3	1	4	3	5
TCTTGATCACGCCGGGGGTG	CACCCCCGGCGTGATCAAGA	AE015451	-	1364	PP_0002	0.576485	7	6	2	8	13	10	1	3	1	8	9	2	4	1	1
TTGCGTGCGAAGGGAAGCGG	CCGCTTCCCTTCGCACGCAA	AE015451	-	1364	PP_0002	0.576485	0	1	0	4	11	3	4	0	0	0	0	0	0	2	0
CGGTGGTCACACTGAAGGGC	GCCCTTCAGTGTGACCACCG	AE015451	+	1366	PP_0002	0.573957	15	13	17	30	24	30	16	15	7	12	15	12	21	6	7
CTAAGGGATCTGACCACTGC	GCAGTGGTCAGATCCCTTAG	AE015451	+	1366	PP_0002	0.573957	19	26	8	31	34	27	19	15	18	18	4	19	17	16	5
GGAGCGTTGCTAGGACCGGG	CCCGGTCCTAGCAACGCTCC	AE015451	+	1366	PP_0002	0.573957	0	17	11	7	16	3	3	3	5	7	9	3	0	1	9
TATTGGGCAAGGGTGGGAGG	CCTCCCACCCTTGCCCAATA	AE015451	+	1366	PP_0002	0.573957	22	34	14	42	32	48	18	17	16	21	28	22	9	21	25
CTGGCAAAGGGTGCGAGCCG	CGGCTCGCACCCTTTGCCAG	AE015451	-	1367	PP_0002	0.572693	12	13	17	18	19	14	4	3	4	7	6	4	2	10	6
AGAGAGAGAGGCCGGGGGGT	ACCCCCCGGCCTCTCTCTCT	AE015451	+	1459	PP_0002	0.456384	12	14	9	14	13	11	8	6	16	7	13	12	9	9	4
CGACTGGCCGTCAGTAACAA	TTGTTACTGACGGCCAGTCG	AE015451	+	1459	PP_0002	0.456384	6	26	20	14	13	16	4	10	7	7	2	8	12	5	4
GGCGAGTCAATTGTGATCTG	CAGATCACAATTGACTCGCC	AE015451	+	1459	PP_0002	0.456384	5	4	2	4	8	6	3	2	7	1	3	7	3	2	1
TCACTAGTAAATCAATGCAG	CTGCATTGATTTACTAGTGA	AE015451	+	1459	PP_0002	0.456384	19	40	11	11	15	15	17	11	5	12	15	24	7	8	8
TGCTGGTTGCGAAGGCGGGA	TCCCGCCTTCGCAACCAGCA	AE015451	+	1459	PP_0002	0.456384	27	49	33	30	63	50	31	23	43	35	27	28	25	21	26
ATAACGAGTATCCTCGGTCG	CGACCGAGGATACTCGTTAT	AE015451	-	1460	PP_0002	0.45512	4	4	10	3	2	5	2	3	5	2	3	12	1	0	0
CAGATGAGGACAAGCCGAGG	CCTCGGCTTGTCCTCATCTG	AE015451	-	1460	PP_0002	0.45512	9	12	11	12	30	20	13	8	6	7	16	7	1	3	3
GGTGAATAGAGGCAGATGGG	CCCATCTGCCTCTATTCACC	AE015451	-	1460	PP_0002	0.45512	16	27	31	29	23	36	11	7	13	9	20	10	12	13	17
GTGAAGTACGGCGGCCCGAG	CTCGGGCCGCCGTACTTCAC	AE015451	-	1460	PP_0002	0.45512	7	5	16	4	12	7	7	9	3	0	2	1	0	0	5
TGACGGGACTGACTACCGCA	TGCGGTAGTCAGTCCCGTCA	AE015451	-	1460	PP_0002	0.45512	6	8	15	10	7	15	6	3	12	12	2	6	2	3	5
GATGTGCTACCGATGGGTTC	GAACCCATCGGTAGCACATC	AE015451	+	1465	PP_0002	0.448799	3	1	4	1	4	1	1	1	2	0	1	1	1	1	0
GTCCTTGGGTGAAACTGTTA	TAACAGTTTCACCCAAGGAC	AE015451	-	1466	PP_0002	0.447535	14	21	13	13	27	16	5	6	7	4	10	9	4	4	4
TGGGGGACTGGGTGGGTCGA	TCGACCCACCCAGTCCCCCA	AE015451	-	1466	PP_0002	0.447535	5	18	10	23	13	16	10	5	9	9	7	10	6	7	3
CTTACGATCGGTGAGGTAAA	TTTACCTCACCGATCGTAAG	AE015451	+	1594	PP_0002	0.285714	32	53	33	56	63	70	43	24	43	37	49	48	35	20	31
CGGCAGGCGCCTAGCGGGGG	CCCCCGCTAGGCGCCTGCCG	AE015451	-	1595	PP_0002	0.28445	2	15	4	2	5	9	2	4	2	7	7	6	5	1	1
GATAGTCATAGTCTATCAAG	CTTGATAGACTATGACTATC	AE015451	-	1602	PP_0002	0.275601	8	19	19	18	25	30	8	7	13	16	5	15	3	2	2
CCAAGCGTGCAAGTCTGGAT	ATCCAGACTTGCACGCTTGG	AE015451	+	1639	PP_0002	0.228824	25	24	34	24	25	48	27	10	19	23	31	24	22	12	16
GGACGCCAAGGGGGCGAGGG	CCCTCGCCCCCTTGGCGTCC	AE015451	+	1639	PP_0002	0.228824	13	21	10	8	16	15	14	7	14	11	8	0	14	3	2
CCCGTTCCGCGAAGGGGTGG	CCACCCCTTCGCGGAACGGG	AE015451	+	1760	PP_0002	0.0758534	4	9	17	6	11	10	4	4	5	7	5	22	6	15	7
GCGGTGTGGGACAGGGGCGG	CCGCCCCTGTCCCACACCGC	AE015451	+	1760	PP_0002	0.0758534	12	41	34	25	28	49	46	27	29	29	19	13	27	18	33
TATCGGGTATGGGAGTCTTG	CAAGACTCCCATACCCGATA	AE015451	+	1760	PP_0002	0.0758534	22	24	12	21	19	14	15	11	23	19	7	22	24	14	11
TGAGTATGGTGGATATATGC	GCATATATCCACCATACTCA	AE015451	+	1760	PP_0002	0.0758534	17	26	16	14	23	22	10	19	12	19	14	13	14	9	15
ACCAAGGGCGACCAAGCTCA	TGAGCTTGGTCGCCCTTGGT	AE015451	-	1761	PP_0002	0.0745891	11	18	25	25	37	39	9	12	7	19	26	18	11	11	19
GGGCGTTGTGAGCTCACATT	AATGTGAGCTCACAACGCCC	AE015451	-	1761	PP_0002	0.0745891	3	25	19	30	22	41	22	12	16	7	28	13	1	11	15
GTCAAGGTGAAGGGCTGAGG	CCTCAGCCCTTCACCTTGAC	AE015451	-	1761	PP_0002	0.0745891	2	7	12	1	3	2	4	3	4	2	3	7	8	1	6
GTTCAGGGCGGAGGCCAAGA	TCTTGGCCTCCGCCCTGAAC	AE015451	-	1761	PP_0002	0.0745891	7	7	3	34	15	18	1	6	11	9	15	6	8	6	2
TGCAGGCCCGGGCGGGGAAA	TTTCCCCGCCCGGGCCTGCA	AE015451	-	1761	PP_0002	0.0745891	4	6	0	9	14	4	3	3	1	3	1	4	1	1	1
AACAAGGGAGGGGTAGGAGC	GCTCCTACCCCTCCCTTGTT	AE015451	+	1809	PP_0002	0.0139064	26	26	14	43	28	34	19	24	12	13	11	16	14	22	10
GGGGGCGCACAGAGGGAGAA	TTCTCCCTCTGTGCGCCCCC	AE015451	+	1809	PP_0002	0.0139064	11	28	7	18	10	10	25	6	19	12	7	6	4	5	14
CCCTTTGAGGCTTCGCAGTC	GACTGCGAAGCCTCAAAGGG	AE015451	-	1810	PP_0002	0.0126422	0	1	0	0	0	0	0	0	0	3	1	0	0	0	1
GGTCAACTGCCCAAAAATTT	AAATTTTTGGGCAGTTGACC	AE015451	-	1810	PP_0002	0.0126422	13	17	14	12	14	11	6	2	9	8	11	5	3	5	14
TGGAGCTCTGAATTGGGGGT	ACCCCCAATTCAGAGCTCCA	AE015451	-	1810	PP_0002	0.0126422	1	3	6	2	6	2	3	0	3	6	4	0	2	3	1
CAGAGGTTGCTGCTTGAAGA	TCTTCAAGCAGCAACCTCTG	AE015451	+	1814	PP_0002	0.00758534	11	18	26	24	23	13	29	6	12	17	13	24	17	9	14
TATTAAGTATATATCCGTTC	GAACGGATATATACTTAATA	AE015451	-	1815	PP_0002	0.00632111	7	23	13	9	11	11	4	3	8	5	2	4	4	2	3
GAAGGTATAGTGTGTACCGT	ACGGTACACACTATACCTTC	AE015451	-	1939	PP_0003	0.846154	12	16	15	21	18	24	23	6	17	24	25	20	8	18	7
CTGGGTCAGGAGTGAACAGG	CCTGTTCACTCCTGACCCAG	AE015451	+	2258	PP_0003	0.355385	9	26	20	22	13	28	18	21	20	25	9	8	16	11	9
TTAATTAGGTATATGAACTG	CAGTTCATATACCTAATTAA	AE015451	+	2258	PP_0003	0.355385	12	21	13	26	14	14	21	10	19	17	15	17	17	12	12
TCTGGTTTATTCTCTTAATT	AATTAAGAGAATAAACCAGA	AE015451	-	2259	PP_0003	0.353846	0	0	0	0	0	0	0	0	0	0	0	0	0	0	0
TGAGCGTTAACTAACTAGAG	CTCTAGTTAGTTAACGCTCA	AE015451	-	2259	PP_0003	0.353846	26	31	33	36	21	34	29	11	19	37	20	15	26	18	13
GCGGAGGGTGGCGGAATGTG	CACATTCCGCCACCCTCCGC	AE015451	+	2291	PP_0003	0.304615	11	23	28	16	20	19	12	21	15	8	17	6	13	6	13
TCTCGACGCAACCCGGCCGA	TCGGCCGGGTTGCGTCGAGA	AE015451	+	2291	PP_0003	0.304615	16	26	37	25	17	17	15	15	14	20	24	20	12	19	13
CCCCGTCGTGGGCAGCATAG	CTATGCTGCCCACGACGGGG	AE015451	+	2353	PP_0003	0.209231	15	18	10	12	6	24	12	14	11	24	13	8	3	16	16
TAAACATATCACAATTCCAT	ATGGAATTGTGATATGTTTA	AE015451	+	2353	PP_0003	0.209231	27	25	12	16	29	27	7	24	24	10	22	9	19	20	15
TATGGTCATTATAGTTGGAA	TTCCAACTATAATGACCATA	AE015451	-	2354	PP_0003	0.207692	12	15	7	22	28	15	23	10	13	13	18	7	21	12	8
AGCACTGGTCTGCATAACGA	TCGTTATGCAGACCAGTGCT	AE015451	+	2658	PP_0004	0.909235	0	0	0	0	0	0	0	0	0	0	0	0	0	0	0
GTGTTGGGCCACGTAGACGG	CCGTCTACGTGGCCCAACAC	AE015451	-	3092	PP_0004	0.680211	0	0	0	0	0	0	0	0	0	0	0	0	0	0	0
GGAATGCATCAGGCACCGGG	CCCGGTGCCTGATGCATTCC	AE015451	-	3125	PP_0004	0.662797	0	0	0	0	0	0	0	0	0	0	0	0	0	0	0
ATCTTTGGCGCATTCGAGTG	CACTCGAATGCGCCAAAGAT	AE015451	-	3154	PP_0004	0.647493	0	0	0	0	0	0	0	0	0	0	0	0	0	0	0
TCAATATTCAGATTGGATAC	GTATCCAATCTGAATATTGA	AE015451	-	3154	PP_0004	0.647493	0	0	0	0	0	0	0	0	0	0	0	0	0	0	0
TCCAAGGGGTAGTGGGGTCA	TGACCCCACTACCCCTTGGA	AE015451	-	3154	PP_0004	0.647493	0	0	0	0	0	0	0	0	0	0	0	0	0	0	0
TGTAGGCAGGGGTTGGGTAC	GTACCCAACCCCTGCCTACA	AE015451	-	3154	PP_0004	0.647493	0	0	0	0	0	0	0	0	0	0	0	0	0	0	0
GATTACTTTATGCCTGGTAT	ATACCAGGCATAAAGTAATC	AE015451	+	3552	PP_0004	0.437467	0	0	0	0	0	0	0	0	0	0	0	0	0	0	0
GGTTATGCGTCTGAGGTCCG	CGGACCTCAGACGCATAACC	AE015451	-	3586	PP_0004	0.419525	0	0	0	0	0	0	0	0	0	0	0	0	0	0	0
CCTTGCGGTCAAGTGCGGTT	AACCGCACTTGACCGCAAGG	AE015451	-	3647	PP_0004	0.387335	0	0	0	0	0	0	0	0	0	0	0	0	0	0	0
GGCGGCAGGTTCAGGCGCGT	ACGCGCCTGAACCTGCCGCC	AE015451	+	4055	PP_0004	0.172032	0	0	0	0	0	0	0	0	0	0	0	0	0	0	0
CACTACGTGGGCCAGGACCG	CGGTCCTGGCCCACGTAGTG	AE015451	-	4416			15	16	21	26	27	16	10	16	12	10	15	22	18	16	20
GCTCCGGAGCAGGATTGAGG	CCTCAATCCTGCTCCGGAGC	AE015451	-	4428			22	29	36	30	23	34	19	27	15	11	22	24	6	16	22
GGGAGGGCACAGTGTAAGGA	TCCTTACACTGTGCCCTCCC	AE015451	-	4428			19	34	38	52	40	56	24	26	17	34	39	26	27	28	21
GTACGGCGATGATGACGATA	TATCGTCATCATCGCCGTAC	AE015451	-	4428			16	24	28	24	38	36	32	13	24	24	11	24	20	17	23
TTTTCTCTCTAGCTGCATGC	GCATGCAGCTAGAGAGAAAA	AE015451	-	4428			0	0	0	0	0	0	0	0	0	1	0	0	0	0	0
CTCACAGGAAAAGCGCGAAG	CTTCGCGCTTTTCCTGTGAG	AE015451	+	4544			24	12	12	19	16	37	11	12	3	18	9	12	11	13	6
AGCTCAGTTACCGTAGTGGG	CCCACTACGGTAACTGAGCT	AE015451	+	4550			31	58	46	45	50	38	23	19	30	49	25	28	37	34	31
GGCGTCGTAACGAGGCCTCG	CGAGGCCTCGTTACGACGCC	AE015451	+	4550			57	86	84	85	76	104	75	63	50	59	47	41	48	57	23
GGCTCGACGAGGCACGTCGG	CCGACGTGCCTCGTCGAGCC	AE015451	-	4551			13	19	11	14	16	21	19	4	20	21	23	18	19	15	4
CTAGCTGAGTGGAATGACCT	AGGTCATTCCACTCAGCTAG	AE015451	+	4590			18	29	18	26	37	56	20	28	7	31	18	24	14	14	25
AAACGAGAATGTGCAGATGC	GCATCTGCACATTCTCGTTT	AE015451	+	4603			29	46	45	41	56	64	38	43	18	32	41	37	30	21	26
TTTGTATCTGCAACCCCGTG	CACGGGGTTGCAGATACAAA	AE015451	+	4603			23	35	53	39	31	88	30	19	17	36	31	17	18	23	12
GGATATTCAGGATCGAGCGA	TCGCTCGATCCTGAATATCC	AE015451	-	4604			27	37	38	38	32	55	27	37	25	35	28	43	15	32	22
CATATCATTCAATCACAGTA	TACTGTGATTGAATGATATG	AE015451	+	4614			7	21	16	7	12	16	16	3	5	7	16	6	20	6	7
GGCGCCTACCCGCCAAGGTG	CACCTTGGCGGGTAGGCGCC	AE015451	-	4615			0	3	6	4	7	7	4	0	1	7	3	0	4	2	2
CGTAGAACAACGAAGTTCTA	TAGAACTTCGTTGTTCTACG	AE015451	+	4672			23	20	16	26	19	15	19	25	13	19	37	24	16	10	8
GGTTCTCGTAGAGCACAATC	GATTGTGCTCTACGAGAACC	AE015451	-	4673			10	16	9	12	15	22	7	9	5	13	21	9	14	12	6
ACCTAGGATGATTGGGAGAG	CTCTCCCAATCATCCTAGGT	AE015451	+	4723			25	33	44	44	43	46	37	26	29	40	23	27	21	29	31
ATGCATTAGGATCAGGGGTG	CACCCCTGATCCTAATGCAT	AE015451	+	4853			23	26	25	32	34	31	9	18	15	18	12	20	14	11	17
CGGTGGTTTGCGGTTGGGAG	CTCCCAACCGCAAACCACCG	AE015451	+	4853			64	59	89	100	141	121	76	74	68	77	60	63	59	77	48
GCAAGGGAGTGCTGGGGCCT	AGGCCCCAGCACTCCCTTGC	AE015451	+	4853			24	45	35	30	44	44	36	25	33	20	31	37	30	17	10
GCTTGAATTCGCTAGTAGGT	ACCTACTAGCGAATTCAAGC	AE015451	+	4853			50	72	59	71	72	57	73	38	38	77	64	72	36	55	43
GGCAGCAATTCCTTGAGGTT	AACCTCAAGGAATTGCTGCC	AE015451	+	4853			22	39	35	52	28	69	27	26	26	26	33	31	13	32	18
GGGCCGTCAAACGTTCGTGA	TCACGAACGTTTGACGGCCC	AE015451	+	4853			33	53	50	73	77	108	53	54	30	56	53	55	35	28	39
TAGTAACAGACACATTTTGG	CCAAAATGTGTCTGTTACTA	AE015451	+	4853			31	27	34	52	54	56	24	29	24	24	20	36	29	32	25
TTCTTATCAGGGGAGTTCGC	GCGAACTCCCCTGATAAGAA	AE015451	+	4853			0	0	0	0	0	0	0	0	0	0	0	0	0	1	0
CATGTACGTTACCGAGGTGG	CCACCTCGGTAACGTACATG	AE015451	-	4854			13	45	59	51	59	52	31	23	35	40	30	39	34	43	39
GGGAGCTAGGTGGGGCTGCG	CGCAGCCCCACCTAGCTCCC	AE015451	-	4854			39	60	59	75	71	85	41	38	40	44	56	51	62	59	38
GGGTTGCGGTGGGGGGGTAG	CTACCCCCCCACCGCAACCC	AE015451	-	4854			21	9	8	14	17	32	20	14	5	20	21	16	16	10	10
GTTCTAGTGCAGTGGGGAAC	GTTCCCCACTGCACTAGAAC	AE015451	-	4854			33	43	49	61	74	90	41	38	56	70	52	41	45	48	50
TCGGGAGGCCGAAGTGAGTC	GACTCACTTCGGCCTCCCGA	AE015451	-	4854			43	71	46	56	41	69	44	47	42	44	41	58	48	44	24
TTAACGGGCATTCTAGCGAC	GTCGCTAGAATGCCCGTTAA	AE015451	-	4854			17	37	28	43	53	54	44	29	17	35	27	32	32	25	18
TTGTGGCCAAGCCTTGGTCC	GGACCAAGGCTTGGCCACAA	AE015451	-	4854			29	30	33	56	62	57	55	41	31	41	40	35	36	46	33
ACCGCTGCCAGGGGAATCGG	CCGATTCCCCTGGCAGCGGT	AE015451	+	4878			43	65	70	51	54	62	54	30	43	50	58	64	41	50	35
ACGTTAGACGGGGACGTAGA	TCTACGTCCCCGTCTAACGT	AE015451	+	4878			30	42	50	51	39	32	16	33	11	40	24	32	25	37	17
CAAGGGGTACAAGAGGAGCT	AGCTCCTCTTGTACCCCTTG	AE015451	+	4878			13	32	20	16	37	36	23	20	16	19	16	26	18	27	12
CGCTGTACGGAGAGCGGCGT	ACGCCGCTCTCCGTACAGCG	AE015451	+	4878			62	72	91	84	94	101	80	52	54	60	66	64	65	46	54
GACGGGTTGTAGCGCGAGAG	CTCTCGCGCTACAACCCGTC	AE015451	+	4878			5	25	13	12	11	22	7	5	8	14	20	5	2	13	13
GTCGTAGAGGTTGGCCCTTC	GAAGGGCCAACCTCTACGAC	AE015451	+	4878			1	0	0	1	1	0	0	1	0	0	0	6	2	0	0
AAAACAAGGAATCTAAGTGT	ACACTTAGATTCCTTGTTTT	AE015451	-	4879			39	66	47	70	60	82	42	32	56	33	51	50	46	52	58
CATGCGGGGGATTAGTGGCT	AGCCACTAATCCCCCGCATG	AE015451	-	4879			26	36	43	43	64	55	29	21	37	28	31	34	36	36	34
GACAGGGCGGTCCGTCGGTC	GACCGACGGACCGCCCTGTC	AE015451	-	4879			26	32	35	38	55	58	35	23	28	19	26	28	26	21	26
GCCGGAGGCGTAGTGGGCTC	GAGCCCACTACGCCTCCGGC	AE015451	-	4879			13	15	18	13	21	24	15	22	12	17	18	14	13	17	20
GGGCGCGCTCGAGGATGGGC	GCCCATCCTCGAGCGCGCCC	AE015451	-	4879			23	31	32	38	40	36	29	30	37	27	42	35	33	17	13
AGAGCGATAAGATCAGGCGT	ACGCCTGATCTTATCGCTCT	AE015451	-	4979			41	50	45	58	36	55	36	30	26	29	41	38	31	32	24
TGCCCGGGTGGTGCGCAGTG	CACTGCGCACCACCCGGGCA	AE015451	-	5014	PP_0005	0.99854	26	31	10	30	23	30	16	10	18	38	15	26	20	19	33
CGGCGTAAGTAAGATAGCGT	ACGCTATCTTACTTACGCCG	AE015451	+	5244	PP_0005	0.830657	0	2	0	0	0	0	0	0	0	0	0	0	0	0	0
CGCTGTTATGCTTGCGAGTT	AACTCGCAAGCATAACAGCG	AE015451	-	5252	PP_0005	0.824818	2	0	0	0	0	0	0	0	0	0	0	0	0	0	0
GAGGGCGATAAAATCACCCT	AGGGTGATTTTATCGCCCTC	AE015451	-	5252	PP_0005	0.824818	0	0	0	0	0	0	0	0	0	0	0	0	0	0	0
GGCTTTTAGGTGGGACCACG	CGTGGTCCCACCTAAAAGCC	AE015451	-	5784	PP_0005	0.436496	0	0	0	0	0	0	1	0	0	0	0	0	0	0	0
GACTACTTTGGCCGGGTCAC	GTGACCCGGCCAAAGTAGTC	AE015451	+	5881	PP_0005	0.365693	0	0	0	0	0	0	0	0	0	0	0	0	0	0	0
ACTCAAGGTTTGGGTTGCGC	GCGCAACCCAAACCTTGAGT	AE015451	-	6238	PP_0005	0.105109	0	0	0	0	0	0	0	0	0	0	0	0	0	0	0
CGTGAGGCGCAGTCAGGTGC	GCACCTGACTGCGCCTCACG	AE015451	-	6397			18	27	11	15	11	40	14	16	20	28	21	29	14	29	15
TTGTAGCTAAAGTCGACGTG	CACGTCGACTTTAGCTACAA	AE015451	-	6415			28	38	23	39	46	41	34	20	28	23	33	28	25	22	22
GTGGCCTGGAGTGGAGGGTG	CACCCTCCACTCCAGGCCAC	AE015451	+	6456			1	0	2	0	4	0	3	1	0	0	0	0	0	0	3
ACTAGTTCAGCATGGAGAAC	GTTCTCCATGCTGAACTAGT	AE015451	-	6462			44	66	62	78	66	62	71	26	27	47	52	42	46	35	27
CGCGGGGGGAGGAGGAGAGC	GCTCTCCTCCTCCCCCCGCG	AE015451	-	6462			31	47	42	27	19	68	29	27	24	46	37	25	22	12	22
CGGGTTTAGCTCAGCCGGTA	TACCGGCTGAGCTAAACCCG	AE015451	-	6462			11	29	18	26	25	16	16	12	11	19	15	6	10	19	9
GAGTTAGTAGGCGTCCGCCG	CGGCGGACGCCTACTAACTC	AE015451	-	6462			10	23	29	28	21	21	21	22	15	17	7	12	19	27	14
TACGGTAGAGAATAGGGGGG	CCCCCCTATTCTCTACCGTA	AE015451	-	6462			16	27	26	33	23	49	30	27	12	12	19	22	21	14	15
TGGAGTCACCCTGTCATTCC	GGAATGACAGGGTGACTCCA	AE015451	-	6462			30	47	54	49	50	66	21	28	23	27	27	32	35	31	22
TTTGGTACGCAACGGAAGTT	AACTTCCGTTGCGTACCAAA	AE015451	-	6465			24	47	25	33	24	36	47	23	26	27	28	17	18	13	20
GGTCGCAGCTGGTGAGAGGG	CCCTCTCACCAGCTGCGACC	AE015451	-	6492	PP_0006	0.987515	48	54	55	52	51	71	30	36	29	34	48	42	33	15	15
GTCTGTATACCCACAGGCGC	GCGCCTGTGGGTATACAGAC	AE015451	-	8209	PP_0007	0.783673	13	22	20	21	46	27	19	15	21	35	20	21	22	27	12
TTACATATAGGTGACTGTAA	TTACAGTCACCTATATGTAA	AE015451	-	8209	PP_0007	0.783673	20	36	35	46	44	43	27	28	23	34	27	47	18	29	20
AACGTGCATGCCTGGTGGGG	CCCCACCAGGCATGCACGTT	AE015451	-	8299	PP_0007	0.416327	3	2	3	1	0	1	5	2	0	3	4	1	1	2	1
AATTCCAGCCTCACTCTTGA	TCAAGAGTGAGGCTGGAATT	AE015451	-	8299	PP_0007	0.416327	30	43	37	36	48	41	17	31	15	25	28	24	29	23	9
TGCCTGTGGTCGGGCCTGCT	AGCAGGCCCGACCACAGGCA	AE015451	-	8354	PP_0007	0.191837	13	31	45	42	43	27	17	19	31	38	18	32	24	24	32
GCTCAACGTCCGTCTATGAG	CTCATAGACGGACGTTGAGC	AE015451	-	8396			14	22	23	30	18	17	23	10	37	15	25	16	13	13	17
AACCGGGGGGAAGTGACGGG	CCCGTCACTTCCCCCCGGTT	AE015451	-	9056			38	42	29	35	34	53	31	21	38	38	47	29	19	31	25
ACATAGAGAAAGAGGCCGCG	CGCGGCCTCTTTCTCTATGT	AE015451	-	9058			52	60	44	52	59	83	68	36	54	58	52	57	40	60	32
AGGCAAGGTTAGGGCTGGGG	CCCCAGCCCTAACCTTGCCT	AE015451	-	9058			25	41	28	48	29	25	21	36	19	24	36	32	21	31	21
CCGGGTTGCAGTGGCTTCAG	CTGAAGCCACTGCAACCCGG	AE015451	-	9058			17	30	18	26	28	34	28	9	20	34	18	8	14	15	19
TGCTCGCGCAATTATAGAAT	ATTCTATAATTGCGCGAGCA	AE015451	-	9058			11	7	8	11	20	14	9	7	11	19	14	13	5	14	8
GTAACGGCTATCTGCCACCG	CGGTGGCAGATAGCCGTTAC	AE015451	+	9152			0	7	7	8	3	6	4	5	2	4	2	11	2	5	3
ATGTGTTTGTTGGCGCTGGA	TCCAGCGCCAACAAACACAT	AE015451	+	9154			6	2	4	5	0	8	4	7	3	3	7	4	0	3	0
GGCGGGCGAGTAGCTTTATG	CATAAAGCTACTCGCCCGCC	AE015451	+	9154			0	3	1	3	3	2	2	0	0	0	0	1	2	0	1
TACGCACGAGTATTTAAATT	AATTTAAATACTCGTGCGTA	AE015451	-	9155			19	14	20	25	15	19	16	13	21	28	16	17	16	27	8
CGTGTATTTCAGGGGACAGT	ACTGTCCCCTGAAATACACG	AE015451	-	9177			29	42	27	41	28	33	10	28	26	26	31	30	32	19	24
CACTGGCTGGGCTTAGTCAT	ATGACTAAGCCCAGCCAGTG	AE015451	-	9186			9	8	16	18	5	13	3	14	10	3	13	14	14	13	6
CATTGTGTGGCAGAGCAGAT	ATCTGCTCTGCCACACAATG	AE015451	+	9238			16	19	21	30	26	37	11	6	9	25	16	20	14	11	11
TTCCTTTGCGCACTGTGGAC	GTCCACAGTGCGCAAAGGAA	AE015451	+	9238			3	8	6	31	9	15	7	3	4	15	2	9	7	5	4
GCTAATCATGTGAGGAAACG	CGTTTCCTCACATGATTAGC	AE015451	-	9249			6	5	13	14	13	7	6	7	6	11	2	3	3	10	9
TGAAGTTGTACTGGCGCACA	TGTGCGCCAGTACAACTTCA	AE015451	-	9395			7	6	26	23	19	15	16	20	12	13	22	12	8	13	16
TAGGGGGGGGTGTGAAATGG	CCATTTCACACCCCCCCCTA	AE015451	+	9451			22	42	32	35	29	28	30	26	19	33	33	33	13	25	22
GCCGGTGTGGAGACGGAGGG	CCCTCCGTCTCCACACCGGC	AE015451	+	12211			0	1	0	1	5	2	0	5	1	10	5	4	0	0	3
GTTTCCGTTCAGGGTCATTG	CAATGACCCTGAACGGAAAC	AE015451	+	12211			5	11	7	4	6	16	7	6	2	7	9	5	5	3	8
ACGTGCTAGGAATCTCGGTG	CACCGAGATTCCTAGCACGT	AE015451	+	12236	PP_0012	0.0126927	15	18	15	26	21	23	12	20	10	18	16	11	20	9	21
GCTTGCGGCGTATAGGTGGG	CCCACCTATACGCCGCAAGC	AE015451	+	12236	PP_0012	0.0126927	44	43	34	27	44	38	10	19	16	24	27	12	21	30	20
GGTACAAGGCTGCGGTCGTC	GACGACCGCAGCCTTGTACC	AE015451	+	12236	PP_0012	0.0126927	24	28	29	54	33	33	33	17	22	20	24	36	29	12	22
GTGCTTCACGTCTCGAGAAA	TTTCTCGAGACGTGAAGCAC	AE015451	+	12236	PP_0012	0.0126927	0	3	0	1	0	1	2	0	0	3	4	3	0	1	3
AGCGATGTGACTCGTCTTAA	TTAAGACGAGTCACATCGCT	AE015451	+	12280	PP_0012	0.0525839	53	32	50	59	64	71	20	31	38	37	42	44	40	60	28
ATGCGGATTCTTATCCTTCA	TGAAGGATAAGAATCCGCAT	AE015451	+	12280	PP_0012	0.0525839	8	27	21	16	29	43	17	10	11	35	23	14	5	12	10
GATGTCCGAAGTTGTGGGGT	ACCCCACAACTTCGGACATC	AE015451	+	12280	PP_0012	0.0525839	32	35	27	28	42	41	27	39	41	34	32	19	13	21	27
TACGCTATTGGATATGCGGC	GCCGCATATCCAATAGCGTA	AE015451	-	12281	PP_0012	0.0534905	9	4	8	2	8	8	1	1	3	3	3	2	12	1	4
GTTCGGGAACAGGTATCGCA	TGCGATACCTGTTCCCGAAC	AE015451	-	12307	PP_0012	0.0770626	20	28	29	24	14	17	10	14	14	10	9	28	22	18	15
ATGGTAATGGGAGGCTGGCG	CGCCAGCCTCCCATTACCAT	AE015451	+	12401	PP_0012	0.162285	22	29	18	28	30	46	25	11	17	32	10	10	14	6	20
AGTAGACTTGGGAACGATTT	AAATCGTTCCCAAGTCTACT	AE015451	+	12408	PP_0012	0.168631	42	56	41	47	46	56	37	25	40	31	38	48	39	35	29
AACGGAGGTGCTAGGTAGTG	CACTACCTAGCACCTCCGTT	AE015451	+	12425	PP_0012	0.184044	29	26	34	29	40	39	23	12	20	26	19	17	33	20	18
ACAGAGGTGACGTGGGAGGC	GCCTCCCACGTCACCTCTGT	AE015451	+	12425	PP_0012	0.184044	30	39	50	32	31	59	18	29	27	24	33	37	18	32	24
ATGAAGAAGTAAGGTCTTAT	ATAAGACCTTACTTCTTCAT	AE015451	+	12425	PP_0012	0.184044	38	28	23	24	30	29	23	15	27	22	15	22	24	31	12
CTGATACAACGGTATGACGT	ACGTCATACCGTTGTATCAG	AE015451	+	12425	PP_0012	0.184044	5	4	2	3	2	6	2	3	5	5	6	3	4	0	3
TTGAGGGAGGAGCTAAAATT	AATTTTAGCTCCTCCCTCAA	AE015451	+	12425	PP_0012	0.184044	32	35	15	22	11	17	17	21	13	12	10	14	21	11	17
AGGTAGCTGTAGGGGTGCAG	CTGCACCCCTACAGCTACCT	AE015451	-	12426	PP_0012	0.18495	35	32	26	26	51	48	31	37	22	17	29	26	16	26	17
CAGATTGGTCGATGCATGTG	CACATGCATCGACCAATCTG	AE015451	-	12426	PP_0012	0.18495	23	37	49	43	50	41	27	45	35	23	34	32	18	45	39
GCCGGCGGGGGCGGGGTTGC	GCAACCCCGCCCCCGCCGGC	AE015451	-	12426	PP_0012	0.18495	9	14	21	23	26	18	16	18	7	20	13	6	7	28	13
GGCGCGGTAAATGGGGGTGG	CCACCCCCATTTACCGCGCC	AE015451	-	12426	PP_0012	0.18495	26	20	13	29	21	31	24	8	10	23	16	31	16	14	12
TCGTGTGGGGTGCGGCATGG	CCATGCCGCACCCCACACGA	AE015451	-	12462	PP_0012	0.217588	41	80	65	56	48	72	39	32	43	41	40	31	36	45	24
CAAATTGCCGGCCGTGTACG	CGTACACGGCCGGCAATTTG	AE015451	+	12503	PP_0012	0.25476	0	6	4	3	1	1	2	1	1	0	0	2	0	0	1
GACAGTGAGCTGGCAGCTCG	CGAGCTGCCAGCTCACTGTC	AE015451	+	12503	PP_0012	0.25476	9	7	9	23	10	28	15	14	16	9	11	8	9	9	10
TTGTAAGTTGGGATCGCTGG	CCAGCGATCCCAACTTACAA	AE015451	+	12503	PP_0012	0.25476	20	33	19	40	22	33	19	29	24	8	20	20	22	14	10
AAATACTTGCAAGCACAAAT	ATTTGTGCTTGCAAGTATTT	AE015451	-	12504	PP_0012	0.255666	20	19	17	17	27	21	21	17	15	13	19	13	20	19	13
ATGGGCAGGTTGGATAGCGA	TCGCTATCCAACCTGCCCAT	AE015451	-	12504	PP_0012	0.255666	12	8	8	17	21	20	4	13	3	12	14	5	10	16	8
CCATTGGTCAACGAGTCTCG	CGAGACTCGTTGACCAATGG	AE015451	-	12504	PP_0012	0.255666	25	34	27	26	34	48	31	22	28	24	32	13	40	29	23
CGGTTGTCTCAATGATAGGG	CCCTATCATTGAGACAACCG	AE015451	-	12504	PP_0012	0.255666	12	33	20	19	27	39	8	24	15	18	19	20	23	7	9
GCACTTCTGTTGTGTCGCAA	TTGCGACACAACAGAAGTGC	AE015451	-	12504	PP_0012	0.255666	23	36	46	44	32	35	33	20	27	24	19	25	26	17	21
GGAGGGCAGATCCTCGAGTC	GACTCGAGGATCTGCCCTCC	AE015451	-	12504	PP_0012	0.255666	39	51	44	75	41	44	59	36	22	40	29	26	20	47	40
GGATGATGATGGGCACGATG	CATCGTGCCCATCATCATCC	AE015451	-	12504	PP_0012	0.255666	48	70	64	87	76	74	49	44	71	32	38	41	43	40	43
GGTTGAGGGGTGAATGGGGT	ACCCCATTCACCCCTCAACC	AE015451	-	12504	PP_0012	0.255666	24	40	39	33	29	45	37	16	21	26	27	20	29	19	12
TAATAAGTTTCGTGATTCAA	TTGAATCACGAAACTTATTA	AE015451	-	12504	PP_0012	0.255666	14	11	6	14	9	19	6	7	8	7	8	5	3	8	6
TAGCCGTACGTGCGAGAAGG	CCTTCTCGCACGTACGGCTA	AE015451	-	12504	PP_0012	0.255666	22	27	31	33	29	39	16	17	16	20	13	21	14	28	10
CATCATTGTCTAGTGTTGCA	TGCAACACTAGACAATGATG	AE015451	+	12556	PP_0012	0.302811	4	3	0	5	0	1	0	1	2	5	7	0	6	5	0
TTACGAGCGGTTACGCCTAG	CTAGGCGTAACCGCTCGTAA	AE015451	+	12556	PP_0012	0.302811	24	43	21	39	41	45	32	17	29	26	16	39	17	8	15
TTAGCACTATTCGGGTTCAC	GTGAACCCGAATAGTGCTAA	AE015451	+	12556	PP_0012	0.302811	13	33	17	28	19	35	16	20	20	18	13	15	24	12	22
AAAGTAATAGCGGATGGTTG	CAACCATCCGCTATTACTTT	AE015451	-	12557	PP_0012	0.303717	0	0	1	0	0	1	0	0	0	1	1	0	0	3	0
GCTCAATCGCCTGCGAAAAT	ATTTTCGCAGGCGATTGAGC	AE015451	+	12728	PP_0012	0.458749	14	16	9	9	31	18	15	13	4	16	16	18	11	9	5
GGCTTTGGGATACCGGACTG	CAGTCCGGTATCCCAAAGCC	AE015451	+	12790	PP_0012	0.514959	0	0	0	0	0	0	2	0	0	0	0	0	0	0	1
GAATTGGGCCAGCAGACGTC	GACGTCTGCTGGCCCAATTC	AE015451	+	12885	PP_0012	0.601088	15	30	18	36	15	36	12	17	8	19	11	4	12	10	11
GGGCACAAGCTCTGGCATGG	CCATGCCAGAGCTTGTGCCC	AE015451	+	12965	PP_0012	0.673617	38	45	27	39	38	55	25	13	23	17	27	29	37	22	14
AAGGGGGGTGGTAGGCCCTG	CAGGGCCTACCACCCCCCTT	AE015451	+	13118	PP_0012	0.81233	1	10	10	11	2	3	0	2	7	6	5	0	1	9	1
ATGGGTACGAAGGACTCTGC	GCAGAGTCCTTCGTACCCAT	AE015451	+	13118	PP_0012	0.81233	9	23	14	13	26	14	15	8	8	18	7	12	10	15	1
CAGTTGGGGGTGCGGAGGGC	GCCCTCCGCACCCCCAACTG	AE015451	+	13118	PP_0012	0.81233	24	29	10	22	15	50	14	22	20	13	17	11	19	18	19
CCGGTCGTAATCGTGGTGAT	ATCACCACGATTACGACCGG	AE015451	+	13118	PP_0012	0.81233	17	21	22	33	25	39	9	8	20	26	13	24	17	13	10
CGCAGAGATAAACGTGGGCC	GGCCCACGTTTATCTCTGCG	AE015451	+	13118	PP_0012	0.81233	1	10	2	3	5	7	6	1	5	3	6	10	1	2	12
GGAGGAGTAGGCGGGTAATA	TATTACCCGCCTACTCCTCC	AE015451	+	13118	PP_0012	0.81233	6	11	17	11	8	15	19	5	18	6	7	11	8	4	5
GGGAGTAGGGGGCAGGAGCC	GGCTCCTGCCCCCTACTCCC	AE015451	+	13118	PP_0012	0.81233	11	19	11	17	18	21	20	11	24	6	13	11	10	15	9
ATTTCCTTTATAGGGCGTTT	AAACGCCCTATAAAGGAAAT	AE015451	+	13122	PP_0012	0.815956	5	2	3	5	7	5	3	3	3	1	4	1	2	3	1
GCGTTCTAGATCTTGGCAGG	CCTGCCAAGATCTAGAACGC	AE015451	+	13122	PP_0012	0.815956	12	17	16	20	19	22	14	15	19	9	12	10	15	11	15
TAGGACTACAGCGTTTTTAG	CTAAAAACGCTGTAGTCCTA	AE015451	+	13122	PP_0012	0.815956	2	7	2	1	7	8	5	4	2	5	5	2	2	0	2
TTCAGGGCACGGGATGGATC	GATCCATCCCGTGCCCTGAA	AE015451	+	13122	PP_0012	0.815956	20	18	27	27	19	22	12	15	15	23	14	15	12	18	21
GAAGCGGGCAGGTACTGCGT	ACGCAGTACCTGCCCGCTTC	AE015451	+	13222	PP_0012	0.906618	61	67	46	58	78	94	55	60	36	51	38	40	60	48	31
GGTGTTGTAATGCGCGCTAC	GTAGCGCGCATTACAACACC	AE015451	+	13222	PP_0012	0.906618	9	20	18	30	17	9	12	16	8	29	11	18	12	16	13
AAGTTACTGTGGTCGAGCTT	AAGCTCGACCACAGTAACTT	AE015451	+	15760			23	36	19	43	31	36	27	16	21	23	27	27	10	18	13
AGGGGCCTACGGAGCATTTG	CAAATGCTCCGTAGGCCCCT	AE015451	+	15760			17	32	30	12	25	28	10	17	18	13	25	27	13	6	20
CGCACGCACCAATCACCGAG	CTCGGTGATTGGTGCGTGCG	AE015451	+	15760			8	12	12	18	8	15	8	9	10	9	12	17	15	6	15
GGGGGCTCATCATGAGAGAG	CTCTCTCATGATGAGCCCCC	AE015451	+	15760			19	37	30	39	27	21	15	16	22	18	39	15	15	19	22
GTTGAATGGGGCGGTTAAGT	ACTTAACCGCCCCATTCAAC	AE015451	+	15760			19	34	23	33	14	21	24	12	19	21	22	14	11	23	12
GACCTGGTGGGGGTTGGCGG	CCGCCAACCCCCACCAGGTC	AE015451	-	15761			4	4	4	10	7	10	5	9	8	9	4	8	12	11	1
GCGTAGTTCGGAGCACGGTA	TACCGTGCTCCGAACTACGC	AE015451	-	15761			16	20	26	22	15	22	10	7	26	5	16	14	21	19	19
TGAAGTCAGGCGATGGGGGC	GCCCCCATCGCCTGACTTCA	AE015451	-	15761			16	34	28	39	34	28	30	23	3	26	27	24	33	21	23
CGGGACCCAAAGAACCGGCT	AGCCGGTTCTTTGGGTCCCG	AE015451	+	15793			8	12	8	6	11	13	9	5	6	23	11	5	4	1	1
TTGAGTCGAGTATACGCCAG	CTGGCGTATACTCGACTCAA	AE015451	+	15793			16	21	17	14	29	22	20	9	14	23	19	20	6	13	1
GAAACGCGGGTGGCCTCCGG	CCGGAGGCCACCCGCGTTTC	AE015451	-	15794			25	33	14	26	20	26	19	6	20	12	10	9	17	16	23
GTTGAAATCTGGGGCAAGTA	TACTTGCCCCAGATTTCAAC	AE015451	-	16155			34	57	61	56	35	72	51	33	42	60	52	64	47	29	29
TGGCGGGCTCCGCGGGATGA	TCATCCCGCGGAGCCCGCCA	AE015451	-	16270			25	41	29	45	32	39	29	35	34	16	34	36	34	27	21
ACGCTGACGTATTATGAGAA	TTCTCATAATACGTCAGCGT	AE015451	+	16389			2	1	2	1	0	0	5	5	1	2	4	0	0	1	1
TAATTGTGTAAATTAGTATC	GATACTAATTTACACAATTA	AE015451	+	16389			12	26	25	17	17	12	11	12	7	20	15	10	12	13	17
TTGGACCGGGATGTACGGGG	CCCCGTACATCCCGGTCCAA	AE015451	+	16472			3	11	7	17	13	7	4	9	2	9	12	16	4	17	5
GGCATGCATAAAGGTCTGGT	ACCAGACCTTTATGCATGCC	AE015451	+	16596	PP_5421	0.0109718	0	3	0	1	0	0	0	0	0	3	0	0	0	1	0
GTACGGTATGTGGTGTTTTA	TAAAACACCACATACCGTAC	AE015451	-	16597	PP_5421	0.0125392	2	4	2	6	3	2	0	0	0	0	0	1	0	1	2
GGCGTGTGTTGCATCCTTCT	AGAAGGATGCAACACACGCC	AE015451	+	16781	PP_5421	0.30094	23	38	32	48	40	37	41	21	25	30	47	24	20	35	28
GGGGTGGTTCACGGTGCGTC	GACGCACCGTGAACCACCCC	AE015451	+	16781	PP_5421	0.30094	49	61	76	75	88	74	52	45	41	58	67	76	57	54	64
AGGTCCAAAGGGGGCCGTGC	GCACGGCCCCCTTTGGACCT	AE015451	-	16791	PP_5421	0.316614	19	37	10	32	31	43	19	40	18	39	17	22	30	22	9
GGGTGTGGGGGAGATGCAGT	ACTGCATCTCCCCCACACCC	AE015451	-	16791	PP_5421	0.316614	38	65	63	53	48	57	41	38	59	59	56	68	36	52	34
TCGTGCAGAGGTAGTTTCAG	CTGAAACTACCTCTGCACGA	AE015451	-	16791	PP_5421	0.316614	53	82	58	76	53	95	54	48	62	58	75	57	64	57	53
GACCAACTTGTTGCTCCCCT	AGGGGAGCAACAAGTTGGTC	AE015451	-	16804	PP_5421	0.336991	28	17	26	22	40	26	15	22	15	35	26	11	20	12	11
TGGCGACCGCGGTGTGAATT	AATTCACACCGCGGTCGCCA	AE015451	-	16804	PP_5421	0.336991	33	39	35	64	40	51	36	40	40	48	34	40	29	26	23
CCGGCGGAAGGGTGGGCAGG	CCTGCCCACCCTTCCGCCGG	AE015451	+	16907	PP_5421	0.498433	4	15	10	16	17	15	8	15	7	12	16	7	6	13	7
AACTTTCCCGGAAGGGACAC	GTGTCCCTTCCGGGAAAGTT	AE015451	+	16984	PP_5421	0.619122	34	79	36	50	29	44	43	41	44	40	39	40	34	30	20
AATGCAAAAAGTACGGAAGA	TCTTCCGTACTTTTTGCATT	AE015451	+	16984	PP_5421	0.619122	27	36	23	35	36	36	32	18	26	38	47	35	26	20	25
CATAAGAGTCGGAGTGCTGG	CCAGCACTCCGACTCTTATG	AE015451	+	16984	PP_5421	0.619122	49	48	55	63	64	43	42	42	42	44	39	21	33	35	20
GGTCTGGGTCACACCAAGTG	CACTTGGTGTGACCCAGACC	AE015451	+	16984	PP_5421	0.619122	16	46	34	41	28	27	19	15	20	29	20	34	48	38	25
GTGGCGTGAATCGATGAGGA	TCCTCATCGATTCACGCCAC	AE015451	+	16984	PP_5421	0.619122	38	40	39	47	39	62	36	20	33	30	60	31	49	26	24
TCTCTGGATCCGGTAAGTGA	TCACTTACCGGATCCAGAGA	AE015451	+	16984	PP_5421	0.619122	20	22	42	23	28	24	11	14	13	26	39	19	19	34	21
GAAGTACGAGATACCCTGTA	TACAGGGTATCTCGTACTTC	AE015451	-	16985	PP_5421	0.62069	20	27	23	31	30	45	15	22	36	14	14	23	15	15	19
TTGAAGGGTCGGACGTGTGA	TCACACGTCCGACCCTTCAA	AE015451	-	16985	PP_5421	0.62069	23	32	29	29	31	33	21	15	20	23	22	23	20	14	13
CTTCTCCCCCCTCAAGTAAT	ATTACTTGAGGGGGGAGAAG	AE015451	+	16997	PP_5421	0.639498	21	35	36	30	24	35	29	29	37	25	37	25	17	19	25
GGGCGCTGTCGCGGACGGGA	TCCCGTCCGCGACAGCGCCC	AE015451	+	16997	PP_5421	0.639498	17	29	33	39	26	48	31	22	23	22	33	18	25	28	19
TGGAGAGTAGCCGCGTGGGT	ACCCACGCGGCTACTCTCCA	AE015451	+	16997	PP_5421	0.639498	17	16	18	33	24	22	15	9	12	25	20	22	13	22	21
GGCAGCTATCCTCCCCCGTA	TACGGGGGAGGATAGCTGCC	AE015451	+	17043	PP_5421	0.711599	12	34	21	28	15	33	28	24	18	27	23	29	15	23	14
AATTCTAAACCTGGTATTGT	ACAATACCAGGTTTAGAATT	AE015451	-	17044	PP_5421	0.713166	35	33	46	68	57	58	40	18	48	43	52	45	44	24	44
AGGTCACTAACAGTTACAGG	CCTGTAACTGTTAGTGACCT	AE015451	-	17044	PP_5421	0.713166	50	60	61	87	72	86	58	46	33	70	54	71	40	78	61
TTAGCGTACATTCTGCATTA	TAATGCAGAATGTACGCTAA	AE015451	-	17044	PP_5421	0.713166	24	36	42	40	28	84	47	29	47	40	35	42	23	18	18
TTCCGATGCGTGTATCATAA	TTATGATACACGCATCGGAA	AE015451	-	17044	PP_5421	0.713166	57	79	69	96	64	104	77	75	61	77	71	79	83	62	36
TTCTCAGTGGGTAGGGTTGA	TCAACCCTACCCACTGAGAA	AE015451	-	17044	PP_5421	0.713166	6	7	4	3	7	4	6	11	9	15	8	10	4	4	4
GTTTGTTGATGTCTGTTCAA	TTGAACAGACATCAACAAAC	AE015451	+	17071	PP_5421	0.755486	11	14	11	8	15	24	6	15	4	9	11	22	8	3	18
GCAAATCGACTACCGGGCCA	TGGCCCGGTAGTCGATTTGC	AE015451	+	17093	PP_5421	0.789969	46	47	59	65	56	55	60	38	43	44	57	42	47	52	29
GTGCCAATGTAGACAGCTAC	GTAGCTGTCTACATTGGCAC	AE015451	+	17093	PP_5421	0.789969	20	25	23	42	38	41	29	15	15	23	20	31	10	16	14
TAGTCCCTTTCTAACAGAGT	ACTCTGTTAGAAAGGGACTA	AE015451	+	17093	PP_5421	0.789969	8	24	37	38	33	34	21	18	14	31	36	19	15	9	17
AGGACGCGATGATAGTGGGA	TCCCACTATCATCGCGTCCT	AE015451	-	17094	PP_5421	0.791536	23	25	31	27	30	40	17	27	22	20	15	25	13	23	19
GGATAGTGGTCAGGGGGGGC	GCCCCCCCTGACCACTATCC	AE015451	-	17094	PP_5421	0.791536	17	32	19	18	27	36	17	10	20	10	18	20	10	15	7
TCGTCATGGAAGAGTTGCAG	CTGCAACTCTTCCATGACGA	AE015451	+	17127	PP_5421	0.84326	27	15	24	25	20	33	14	22	30	19	27	22	10	25	16
GACCCAAGTGGTCGAACCCG	CGGGTTCGACCACTTGGGTC	AE015451	+	17158	PP_5421	0.89185	30	37	38	49	33	52	32	16	45	31	30	54	36	30	21
GGTGGTGAGCGATGGGCCAG	CTGGCCCATCGCTCACCACC	AE015451	+	17158	PP_5421	0.89185	9	9	6	13	6	14	1	18	11	8	11	13	4	8	1
GTACTCAAGTTTGCTCTGTC	GACAGAGCAAACTTGAGTAC	AE015451	+	17158	PP_5421	0.89185	8	12	17	6	22	23	14	14	11	12	27	13	3	5	7
ACCCGTGTCGTGCAAACCGT	ACGGTTTGCACGACACGGGT	AE015451	-	17159	PP_5421	0.893417	71	85	89	102	110	133	77	64	77	94	112	89	65	79	54
GGCCCACTTATATTCAAGTA	TACTTGAATATAAGTGGGCC	AE015451	-	17159	PP_5421	0.893417	15	20	16	12	16	16	10	15	4	5	15	10	9	10	12
TAGGACGGGGTAACCGGGTT	AACCCGGTTACCCCGTCCTA	AE015451	-	17159	PP_5421	0.893417	30	25	27	19	30	42	15	30	17	22	36	30	29	12	20
TTCCCTCAAGAGGGCCTACC	GGTAGGCCCTCTTGAGGGAA	AE015451	-	17159	PP_5421	0.893417	16	19	27	25	14	47	22	20	8	22	15	19	14	29	12
CTGACGTTGATAAGACGGGG	CCCCGTCTTATCAACGTCAG	AE015451	+	17257	PP_0014	0.0250255	35	55	51	58	38	42	38	23	43	42	23	25	27	27	27
TAGAGGATGGTGGTTGGGGA	TCCCCAACCACCATCCTCTA	AE015451	+	17257	PP_0014	0.0250255	6	13	16	21	33	29	9	12	15	15	27	26	7	11	13
GCGTAATCGGATTTGACGCG	CGCGTCAAATCCGATTACGC	AE015451	-	17283	PP_0014	0.0383044	38	55	28	35	37	55	26	19	32	43	31	29	44	14	24
GTTCATATAGTAACAGGGTG	CACCCTGTTACTATATGAAC	AE015451	-	17283	PP_0014	0.0383044	31	39	38	55	54	51	37	30	22	38	23	27	21	31	19
TGGACGCTCCCTATGTGCAG	CTGCACATAGGGAGCGTCCA	AE015451	-	17283	PP_0014	0.0383044	38	40	54	36	44	47	44	29	38	39	38	59	38	32	30
ACTAGCCGTCGGGTGATCAG	CTGATCACCCGACGGCTAGT	AE015451	+	17349	PP_0014	0.0720123	8	5	14	7	8	14	8	6	10	11	8	6	9	8	6
AGCAAGTGCGTCTGGGTTGC	GCAACCCAGACGCACTTGCT	AE015451	+	17349	PP_0014	0.0720123	0	2	0	2	2	3	0	1	0	4	1	2	1	2	2
CTATGGGTTGCATCTTTTGA	TCAAAAGATGCAACCCATAG	AE015451	+	17349	PP_0014	0.0720123	4	8	1	9	6	3	1	1	4	4	4	1	0	7	4
GGCTTAGGTACTATCTGGTC	GACCAGATAGTACCTAAGCC	AE015451	+	17349	PP_0014	0.0720123	8	19	12	19	20	18	7	6	19	21	16	14	17	16	6
GGGACTGGCATAAAACGGGA	TCCCGTTTTATGCCAGTCCC	AE015451	+	17349	PP_0014	0.0720123	23	34	51	43	64	41	22	20	31	26	31	30	14	12	17
CGACAGGGGACGGCAGATGT	ACATCTGCCGTCCCCTGTCG	AE015451	+	17358	PP_0014	0.0766088	13	23	5	18	23	33	9	9	15	13	20	21	8	17	7
CTCCCCTCGGGCAGCGGGAG	CTCCCGCTGCCCGAGGGGAG	AE015451	+	17358	PP_0014	0.0766088	23	45	24	29	25	36	31	17	31	37	42	25	30	25	28
TATATGTGGTGGACTAGGGC	GCCCTAGTCCACCACATATA	AE015451	+	17358	PP_0014	0.0766088	5	17	13	16	13	12	10	13	11	14	15	14	7	9	3
ATCGGAGCTGGAACATACTG	CAGTATGTTCCAGCTCCGAT	AE015451	-	17359	PP_0014	0.0771195	25	33	17	46	25	49	22	30	25	16	16	27	25	19	20
CTGGGGGTCGCGTATGCGGG	CCCGCATACGCGACCCCCAG	AE015451	+	17397	PP_0014	0.0965271	21	25	18	20	32	26	25	20	8	22	21	17	28	27	17
AGGTTTACCCGCGCTGTGAC	GTCACAGCGCGGGTAAACCT	AE015451	+	17415	PP_0014	0.10572	24	24	26	26	33	31	21	21	20	34	31	35	14	24	33
TGTAGAATGGGAGTGGGCGG	CCGCCCACTCCCATTCTACA	AE015451	+	17415	PP_0014	0.10572	37	43	46	32	43	35	30	19	25	35	30	37	21	32	32
TTACGCATATGTTGGTAGGC	GCCTACCAACATATGCGTAA	AE015451	+	17415	PP_0014	0.10572	15	22	25	30	23	23	10	13	15	11	6	11	7	3	13
GACGCGTGTAATGTTGGAGA	TCTCCAACATTACACGCGTC	AE015451	-	17416	PP_0014	0.106231	20	29	37	24	28	32	24	24	22	31	22	32	28	29	19
GGCCAAAACTGCTTCTTCCA	TGGAAGAAGCAGTTTTGGCC	AE015451	-	17416	PP_0014	0.106231	12	12	15	16	15	33	12	3	9	14	25	29	15	20	12
AGGCCCCGAGAAGCCGGGTG	CACCCGGCTTCTCGGGGCCT	AE015451	-	17504	PP_0014	0.151175	40	22	43	33	51	50	23	25	26	28	33	35	45	36	33
GCGCTACCGATACTAGTCTG	CAGACTAGTATCGGTAGCGC	AE015451	-	17504	PP_0014	0.151175	2	8	20	18	23	7	13	5	7	10	12	22	15	9	12
ACGTAGTTTCCTCAGTTTGG	CCAAACTGAGGAAACTACGT	AE015451	-	17508	PP_0014	0.153218	24	62	32	37	36	47	17	29	27	35	39	52	25	19	25
TAGCGATGATAGCTAGGTCT	AGACCTAGCTATCATCGCTA	AE015451	-	17521	PP_0014	0.159857	22	29	35	45	38	37	41	10	34	39	58	30	18	35	18
CACGGGGGGGCTCGGACTCC	GGAGTCCGAGCCCCCCCGTG	AE015451	-	17528	PP_0014	0.163432	43	52	41	39	56	57	52	33	30	54	54	45	36	28	32
TTGTGGAGTTTAGCGGGGAC	GTCCCCGCTAAACTCCACAA	AE015451	+	17558	PP_0014	0.178754	39	58	45	49	46	65	48	38	29	45	74	45	35	43	41
ATGAGACGGCGTAGGGCGAG	CTCGCCCTACGCCGTCTCAT	AE015451	-	17559	PP_0014	0.179265	14	12	19	20	22	31	16	13	15	14	30	8	20	9	23
CGATCTAGGAAGGTCTCAGG	CCTGAGACCTTCCTAGATCG	AE015451	-	17565	PP_0014	0.182329	28	55	29	27	23	66	35	31	32	35	40	46	40	35	24
CGCGCGGGGGATGTTTGTGC	GCACAAACATCCCCCGCGCG	AE015451	+	17647	PP_0014	0.224208	22	38	13	40	24	43	18	19	22	34	34	33	39	19	18
GAGTCAGTACCACTGTAAGG	CCTTACAGTGGTACTGACTC	AE015451	+	17647	PP_0014	0.224208	23	24	20	40	59	59	27	8	32	48	43	25	25	20	23
TCCTATCGGTTCGCGTTAGG	CCTAACGCGAACCGATAGGA	AE015451	+	17647	PP_0014	0.224208	49	77	74	85	113	70	66	67	60	71	81	82	49	79	50
TGCTGTCCTGGTGCGAGCTG	CAGCTCGCACCAGGACAGCA	AE015451	+	17647	PP_0014	0.224208	24	23	25	38	21	27	19	22	28	46	38	25	20	13	37
ACCTCTATACGGCGGTTTTC	GAAAACCGCCGTATAGAGGT	AE015451	+	17650	PP_0014	0.225741	11	10	21	22	28	21	16	15	23	12	35	23	32	16	15
CGAATGGTGGTTGCCCGGAC	GTCCGGGCAACCACCATTCG	AE015451	+	17650	PP_0014	0.225741	13	39	28	28	34	33	15	28	38	19	27	37	19	21	10
GTGATTTCTAATGCTCGTTT	AAACGAGCATTAGAAATCAC	AE015451	+	17650	PP_0014	0.225741	18	40	34	50	28	43	13	13	34	32	16	30	26	25	13
CGAACCCACGTGTATGAAGC	GCTTCATACACGTGGGTTCG	AE015451	-	17651	PP_0014	0.226251	25	35	22	29	33	39	30	25	14	40	29	20	12	18	10
CCCCTAGTGGAATTGATTAA	TTAATCAATTCCACTAGGGG	AE015451	-	17658	PP_0014	0.229826	43	64	25	46	46	41	30	29	27	34	33	27	32	24	22
TAATTTAGGTGGGGGAGGAA	TTCCTCCCCCACCTAAATTA	AE015451	-	17658	PP_0014	0.229826	36	54	47	38	51	52	29	30	25	44	33	44	30	18	20
GTAAGGAGGTCTTTCGGGCG	CGCCCGAAAGACCTCCTTAC	AE015451	-	17733	PP_0014	0.268131	21	35	47	33	35	60	48	23	23	37	31	45	42	32	30
GTAACTTTTACGTATAAGGG	CCCTTATACGTAAAAGTTAC	AE015451	+	17735	PP_0014	0.269152	9	16	15	21	16	14	22	15	4	12	19	16	7	12	7
CGTGGATAAAGGGTCAGGAG	CTCCTGACCCTTTATCCACG	AE015451	-	17736	PP_0014	0.269663	38	69	52	68	84	84	33	34	38	29	42	49	20	49	32
GATATAGGTAGAGAGGTTAG	CTAACCTCTCTACCTATATC	AE015451	-	17743	PP_0014	0.273238	25	41	40	46	42	51	29	37	37	46	36	37	24	28	24
CGGGCTGTTCGTTGGGAGGG	CCCTCCCAACGAACAGCCCG	AE015451	+	17800	PP_0014	0.302349	0	1	0	1	0	0	0	1	1	2	0	0	0	0	0
CGCAGGAAGTGGGAGTGTCG	CGACACTCCCACTTCCTGCG	AE015451	-	17872	PP_0014	0.339122	54	56	59	58	78	81	52	43	67	38	52	30	49	40	30
GGGTACATTATCGGCAGTAC	GTACTGCCGATAATGTACCC	AE015451	-	17893	PP_0014	0.349847	8	21	24	20	15	27	17	5	10	10	18	23	14	17	16
AGGCAATGCCATTAGCTCTT	AAGAGCTAATGGCATTGCCT	AE015451	+	17962	PP_0014	0.385087	9	64	45	43	53	51	40	38	37	37	47	45	27	21	31
CATGGATCTGGAGTCGGCTG	CAGCCGACTCCAGATCCATG	AE015451	+	17962	PP_0014	0.385087	17	19	15	18	20	11	11	9	9	11	9	15	9	12	16
GGCACGGACTAGATGGGGGG	CCCCCCATCTAGTCCGTGCC	AE015451	+	17962	PP_0014	0.385087	36	34	35	54	43	33	66	39	17	47	47	25	39	33	28
GTAAGAGACTTGGAGCTTAC	GTAAGCTCCAAGTCTCTTAC	AE015451	+	17962	PP_0014	0.385087	31	54	46	51	62	41	38	27	45	45	61	43	35	41	28
GTACTGCTGGGGCCTGCGCA	TGCGCAGGCCCCAGCAGTAC	AE015451	+	17962	PP_0014	0.385087	32	73	36	66	75	66	41	29	42	75	69	64	46	37	45
GTGTACGAGGGTATGCTAAG	CTTAGCATACCCTCGTACAC	AE015451	+	17962	PP_0014	0.385087	48	56	40	55	84	75	54	42	28	54	46	45	43	39	43
TGACTCTTGCCGGCGACGGT	ACCGTCGCCGGCAAGAGTCA	AE015451	-	17963	PP_0014	0.385598	18	26	21	25	28	36	16	13	15	14	14	20	15	15	12
AGCTGTAAAGCGCCGTGCAC	GTGCACGGCGCTTTACAGCT	AE015451	+	18105	PP_0014	0.458121	34	40	48	62	62	56	51	38	53	50	53	31	55	48	45
CGGTGCAGTTGGATACGTGG	CCACGTATCCAACTGCACCG	AE015451	-	18106	PP_0014	0.458631	4	4	2	6	7	2	7	9	4	2	6	10	6	7	6
GATGTAGGTCGGGACCGTGG	CCACGGTCCCGACCTACATC	AE015451	-	18106	PP_0014	0.458631	32	60	43	47	65	82	38	44	40	59	31	41	39	34	51
TCTTTGGCTTATTGATACAT	ATGTATCAATAAGCCAAAGA	AE015451	-	18106	PP_0014	0.458631	36	44	46	52	67	51	45	20	17	33	42	25	33	29	25
CGCTTGAGGGCACGCACAGC	GCTGTGCGTGCCCTCAAGCG	AE015451	-	18132	PP_0014	0.47191	25	24	57	42	51	43	42	22	10	34	17	29	26	20	13
CGTTTCCAGGGGTTCCCTGC	GCAGGGAACCCCTGGAAACG	AE015451	-	18133	PP_0014	0.472421	11	19	19	6	9	16	9	7	6	5	9	8	2	7	5
ACTTGGTGATTAAGGGTTTG	CAAACCCTTAATCACCAAGT	AE015451	+	18244	PP_0014	0.529111	33	28	17	23	35	25	25	17	11	26	23	29	17	30	21
GGTCTAGCCACTACGCGTCG	CGACGCGTAGTGGCTAGACC	AE015451	+	18244	PP_0014	0.529111	34	41	41	69	71	59	52	37	38	52	62	38	50	57	49
CATGTTGGTGATCATCCATC	GATGGATGATCACCAACATG	AE015451	-	18245	PP_0014	0.529622	23	33	41	52	35	47	31	31	32	46	20	31	26	44	29
TTGTCCCTGCATCCGCCATT	AATGGCGGATGCAGGGACAA	AE015451	+	18321	PP_0014	0.568437	13	27	26	26	33	13	31	16	20	8	22	44	16	26	30
ACATTCAATGCGGCCTGTTG	CAACAGGCCGCATTGAATGT	AE015451	-	18322	PP_0014	0.568948	36	55	46	60	49	65	32	40	44	49	42	48	34	31	42
TGTATTCCGTCGTCGAGGGC	GCCCTCGACGACGGAATACA	AE015451	-	18322	PP_0014	0.568948	5	10	4	8	12	15	6	3	10	7	7	11	4	5	8
ATTCAAAGAGGAAATCTATT	AATAGATTTCCTCTTTGAAT	AE015451	+	18392	PP_0014	0.604699	16	15	9	11	10	11	3	13	13	9	9	14	9	9	14
CACTTATACGATTTGGTGCT	AGCACCAAATCGTATAAGTG	AE015451	+	18578	PP_0014	0.699694	14	36	31	26	33	28	25	13	28	32	27	44	9	27	14
CTTCCGAATTTTCAATGATT	AATCATTGAAAATTCGGAAG	AE015451	+	18578	PP_0014	0.699694	15	23	17	26	27	34	20	3	7	15	10	22	11	8	17
GGTCGAAGGTGATCGCGATG	CATCGCGATCACCTTCGACC	AE015451	-	18579	PP_0014	0.700204	57	80	75	81	90	120	68	59	52	71	50	79	56	62	20
CGCCCAGGTTGCAGCTGGGC	GCCCAGCTGCAACCTGGGCG	AE015451	+	18704	PP_0014	0.764045	18	21	26	21	34	32	22	9	17	17	19	39	38	18	31
GGCTAATCTGCGAGGGCAGC	GCTGCCCTCGCAGATTAGCC	AE015451	+	18725	PP_0014	0.77477	26	45	41	59	79	42	41	21	35	70	46	26	31	23	29
GCGACGTCAGATACAGCACG	CGTGCTGTATCTGACGTCGC	AE015451	+	18751	PP_0014	0.788049	10	24	19	19	22	32	13	20	24	16	22	29	19	19	19
ATGGGGGAGGGGCGGGATAG	CTATCCCGCCCCTCCCCCAT	AE015451	-	18752	PP_0014	0.78856	27	31	41	34	16	19	22	12	26	26	27	23	29	8	12
CGAGATGGCGAAGTTGGGTT	AACCCAACTTCGCCATCTCG	AE015451	-	18901	PP_0014	0.864658	9	26	18	37	29	48	32	12	35	35	34	26	22	20	24
CGGATCAGTAATGAAGGATG	CATCCTTCATTACTGATCCG	AE015451	+	18902	PP_0014	0.865169	23	47	27	26	26	31	46	35	28	29	27	36	23	36	20
GCGTTAGGGAGAGTACCTTG	CAAGGTACTCTCCCTAACGC	AE015451	+	18902	PP_0014	0.865169	51	36	41	50	57	53	48	17	40	56	50	55	33	48	32
AGCTACGTTTACTGTTGATT	AATCAACAGTAAACGTAGCT	AE015451	+	18914	PP_0014	0.871297	17	24	18	24	20	26	17	14	12	16	17	21	15	19	23
AGTGGCCCTGGGCAGAGGGG	CCCCTCTGCCCAGGGCCACT	AE015451	-	18915	PP_0014	0.871808	33	68	41	64	62	62	42	43	36	48	58	67	44	60	47
CTGCGGCGCCGGCTGGGGCG	CGCCCCAGCCGGCGCCGCAG	AE015451	-	18915	PP_0014	0.871808	27	32	36	47	35	67	35	34	39	37	39	54	35	31	24
GCTAGGACAGTACTTCCGTG	CACGGAAGTACTGTCCTAGC	AE015451	-	18915	PP_0014	0.871808	63	54	56	60	65	76	48	33	39	84	50	50	48	52	50
GTCGGCCATCAGAGAAGGAA	TTCCTTCTCTGATGGCCGAC	AE015451	+	18926	PP_0014	0.877426	107	117	90	130	108	96	73	72	77	102	113	117	66	93	88
GTGTACTTTTTTTGCCCCTT	AAGGGGCAAAAAAAGTACAC	AE015451	+	18926	PP_0014	0.877426	26	39	44	32	44	30	34	28	37	25	41	26	24	37	28
GGCGTAGCCAGTACTGGGGT	ACCCCAGTACTGGCTACGCC	AE015451	+	18939	PP_0014	0.884065	17	22	24	42	35	36	14	27	29	21	35	38	42	32	28
GGGGCATTGCCAAAAGTGTA	TACACTTTTGGCAATGCCCC	AE015451	-	18940	PP_0014	0.884576	39	70	49	69	57	76	35	32	26	43	45	36	43	58	34
GTGGGGCGTAGTATACTTCT	AGAAGTATACTACGCCCCAC	AE015451	+	18950	PP_0014	0.889683	39	46	44	60	66	65	53	22	31	26	55	38	29	43	12
ATTGGCATGACAATGGCGGT	ACCGCCATTGTCATGCCAAT	AE015451	-	18951	PP_0014	0.890194	6	5	4	3	2	7	4	5	2	8	1	4	10	5	1
AATAAGCGGTAACGCGACGG	CCGTCGCGTTACCGCTTATT	AE015451	+	19066	PP_0014	0.948927	22	39	29	43	32	41	18	28	21	47	30	22	26	31	18
AGCCATAATAACATTTAACC	GGTTAAATGTTATTATGGCT	AE015451	+	19066	PP_0014	0.948927	12	19	15	25	21	25	17	21	19	20	24	14	16	18	19
TGGGTATCTGGGCGAGTGTC	GACACTCGCCCAGATACCCA	AE015451	+	19066	PP_0014	0.948927	12	6	17	11	8	23	11	5	10	17	12	12	10	4	2
AGGCCATTTAGCTGCATAAT	ATTATGCAGCTAAATGGCCT	AE015451	-	19067	PP_0014	0.949438	34	34	37	41	53	54	18	33	13	38	18	42	13	14	35
ACCCACAGGTAGTAGGGACG	CGTCCCTACTACCTGTGGGT	AE015451	+	19097	PP_0014	0.96476	26	41	53	36	33	40	23	30	38	38	37	34	28	38	29
AGCCCCTCCCGTGGAGGGGG	CCCCCTCCACGGGAGGGGCT	AE015451	+	19097	PP_0014	0.96476	35	22	32	41	43	32	25	26	33	38	30	41	20	31	29
GACGTGTCTCATTTGGCACG	CGTGCCAAATGAGACACGTC	AE015451	+	19097	PP_0014	0.96476	65	48	71	96	75	80	79	47	38	80	55	95	46	67	59
GAGGGAGTGCGGCACAACTG	CAGTTGTGCCGCACTCCCTC	AE015451	+	19097	PP_0014	0.96476	21	42	62	30	47	43	36	22	30	41	25	33	35	22	30
ACTAAGGTCGGAACAGCTGT	ACAGCTGTTCCGACCTTAGT	AE015451	-	19098	PP_0014	0.965271	64	77	89	106	81	108	64	80	73	68	95	83	65	67	51
CCCTCATAACCGGTACGTGA	TCACGTACCGGTTATGAGGG	AE015451	-	19098	PP_0014	0.965271	26	37	26	46	55	50	46	33	25	64	47	47	22	36	23
GGTTCCTTGAACGAGAAAGT	ACTTTCTCGTTCAAGGAACC	AE015451	-	19098	PP_0014	0.965271	20	43	28	49	33	36	35	28	27	38	24	29	32	27	14
GTACTCCCGTTGTTGACGAT	ATCGTCAACAACGGGAGTAC	AE015451	-	19098	PP_0014	0.965271	17	54	32	67	51	56	29	26	41	27	35	44	44	26	22
GTCGTGGCGCCCGCCCTGAC	GTCAGGGCGGGCGCCACGAC	AE015451	+	19103	PP_0014	0.967824	21	43	35	53	44	49	37	10	23	33	34	27	20	33	23
CACCTTGCAGGGTGAAGGGG	CCCCTTCACCCTGCAAGGTG	AE015451	-	19104	PP_0014	0.968335	52	68	68	77	78	85	48	50	56	75	46	47	37	57	48
AGCGCGGGCCGGCGCAGTAA	TTACTGCGCCGGCCCGCGCT	AE015451	+	19157	PP_0014	0.995403	77	81	64	97	85	111	83	51	65	90	64	80	73	79	61
GAGATCGTGATTTTGTTGGT	ACCAACAAAATCACGATCTC	AE015451	+	19157	PP_0014	0.995403	12	21	29	21	18	44	29	9	12	23	32	28	13	20	4
CGGTGGTCGCCGATTTGGCT	AGCCAAATCGGCGACCACCG	AE015451	-	19158	PP_0014	0.995914	39	60	67	70	87	75	61	55	34	62	58	54	47	42	25
GACGCTGTGCACGGGAAACT	AGTTTCCCGTGCACAGCGTC	AE015451	-	19158	PP_0014	0.995914	35	45	36	36	37	32	30	17	26	33	43	35	23	45	22
GATTCATTTAAAAATACATG	CATGTATTTTTAAATGAATC	AE015451	-	19158	PP_0014	0.995914	23	25	19	13	20	22	9	15	6	13	13	21	17	11	9
GCACTTAAGTGGGGTACGGG	CCCGTACCCCACTTAAGTGC	AE015451	+	19181	PP_0015	0.0187696	43	63	81	75	84	88	55	44	64	61	72	67	56	52	45
CTAAGCTGGTTGGTTCGCCA	TGGCGAACCAACCAGCTTAG	AE015451	+	19205	PP_0015	0.0437956	15	26	17	21	27	24	24	13	9	15	21	25	24	16	16
GGTGCACGTCCGAGTGGCGT	ACGCCACTCGGACGTGCACC	AE015451	+	19205	PP_0015	0.0437956	13	35	46	29	46	32	19	26	28	25	24	23	16	33	22
ACCCATGATGACGGTCAACC	GGTTGACCGTCATCATGGGT	AE015451	-	19206	PP_0015	0.0448384	55	86	48	55	71	73	50	27	39	41	55	31	58	62	47
GCTGCAGAATGCTGGATCGG	CCGATCCAGCATTCTGCAGC	AE015451	-	19206	PP_0015	0.0448384	43	54	44	62	82	83	66	38	50	51	50	60	34	44	39
GTAGGTGTGCGTCGAGGGGT	ACCCCTCGACGCACACCTAC	AE015451	-	19206	PP_0015	0.0448384	12	27	16	25	29	23	5	20	22	8	17	34	27	28	19
CCTCTGTGGGTCGTAGGTGG	CCACCTACGACCCACAGAGG	AE015451	+	19213	PP_0015	0.0521376	16	37	33	51	38	31	26	27	19	22	30	31	30	30	11
CGCGCCAGGCGGTGACGTGG	CCACGTCACCGCCTGGCGCG	AE015451	+	19213	PP_0015	0.0521376	1	2	4	8	2	7	8	5	2	2	1	4	2	2	2
CGTCATCTTATATGGTTGAG	CTCAACCATATAAGATGACG	AE015451	+	19213	PP_0015	0.0521376	43	57	32	71	52	70	51	36	52	62	56	40	50	38	42
CTGGCGGGGTAATCGGATAG	CTATCCGATTACCCCGCCAG	AE015451	+	19213	PP_0015	0.0521376	35	34	24	17	20	38	14	16	15	26	27	16	21	25	12
GTGTCTAATCGTCGTGCAGC	GCTGCACGACGATTAGACAC	AE015451	+	19213	PP_0015	0.0521376	24	33	40	29	36	42	31	22	21	29	30	41	23	21	20
GAGGGGTCGTGACGTGGGTT	AACCCACGTCACGACCCCTC	AE015451	-	19214	PP_0015	0.0531804	24	46	29	45	60	65	35	32	36	27	19	36	35	36	27
ACATGAAGGGCGCGCTGGTC	GACCAGCGCGCCCTTCATGT	AE015451	+	19231	PP_0015	0.0709072	21	31	19	48	36	31	24	25	14	23	34	18	15	8	13
CTCTGTTTCGATGATATGTG	CACATATCATCGAAACAGAG	AE015451	-	19232	PP_0015	0.0719499	47	69	62	54	59	68	49	36	37	39	44	54	38	29	36
GCAAATTGCAGGGGTAATGT	ACATTACCCCTGCAATTTGC	AE015451	+	19269	PP_0015	0.110532	18	27	17	23	33	20	28	16	14	27	24	15	14	31	8
TCTATCATTTATTTCTGGGT	ACCCAGAAATAAATGATAGA	AE015451	-	19270	PP_0015	0.111575	11	19	3	9	5	14	12	11	5	15	16	10	18	7	6
GTGTGGGAGCTTGTGGGGTG	CACCCCACAAGCTCCCACAC	AE015451	+	19309	PP_0015	0.152242	20	24	13	27	44	43	18	14	23	24	28	22	25	19	23
GTTGGGGTGAGACCGTGGGA	TCCCACGGTCTCACCCCAAC	AE015451	+	19309	PP_0015	0.152242	28	41	30	42	53	56	38	31	22	48	33	40	37	33	34
GGGCCATTGCGAACAGGAGG	CCTCCTGTTCGCAATGGCCC	AE015451	-	19310	PP_0015	0.153285	2	0	1	1	1	3	2	0	2	1	1	3	0	1	0
TTTTGATTGGCAGAGGCGAG	CTCGCCTCTGCCAATCAAAA	AE015451	-	19310	PP_0015	0.153285	3	11	7	7	10	5	2	4	6	7	8	3	3	5	4
ATGAATCAGCGGTGCGGGGG	CCCCCGCACCGCTGATTCAT	AE015451	+	19367	PP_0015	0.212722	27	32	37	29	36	37	36	15	18	40	42	22	24	40	27
GTTGATAGCTTTCCTTAGAA	TTCTAAGGAAAGCTATCAAC	AE015451	+	19367	PP_0015	0.212722	54	73	72	70	88	84	57	36	48	47	31	59	28	53	44
TGTGTCCAAAAGGCAGATAT	ATATCTGCCTTTTGGACACA	AE015451	+	19367	PP_0015	0.212722	10	9	17	7	9	19	12	20	7	16	16	9	8	11	7
CCGGCTGGCACAGCAGGGGA	TCCCCTGCTGTGCCAGCCGG	AE015451	-	19368	PP_0015	0.213764	64	42	61	57	55	73	36	42	48	32	51	43	45	44	48
GCGCTCCCTTGATCTGGTGA	TCACCAGATCAAGGGAGCGC	AE015451	-	19368	PP_0015	0.213764	82	80	50	97	87	107	66	56	44	88	106	70	68	79	50
GAATGAAGATAGTCGCTCGG	CCGAGCGACTATCTTCATTC	AE015451	-	19529	PP_0015	0.381648	23	29	32	28	27	50	48	11	37	31	48	15	27	33	35
GAGGTAAGTCCTGGGGGGTG	CACCCCCCAGGACTTACCTC	AE015451	-	19529	PP_0015	0.381648	47	65	50	66	64	64	47	35	72	48	51	51	38	34	34
ACTTCATCGAAAGGTTACGA	TCGTAACCTTTCGATGAAGT	AE015451	+	19542	PP_0015	0.395203	48	67	39	92	73	69	52	66	63	56	55	77	54	49	55
GTAGTGTGACGCGGAAAGCC	GGCTTTCCGCGTCACACTAC	AE015451	-	19543	PP_0015	0.396246	26	21	40	49	66	57	36	18	32	28	39	37	23	22	21
CTTTCAAAGGTGCGGACGTG	CACGTCCGCACCTTTGAAAG	AE015451	+	19610	PP_0015	0.466111	30	43	31	49	35	61	41	33	30	34	48	45	30	26	26
AGGGCAGCAGCGTGGCGGGG	CCCCGCCACGCTGCTGCCCT	AE015451	+	19618	PP_0015	0.474453	20	39	29	35	38	46	26	31	24	48	24	38	35	37	30
GATATAGAGGGTTGAAGCTG	CAGCTTCAACCCTCTATATC	AE015451	+	19618	PP_0015	0.474453	30	25	22	32	55	42	38	33	35	36	44	28	35	29	23
GCGGACAGGGAAAGGGCGTC	GACGCCCTTTCCCTGTCCGC	AE015451	+	19618	PP_0015	0.474453	18	27	18	17	28	18	19	10	12	14	12	18	12	13	16
AGTTGCGGCTGATTCGGGAC	GTCCCGAATCAGCCGCAACT	AE015451	-	19619	PP_0015	0.475495	12	21	20	37	24	25	20	19	17	28	28	12	11	24	20
AGTTGTTTGGTGTCGCGGCA	TGCCGCGACACCAAACAACT	AE015451	-	19619	PP_0015	0.475495	22	35	33	30	41	45	34	19	22	40	37	35	29	42	35
GCCAACGAATGTCTGATACC	GGTATCAGACATTCGTTGGC	AE015451	-	19619	PP_0015	0.475495	27	32	34	39	35	54	54	29	35	35	37	31	26	18	10
AAGCTGGAGGGAAGGGGGGG	CCCCCCCTTCCCTCCAGCTT	AE015451	+	19628	PP_0015	0.48488	22	51	55	67	43	71	57	31	36	41	43	47	29	59	35
GAGGTCGGGCGGGACGCAGT	ACTGCGTCCCGCCCGACCTC	AE015451	+	19628	PP_0015	0.48488	32	55	67	79	64	82	35	49	60	62	69	44	43	43	46
CAGTGCAACGCAAAGGTTGT	ACAACCTTTGCGTTGCACTG	AE015451	-	19629	PP_0015	0.485923	14	20	26	27	29	40	30	16	20	15	43	13	8	19	20
TGTAAGTGGTGCAGGACGTG	CACGTCCTGCACCACTTACA	AE015451	-	19629	PP_0015	0.485923	22	44	45	50	39	66	38	29	29	27	40	26	42	24	34
TTCGTATAACCGAATAACCT	AGGTTATTCGGTTATACGAA	AE015451	-	19629	PP_0015	0.485923	8	28	16	29	19	19	13	32	10	18	30	16	12	16	13
TTCTTCCGGGATCGAAGTAT	ATACTTCGATCCCGGAAGAA	AE015451	-	19629	PP_0015	0.485923	18	26	16	25	19	21	13	13	13	32	17	29	21	20	22
TTTGCCATGTCTGCTGAGGC	GCCTCAGCAGACATGGCAAA	AE015451	-	19629	PP_0015	0.485923	26	40	19	37	39	46	29	31	31	43	26	18	13	20	19
CTGCTAGGGGGAAGGTTTCT	AGAAACCTTCCCCCTAGCAG	AE015451	+	19672	PP_0015	0.530761	22	17	16	21	17	14	16	11	11	17	6	25	7	13	11
TTTAACTCTCATCTAGACCG	CGGTCTAGATGAGAGTTAAA	AE015451	-	19720	PP_0015	0.580813	1	2	0	5	3	4	4	2	4	2	2	7	1	5	1
CTTGCAAGGCACCCGCGCCC	GGGCGCGGGTGCCTTGCAAG	AE015451	+	19789	PP_0015	0.652763	36	52	52	71	50	53	37	34	43	46	32	48	37	26	39
GCTCATTGCTGGCGCCTGGC	GCCAGGCGCCAGCAATGAGC	AE015451	+	19789	PP_0015	0.652763	1	0	0	2	0	0	0	0	0	0	0	0	0	0	0
GGACCTCCGCGTCCACAACG	CGTTGTGGACGCGGAGGTCC	AE015451	+	19789	PP_0015	0.652763	2	21	45	33	16	19	23	13	24	22	8	27	21	24	17
TCGCGACAAAGGATGGGTGC	GCACCCATCCTTTGTCGCGA	AE015451	+	19789	PP_0015	0.652763	42	67	57	77	58	101	48	57	43	40	53	61	44	34	28
ATGCTGGTGATATCGGCGTT	AACGCCGATATCACCAGCAT	AE015451	-	19790	PP_0015	0.653806	20	21	12	26	11	20	15	9	14	25	31	15	22	19	14
GAGCGGGGCTTTGTAGGTGA	TCACCTACAAAGCCCCGCTC	AE015451	-	19790	PP_0015	0.653806	20	26	34	26	40	37	23	11	17	18	20	38	14	16	19
GGGCCCGGGCGAGCAAATGA	TCATTTGCTCGCCCGGGCCC	AE015451	-	19790	PP_0015	0.653806	18	22	31	33	26	28	16	20	20	19	25	28	13	15	21
GGTTGTAGACAGACTTCGAT	ATCGAAGTCTGTCTACAACC	AE015451	-	19790	PP_0015	0.653806	8	24	16	17	15	14	13	6	6	14	10	3	3	13	7
GCCGGGGTCTTCGCTTTGTT	AACAAAGCGAAGACCCCGGC	AE015451	+	19860	PP_0015	0.726799	30	44	26	49	41	35	24	20	35	30	27	39	26	17	23
CGAGGCCGTGGTGTGGCAGG	CCTGCCACACCACGGCCTCG	AE015451	+	19876	PP_0015	0.743483	40	56	45	66	73	88	60	56	26	45	41	54	53	46	26
CTGGATTCTCGGGCTCTTTA	TAAAGAGCCCGAGAATCCAG	AE015451	-	19877	PP_0015	0.744526	16	26	36	41	26	39	46	17	21	29	31	18	20	17	16
GCATATCTTTAGCCGCTTGG	CCAAGCGGCTAAAGATATGC	AE015451	-	19877	PP_0015	0.744526	16	14	21	18	24	18	4	18	17	24	15	19	22	6	10
GACCGGAGGTCTGGTGGTGG	CCACCACCAGACCTCCGGTC	AE015451	+	19886	PP_0015	0.75391	8	21	26	12	40	37	23	16	14	23	34	18	16	20	14
GGTGGTATGAACTGTGGGGC	GCCCCACAGTTCATACCACC	AE015451	+	19886	PP_0015	0.75391	23	44	33	32	32	59	18	24	19	26	42	22	29	21	20
TGGCCCGTTCGCTGTCCAGG	CCTGGACAGCGAACGGGCCA	AE015451	+	19886	PP_0015	0.75391	17	36	24	65	48	55	21	19	24	48	25	20	34	32	11
CGACTGCACTTCATTGCGAA	TTCGCAATGAAGTGCAGTCG	AE015451	-	19887	PP_0015	0.754953	29	50	37	47	23	63	38	35	35	36	29	37	26	30	29
GTCTGAAGCGAGGGAAGCGG	CCGCTTCCCTCGCTTCAGAC	AE015451	+	19898	PP_0015	0.766423	46	46	55	58	58	66	43	51	48	52	36	36	64	49	34
GAGTGAGGCGAGGTGAAGGG	CCCTTCACCTCGCCTCACTC	AE015451	+	19913	PP_0015	0.782065	12	33	16	13	16	18	17	15	11	20	12	6	16	10	12
GGGTTGTAAGACTGTCGACT	AGTCGACAGTCTTACAACCC	AE015451	+	19913	PP_0015	0.782065	39	52	73	59	52	48	37	57	34	52	46	48	34	33	24
GTTTCGACCGGGGGGTTAAG	CTTAACCCCCCGGTCGAAAC	AE015451	-	19914	PP_0015	0.783107	0	1	2	3	1	2	4	3	0	3	3	0	0	1	1
GGAACAGTGCCACGCCCAAG	CTTGGGCGTGGCACTGTTCC	AE015451	+	20021	PP_0015	0.894682	39	50	55	53	63	55	43	30	46	28	34	31	55	43	35
GGACTGGGGTCGCTGTAACG	CGTTACAGCGACCCCAGTCC	AE015451	+	20021	PP_0015	0.894682	31	22	23	21	28	26	15	12	18	34	21	14	22	23	19
CATTGTGGAGAAGTCTGACC	GGTCAGACTTCTCCACAATG	AE015451	-	20022	PP_0015	0.895725	35	27	29	43	42	29	17	26	29	29	29	12	33	23	10
GCTAAGACCAATGCCGCGAC	GTCGCGGCATTGGTCTTAGC	AE015451	-	20022	PP_0015	0.895725	39	55	44	58	62	66	35	36	42	51	44	37	44	32	23
GCTTGCCGCCAGGCCCGTGG	CCACGGGCCTGGCGGCAAGC	AE015451	-	20022	PP_0015	0.895725	50	72	80	111	97	114	75	62	83	80	67	56	44	58	55
GTACTCCAATTACAAACTCA	TGAGTTTGTAATTGGAGTAC	AE015451	-	20022	PP_0015	0.895725	19	28	33	17	24	25	21	9	16	12	13	25	13	9	22
CTAAGATTGGCGTGTTGCCT	AGGCAACACGCCAATCTTAG	AE015451	+	20116	PP_0015	0.993743	19	10	10	13	26	23	16	16	20	44	18	17	22	24	14
GGGTGAATCTCGGGCGGAAT	ATTCCGCCCGAGATTCACCC	AE015451	+	20116	PP_0015	0.993743	18	46	42	20	35	50	43	12	32	29	29	21	28	19	26
CGGCTGGTGTTCCATCCTGC	GCAGGATGGAACACCAGCCG	AE015451	-	20117	PP_0015	0.994786	17	34	41	23	21	42	28	14	56	30	33	26	30	37	26
CTAAGGTGGGGGGGGCGAGA	TCTCGCCCCCCCCACCTTAG	AE015451	-	20117	PP_0015	0.994786	0	6	7	1	0	2	1	2	0	5	4	4	3	1	2
GGCAGGGTCGAAGGCTAGGG	CCCTAGCCTTCGACCCTGCC	AE015451	-	20117	PP_0015	0.994786	14	13	11	7	16	22	9	12	5	11	14	15	8	15	6
TTGATGCGTGAGGCACCGAA	TTCGGTGCCTCACGCATCAA	AE015451	-	20117	PP_0015	0.994786	25	16	28	34	32	27	6	11	9	17	20	23	8	29	13
TTAGCGCTGAGAGGGTAGAG	CTCTACCCTCTCAGCGCTAA	AE015451	+	20154			20	37	28	18	26	24	32	29	19	32	42	35	34	26	21
CTCGTACAAGGTCGTGAACT	AGTTCACGACCTTGTACGAG	AE015451	-	20170			54	73	75	84	102	69	57	65	54	84	101	60	54	53	45
GACCGGATCGAGCCACACTA	TAGTGTGGCTCGATCCGGTC	AE015451	-	20170			23	20	25	35	43	35	34	44	18	22	25	26	15	20	16
GGTGTAACGCAATCGGGGCG	CGCCCCGATTGCGTTACACC	AE015451	-	20170			2	27	8	17	21	31	13	8	9	7	36	21	5	10	13
CAATTTCAATTGCACGTGTG	CACACGTGCAATTGAAATTG	AE015451	+	20193			19	14	17	8	11	15	11	7	7	7	11	12	5	5	3
TCACTCACCGGTTAGGTAGA	TCTACCTAACCGGTGAGTGA	AE015451	+	20193			0	0	0	0	0	0	0	0	0	0	0	0	0	0	0
CGGATCATGTCTGGGACCTT	AAGGTCCCAGACATGATCCG	AE015451	-	20194			38	59	39	55	53	52	32	29	35	60	62	35	23	46	36
GCAAACATAGTGGCATGCAT	ATGCATGCCACTATGTTTGC	AE015451	-	20194			6	5	0	2	12	6	2	9	3	6	1	6	5	0	1
AGTGGGTGACGGCGGTCGGC	GCCGACCGCCGTCACCCACT	AE015451	+	20211	PP_0016	0.00678497	18	17	11	18	18	26	4	16	6	7	9	11	7	17	7
CACGGGGTTTGATACGTATA	TATACGTATCAAACCCCGTG	AE015451	+	20211	PP_0016	0.00678497	4	5	1	2	11	9	2	0	13	4	1	3	0	5	4
CCGTTGCGCCATGGGGATCC	GGATCCCCATGGCGCAACGG	AE015451	+	20211	PP_0016	0.00678497	27	35	61	44	67	81	44	44	52	64	32	47	36	44	34
GCCAAGCTCTTGAGGGTCAG	CTGACCCTCAAGAGCTTGGC	AE015451	+	20211	PP_0016	0.00678497	12	25	22	24	51	30	16	13	21	32	24	17	14	13	19
GTGAACATTCGCGTGAATAG	CTATTCACGCGAATGTTCAC	AE015451	+	20211	PP_0016	0.00678497	9	36	24	31	26	29	21	18	14	17	21	19	13	17	20
GTTTCAGAATCGGGAAGACG	CGTCTTCCCGATTCTGAAAC	AE015451	+	20211	PP_0016	0.00678497	15	16	21	18	17	25	21	11	27	17	16	17	15	12	15
ACCTCCACGCTTGGGGAACT	AGTTCCCCAAGCGTGGAGGT	AE015451	-	20212	PP_0016	0.00730689	31	41	38	62	37	52	31	24	19	22	20	15	29	13	13
GTAAAGAGCGTCGTCGGCTT	AAGCCGACGACGCTCTTTAC	AE015451	-	20212	PP_0016	0.00730689	7	10	6	10	17	17	9	8	4	11	6	10	0	6	7
TCCGTGTTTGGTGCGTGGCG	CGCCACGCACCAAACACGGA	AE015451	-	20212	PP_0016	0.00730689	6	12	14	8	17	12	12	14	11	11	6	6	5	15	14
GGAAACAAACATTTGCATTT	AAATGCAAATGTTTGTTTCC	AE015451	+	20252	PP_0016	0.0281837	7	12	16	30	12	16	9	16	21	20	10	19	22	9	10
ATTCGTAATGAACGCGTATG	CATACGCGTTCATTACGAAT	AE015451	-	20425	PP_0016	0.118476	46	42	54	48	64	59	37	27	38	58	59	39	33	52	29
GTAGCGGTAGACCGGTGGTG	CACCACCGGTCTACCGCTAC	AE015451	-	20425	PP_0016	0.118476	44	52	49	58	63	62	48	61	46	46	65	66	46	45	34
GTAGGGGACGGGTGTATAGT	ACTATACACCCGTCCCCTAC	AE015451	-	20425	PP_0016	0.118476	5	26	8	19	14	27	6	15	4	7	11	9	2	18	9
TGTCTTTTGCGCCTACCTTC	GAAGGTAGGCGCAAAAGACA	AE015451	-	20425	PP_0016	0.118476	11	11	12	30	6	17	21	9	13	7	11	14	9	18	6
AGGGGATGCAATGCGCGGGA	TCCCGCGCATTGCATCCCCT	AE015451	+	20447	PP_0016	0.129958	22	24	15	35	21	26	28	8	17	27	30	31	27	34	9
AAGGCCTTGTTGGTAAAGAG	CTCTTTACCAACAAGGCCTT	AE015451	+	20596	PP_0016	0.207724	15	27	21	14	22	20	17	16	17	28	18	11	9	19	8
GCTCATTGGAAGTTCATGGT	ACCATGAACTTCCAATGAGC	AE015451	-	20597	PP_0016	0.208246	29	52	55	42	47	56	32	36	48	47	39	40	35	28	47
ACATGGTAAGGGACACACGG	CCGTGTGTCCCTTACCATGT	AE015451	+	20659	PP_0016	0.240605	27	33	80	57	56	74	58	29	33	32	29	35	43	37	40
TGTGCACAGCGCGTCGCGCC	GGCGCGACGCGCTGTGCACA	AE015451	+	20659	PP_0016	0.240605	4	6	7	10	15	10	7	10	6	11	7	9	2	3	7
TTGCTAGAAATGGGGATGAT	ATCATCCCCATTTCTAGCAA	AE015451	-	20700	PP_0016	0.262004	3	8	4	3	11	6	5	4	5	7	7	6	7	1	2
AATGTCAAGGATGGTAGAAG	CTTCTACCATCCTTGACATT	AE015451	-	20745	PP_0016	0.285491	21	36	25	37	38	45	24	20	15	30	27	29	15	17	29
GACGAGGCGCTGGATGGGCA	TGCCCATCCAGCGCCTCGTC	AE015451	+	20838	PP_0016	0.334029	10	21	32	28	40	32	22	15	21	29	15	11	12	20	14
ATATATTTGGCAGCCAGCTA	TAGCTGGCTGCCAAATATAT	AE015451	+	20844	PP_0016	0.337161	10	12	11	16	11	7	10	10	9	6	6	8	5	5	10
TACCACTAAACGCTAGCTGG	CCAGCTAGCGTTTAGTGGTA	AE015451	+	20854	PP_0016	0.34238	27	47	48	63	38	56	46	39	26	45	27	62	35	40	33
CATTAACTCCCCCGCATTGG	CCAATGCGGGGGAGTTAATG	AE015451	-	20855	PP_0016	0.342902	4	1	1	3	0	1	2	3	0	3	1	6	1	1	1
GTGCTGGGAGGGCATGGGCG	CGCCCATGCCCTCCCAGCAC	AE015451	-	20855	PP_0016	0.342902	41	44	35	55	58	63	39	30	28	35	53	41	41	37	37
TTAGTCAGACTAGGGTTTAA	TTAAACCCTAGTCTGACTAA	AE015451	+	20979	PP_0016	0.40762	21	26	41	30	26	34	21	23	20	25	21	20	16	20	26
TGCGAGTTTGCAGCACGCGG	CCGCGTGCTGCAAACTCGCA	AE015451	-	20980	PP_0016	0.408142	27	52	37	39	58	38	49	26	25	32	34	30	32	35	19
AAAACTCCACGTTCGGTGAA	TTCACCGAACGTGGAGTTTT	AE015451	+	20981	PP_0016	0.408664	40	34	45	33	34	53	30	41	63	44	41	35	44	35	61
CCGGCGAGGGGTCGGATATG	CATATCCGACCCCTCGCCGG	AE015451	+	20981	PP_0016	0.408664	32	31	35	35	35	54	32	32	26	40	28	30	36	32	23
CCTGTTCTTGAGGTGGGGTC	GACCCCACCTCAAGAACAGG	AE015451	+	20981	PP_0016	0.408664	57	66	44	67	61	61	49	43	59	49	71	40	36	34	54
CGCGTGTGCGGGGAGGCGGC	GCCGCCTCCCCGCACACGCG	AE015451	+	20981	PP_0016	0.408664	23	43	22	40	26	33	41	27	29	25	29	45	25	11	32
GCCTCTGTTTTGATCTAGTC	GACTAGATCAAAACAGAGGC	AE015451	+	20981	PP_0016	0.408664	15	22	14	33	17	13	14	6	11	18	30	11	17	7	24
GGGAGTCGGCGCGTCAATGG	CCATTGACGCGCCGACTCCC	AE015451	+	20981	PP_0016	0.408664	59	100	90	136	85	131	60	66	40	70	82	113	84	88	74
ACGGATGAATTAGTGGTTTG	CAAACCACTAATTCATCCGT	AE015451	-	20982	PP_0016	0.409186	34	46	42	43	41	54	44	34	31	41	28	44	26	23	28
ACTCTCTAGACCGAGGGGCG	CGCCCCTCGGTCTAGAGAGT	AE015451	-	20982	PP_0016	0.409186	20	39	35	24	38	23	18	12	22	31	34	27	21	21	19
GATATTTAATTATTCCGGAT	ATCCGGAATAATTAAATATC	AE015451	-	20982	PP_0016	0.409186	12	28	27	28	30	34	24	25	10	29	25	21	26	16	18
CCGTGGAAGATTTTCGTATG	CATACGAAAATCTTCCACGG	AE015451	+	21075	PP_0016	0.457724	17	25	22	31	35	26	34	13	21	18	22	22	17	15	15
GTCTCGTACGGCCGTGGGGG	CCCCCACGGCCGTACGAGAC	AE015451	+	21168	PP_0016	0.506263	40	59	41	62	46	70	51	39	39	55	52	47	37	41	44
AGCATTACACTGGTCCTATA	TATAGGACCAGTGTAATGCT	AE015451	-	21169	PP_0016	0.506785	18	41	34	24	37	50	22	17	24	29	17	17	25	15	15
CAGCTAGGAGGGCGGACGAG	CTCGTCCGCCCTCCTAGCTG	AE015451	+	21241	PP_0016	0.544363	30	47	58	39	42	48	41	14	39	30	25	49	17	36	31
GGCTTTGTGTGTAGTTTTGT	ACAAAACTACACACAAAGCC	AE015451	+	21241	PP_0016	0.544363	11	29	14	16	16	11	11	10	6	15	10	20	4	4	5
TATCGATTCTCTTAGTAAAT	ATTTACTAAGAGAATCGATA	AE015451	+	21241	PP_0016	0.544363	3	7	9	7	10	15	11	4	6	11	10	8	5	14	7
TTGGCCCTGTTACATGTTGC	GCAACATGTAACAGGGCCAA	AE015451	+	21241	PP_0016	0.544363	30	48	26	36	48	51	22	27	20	29	25	42	36	22	36
AGTCGCTGGTAAGGGAGCGG	CCGCTCCCTTACCAGCGACT	AE015451	-	21242	PP_0016	0.544885	58	71	74	51	71	102	58	24	52	53	78	66	46	61	35
CCAGCTGGTTGAAACAGTTC	GAACTGTTTCAACCAGCTGG	AE015451	-	21242	PP_0016	0.544885	29	39	24	23	31	29	9	41	16	26	33	26	19	31	13
TGCGGTCAGTTATGGAGCGT	ACGCTCCATAACTGACCGCA	AE015451	+	21324	PP_0016	0.587683	21	57	37	48	61	69	37	26	29	34	33	44	38	30	28
AATTAGCGGCGAATCGTAAC	GTTACGATTCGCCGCTAATT	AE015451	-	21325	PP_0016	0.588205	28	69	41	57	49	54	55	35	37	39	52	35	35	36	29
TATGCAGCGTGCCATAAACC	GGTTTATGGCACGCTGCATA	AE015451	-	21325	PP_0016	0.588205	34	44	65	70	51	61	61	26	52	57	29	40	31	32	27
CGCAGCTGTGGTGATGCAGG	CCTGCATCACCACAGCTGCG	AE015451	+	21357	PP_0016	0.604906	23	59	49	37	42	75	43	19	40	36	34	40	53	30	26
TACCACAGTCAAGTTCTGGG	CCCAGAACTTGACTGTGGTA	AE015451	+	21357	PP_0016	0.604906	62	57	52	56	47	76	26	37	45	53	55	34	56	46	62
TCGTTTCGTTTCTATGTATG	CATACATAGAAACGAAACGA	AE015451	+	21357	PP_0016	0.604906	15	25	19	22	37	17	16	22	8	12	14	26	9	12	9
AGAATGGGGTTGAGCCGCAC	GTGCGGCTCAACCCCATTCT	AE015451	-	21358	PP_0016	0.605428	25	20	17	26	19	26	13	19	12	14	22	15	16	22	16
CGTAGGATGGGGGCGGAGCG	CGCTCCGCCCCCATCCTACG	AE015451	-	21358	PP_0016	0.605428	42	61	42	71	63	69	72	24	43	63	59	50	38	55	38
CCTAAACGGTGCTCGTGGAG	CTCCACGAGCACCGTTTAGG	AE015451	-	21368	PP_0016	0.610647	20	19	25	23	22	26	23	12	17	24	19	23	20	24	21
GCCCTCGATGCGCGTAGGCA	TGCCTACGCGCATCGAGGGC	AE015451	+	21460	PP_0016	0.658664	18	34	12	52	44	30	28	32	30	31	53	31	13	21	17
AGCGGGGACGGTCTAGGCGC	GCGCCTAGACCGTCCCCGCT	AE015451	-	21495	PP_0016	0.676931	16	36	32	29	45	35	15	11	30	17	23	24	25	23	13
GAATTTGAGTCGGTTGCCGT	ACGGCAACCGACTCAAATTC	AE015451	-	21495	PP_0016	0.676931	15	36	36	51	28	50	30	39	23	30	30	32	17	34	23
GGTGGGGTGTCGACAATGTC	GACATTGTCGACACCCCACC	AE015451	-	21495	PP_0016	0.676931	1	5	1	6	6	5	6	5	6	5	1	9	8	4	6
GGTGGAAAGCGGAGGGTAGG	CCTACCCTCCGCTTTCCACC	AE015451	-	21497	PP_0016	0.677975	45	63	66	86	76	106	64	44	38	51	61	67	53	68	45
AATGGGCGACGCCCTGCTGG	CCAGCAGGGCGTCGCCCATT	AE015451	+	21552	PP_0016	0.706681	13	29	24	27	21	36	15	18	26	13	19	41	13	19	7
CGAGCATACTTTGGGTCAGT	ACTGACCCAAAGTATGCTCG	AE015451	+	21552	PP_0016	0.706681	20	34	22	27	21	21	20	16	9	18	22	33	20	14	17
GGGTGGGCCAGAGGAGGAGG	CCTCCTCCTCTGGCCCACCC	AE015451	+	21552	PP_0016	0.706681	52	76	66	55	55	90	53	38	53	80	59	70	42	49	43
ACTTGCTAACGGGAGGAGAG	CTCTCCTCCCGTTAGCAAGT	AE015451	-	21553	PP_0016	0.707203	18	39	16	23	22	41	15	23	23	22	38	17	17	30	15
CCTTTTTCATTGTTGGAGGT	ACCTCCAACAATGAAAAAGG	AE015451	-	21553	PP_0016	0.707203	30	67	44	45	57	51	37	30	47	44	50	45	50	38	41
GCAAGATAGTGGCTTGTCTC	GAGACAAGCCACTATCTTGC	AE015451	-	21553	PP_0016	0.707203	48	28	40	46	21	34	42	36	25	49	35	19	28	19	19
GCGTCCGCTATGCCACGGTA	TACCGTGGCATAGCGGACGC	AE015451	-	21553	PP_0016	0.707203	48	89	52	73	60	63	76	42	52	71	64	62	64	36	45
TACCCTAATATAAGGAGTAT	ATACTCCTTATATTAGGGTA	AE015451	-	21553	PP_0016	0.707203	28	26	19	32	31	28	29	24	22	22	27	23	24	28	19
TATGGAACGCAGACTGCTAG	CTAGCAGTCTGCGTTCCATA	AE015451	-	21553	PP_0016	0.707203	47	88	76	84	88	99	62	82	45	84	101	70	70	52	55
CATAGTGTGTGGGTGGTAGT	ACTACCACCCACACACTATG	AE015451	+	21575	PP_0016	0.718685	20	48	38	53	36	46	46	26	22	50	34	54	31	45	31
GGTCGGGGGGGGGCGGAAGG	CCTTCCGCCCCCCCCCGACC	AE015451	+	21575	PP_0016	0.718685	18	19	26	26	32	33	18	11	10	27	29	21	12	14	27
GCGTGCCGTGAAGGTCGTAG	CTACGACCTTCACGGCACGC	AE015451	+	21618	PP_0016	0.741127	39	29	41	64	54	61	37	40	38	36	53	27	37	36	27
GTGGTTCTGAGGGACTATTA	TAATAGTCCCTCAGAACCAC	AE015451	-	21619	PP_0016	0.741649	18	14	10	17	27	13	15	2	13	9	20	13	6	20	7
AGCCTTCGAGGGAGGCTAAC	GTTAGCCTCCCTCGAAGGCT	AE015451	+	21717	PP_0016	0.792797	31	41	37	49	40	50	52	20	32	30	37	43	43	58	37
GCCACGCATCTTGCGGGACG	CGTCCCGCAAGATGCGTGGC	AE015451	-	21718	PP_0016	0.793319	19	25	53	39	47	59	35	18	33	41	36	41	24	41	24
GGGAAGGGATACAGAGGGGC	GCCCCTCTGTATCCCTTCCC	AE015451	-	21718	PP_0016	0.793319	34	39	28	52	40	46	37	21	30	26	39	43	29	31	16
TTTTGGAGTGAGAGCGCGGG	CCCGCGCTCTCACTCCAAAA	AE015451	-	21718	PP_0016	0.793319	28	51	43	54	49	45	47	29	36	38	43	49	45	35	35
AACAAAATTTCGATCGGGAG	CTCCCGATCGAAATTTTGTT	AE015451	+	21740	PP_0016	0.804802	15	21	20	19	27	16	22	11	23	23	12	18	5	16	7
CATCAGCGGCAGTAAGGTGC	GCACCTTACTGCCGCTGATG	AE015451	+	21740	PP_0016	0.804802	61	73	73	79	68	94	63	63	62	87	76	83	31	40	67
GCCATATACATTGGTACAAT	ATTGTACCAATGTATATGGC	AE015451	+	21765	PP_0016	0.81785	39	61	51	85	53	70	40	43	34	65	55	53	40	32	37
AATGTTCCTCGTTATAAGAA	TTCTTATAACGAGGAACATT	AE015451	-	21766	PP_0016	0.818372	36	61	60	76	51	62	40	41	46	56	57	72	41	53	29
ACAAGGGGTTAACAGCAAGA	TCTTGCTGTTAACCCCTTGT	AE015451	+	21811	PP_0016	0.841858	14	22	16	16	11	21	22	15	9	17	4	22	8	19	16
ACACTGGACTTCGACTACAT	ATGTAGTCGAAGTCCAGTGT	AE015451	+	21811	PP_0016	0.841858	34	72	49	50	43	39	39	26	19	45	56	15	42	32	36
GGGTCGAAGGGAGCACCCGG	CCGGGTGCTCCCTTCGACCC	AE015451	-	21812	PP_0016	0.84238	8	24	21	36	26	26	12	16	22	26	19	19	13	16	10
GGTTGTTACGACAGATAACA	TGTTATCTGTCGTAACAACC	AE015451	-	21812	PP_0016	0.84238	24	48	40	38	47	73	30	19	26	23	28	44	43	27	24
ACAGGACAGGATTTGGGTAC	GTACCCAAATCCTGTCCTGT	AE015451	+	21845	PP_0016	0.859603	28	48	17	50	43	38	26	17	35	35	50	31	35	22	52
GACGCGATGATACGGGCGTA	TACGCCCGTATCATCGCGTC	AE015451	+	21845	PP_0016	0.859603	39	130	88	106	140	110	72	87	42	102	61	92	68	63	84
GATGAAGTGTCTATGGTCTT	AAGACCATAGACACTTCATC	AE015451	+	21845	PP_0016	0.859603	14	18	23	24	19	19	12	10	9	13	14	22	6	17	10
GTTGCGGTGCGCACGCATGC	GCATGCGTGCGCACCGCAAC	AE015451	+	21845	PP_0016	0.859603	2	1	4	5	5	2	1	1	2	5	6	2	0	6	3
TACTTACGTACCATGGAACA	TGTTCCATGGTACGTAAGTA	AE015451	+	21845	PP_0016	0.859603	16	32	21	15	13	34	13	12	8	18	15	27	9	13	25
TTCAGCAAGGGGGGAGGGGT	ACCCCTCCCCCCTTGCTGAA	AE015451	+	21845	PP_0016	0.859603	36	49	57	38	30	33	51	20	42	49	31	24	34	31	29
AACAAGGTAGGGCTTAATGA	TCATTAAGCCCTACCTTGTT	AE015451	-	21846	PP_0016	0.860125	19	17	9	24	22	16	27	4	14	17	13	11	26	16	5
ACAAGTCTGGAGCAATGCGC	GCGCATTGCTCCAGACTTGT	AE015451	-	21846	PP_0016	0.860125	22	30	23	46	33	31	34	21	21	40	41	26	20	28	22
ACAGTTCTTCATTACCGGGG	CCCCGGTAATGAAGAACTGT	AE015451	-	21846	PP_0016	0.860125	18	35	22	29	35	26	34	20	28	39	25	26	24	22	20
AGGCTTTGCGCGTGGGTAGT	ACTACCCACGCGCAAAGCCT	AE015451	-	21846	PP_0016	0.860125	24	54	45	33	38	41	46	40	34	34	33	30	27	22	41
ATCCCCCCATTTCAATATGT	ACATATTGAAATGGGGGGAT	AE015451	+	21847	PP_0016	0.860647	5	4	0	9	4	1	4	4	4	6	7	1	3	5	5
GACACGCCGGATGCGTCTTC	GAAGACGCATCCGGCGTGTC	AE015451	+	21847	PP_0016	0.860647	28	61	57	71	100	73	44	47	58	49	52	58	28	37	52
ACGAGCGTCGCTTATAGTGA	TCACTATAAGCGACGCTCGT	AE015451	-	21848	PP_0016	0.861169	38	60	43	77	57	65	44	44	61	50	41	44	44	40	30
CTAATCACCTAGCTAATTTG	CAAATTAGCTAGGTGATTAG	AE015451	-	21848	PP_0016	0.861169	1	0	2	0	0	0	0	0	0	2	0	0	0	0	0
AATCTGGTGATGATTCTTGT	ACAAGAATCATCACCAGATT	AE015451	+	21872	PP_0016	0.873695	19	26	14	22	26	28	15	12	20	31	16	18	12	8	13
GGGCATCGAGGGCGTCACCG	CGGTGACGCCCTCGATGCCC	AE015451	+	21872	PP_0016	0.873695	31	51	43	43	56	77	35	19	22	66	42	50	43	47	24
GGTAGGGGCAGGACGGGGAG	CTCCCCGTCCTGCCCCTACC	AE015451	-	21972	PP_0016	0.925887	45	53	62	48	66	96	58	44	57	53	68	59	34	62	42
TGCTACATAGGAAATCGGGT	ACCCGATTTCCTATGTAGCA	AE015451	-	21972	PP_0016	0.925887	19	34	28	25	34	42	16	24	29	26	16	20	25	21	11
ACCCATGGGGGGAAGGAGGA	TCCTCCTTCCCCCCATGGGT	AE015451	-	22005	PP_0016	0.943111	6	9	7	10	11	11	12	8	10	2	11	8	10	9	7
TTTGGCAAGTCTGGACTGGG	CCCAGTCCAGACTTGCCAAA	AE015451	+	22112	PP_0016	0.998956	27	41	30	38	30	54	44	35	39	21	34	40	16	29	16
AGCGTCGTTCGGCGGTAGGG	CCCTACCGCCGAACGACGCT	AE015451	-	22117			26	52	41	22	53	45	20	14	14	34	32	36	26	25	18
GTCCCGCTGTACTAAGAACT	AGTTCTTAGTACAGCGGGAC	AE015451	-	22117			66	83	72	82	99	101	76	53	57	53	75	53	72	45	49
CGGGGCCAGGGCGGAGGAGG	CCTCCTCCGCCCTGGCCCCG	AE015451	+	22140			30	58	58	79	56	90	43	48	43	72	42	35	39	57	43
CGCCAGTGCGGGAAGACATG	CATGTCTTCCCGCACTGGCG	AE015451	+	22170			23	31	28	24	33	45	35	20	14	20	23	33	38	32	29
GACTGGTGGATTGTTCGTGT	ACACGAACAATCCACCAGTC	AE015451	+	22170			27	30	33	24	49	61	33	17	16	29	32	47	37	20	21
TAGTAAGTAAGCGTGGTGGG	CCCACCACGCTTACTTACTA	AE015451	+	22170			28	42	37	38	28	43	44	28	33	25	39	31	19	28	23
TCTTTCGTGCGGGTGCTTGG	CCAAGCACCCGCACGAAAGA	AE015451	+	22170			16	20	44	29	23	43	26	14	30	19	19	37	21	22	20
AGGCCACCTCGGATCAAGGG	CCCTTGATCCGAGGTGGCCT	AE015451	-	22171	PP_0017	0	49	65	95	133	91	90	68	78	69	40	75	74	55	68	58
AGGTGAGAGTGGTGGGCCGG	CCGGCCCACCACTCTCACCT	AE015451	-	22171	PP_0017	0	39	46	40	32	50	46	44	30	31	43	43	27	41	34	39
ATTGACCAGGACCGGTTTAA	TTAAACCGGTCCTGGTCAAT	AE015451	-	22171	PP_0017	0	27	32	29	58	42	50	34	38	20	40	24	29	41	23	18
GATGTGCCACGTGACCACGA	TCGTGGTCACGTGGCACATC	AE015451	-	22171	PP_0017	0	42	98	81	86	68	77	30	68	43	64	50	46	63	60	53
GGGTGCACAGACGGGTCGGG	CCCGACCCGTCTGTGCACCC	AE015451	-	22171	PP_0017	0	8	19	10	10	17	30	14	19	8	11	14	4	11	0	3
TCCAATAGGTACAGTGTATT	AATACACTGTACCTATTGGA	AE015451	-	22171	PP_0017	0	41	34	33	40	41	54	48	35	42	33	41	44	25	29	36
ATGGTGCAACAGAAGGGGGT	ACCCCCTTCTGTTGCACCAT	AE015451	+	22309	PP_0017	0.384401	32	36	34	32	33	32	28	16	17	37	35	15	17	37	23
GGGGTCTTGTAGAGGGGGTA	TACCCCCTCTACAAGACCCC	AE015451	+	22309	PP_0017	0.384401	25	45	31	31	38	39	19	16	23	30	36	24	42	23	16
ACAGCCTTTGAGTTTGAGAG	CTCTCAAACTCAAAGGCTGT	AE015451	+	22371	PP_0017	0.557103	1	0	1	0	7	2	4	3	2	1	6	9	0	4	1
CTGCTTGGGGGGTTAAAAGA	TCTTTTAACCCCCCAAGCAG	AE015451	+	22371	PP_0017	0.557103	18	15	20	40	36	29	30	23	28	19	36	35	20	15	24
GCGCCTTGGTGTGCTGTTGG	CCAACAGCACACCAAGGCGC	AE015451	+	22406	PP_0017	0.654596	27	40	35	21	35	42	35	18	32	31	41	50	38	11	19
TAATAGTACAGCCAACTACG	CGTAGTTGGCTGTACTATTA	AE015451	+	22406	PP_0017	0.654596	54	69	72	53	66	93	57	22	53	62	46	78	48	25	50
CGGCCGCAAGGGTAGGCAGC	GCTGCCTACCCTTGCGGCCG	AE015451	-	22407	PP_0017	0.657382	39	47	45	62	51	68	45	32	29	44	47	38	35	27	28
GTCACAGCTCGCGTTGGGGT	ACCCCAACGCGAGCTGTGAC	AE015451	-	22407	PP_0017	0.657382	18	25	24	34	35	46	22	18	23	25	16	35	14	13	8
AGTCCCTTGGGGGTCTAGGG	CCCTAGACCCCCAAGGGACT	AE015451	-	22415	PP_0017	0.679666	9	14	12	28	27	30	15	11	9	17	19	24	12	23	13
TATGAGGAGGGAACTTCAGG	CCTGAAGTTCCCTCCTCATA	AE015451	-	22415	PP_0017	0.679666	51	77	63	71	76	90	65	49	47	73	62	61	40	47	49
TCGATTGAAAGTTTACATAC	GTATGTAAACTTTCAATCGA	AE015451	-	22459	PP_0017	0.802228	33	48	50	64	49	41	39	38	45	47	42	34	20	27	16
GTATGGGCATAAAACGGGGG	CCCCCGTTTTATGCCCATAC	AE015451	+	22467	PP_0017	0.824513	13	31	39	38	12	16	31	25	19	35	15	33	11	21	14
TGCCTGGGGGGGGATAGGGA	TCCCTATCCCCCCCCAGGCA	AE015451	+	22467	PP_0017	0.824513	37	44	33	47	43	49	36	33	21	47	43	46	29	31	19
TGTACAGGTAGTTACTGTTG	CAACAGTAACTACCTGTACA	AE015451	+	22467	PP_0017	0.824513	21	52	33	41	52	35	21	24	28	34	25	17	30	24	28
TTTATGCCACCGCTCTGGCA	TGCCAGAGCGGTGGCATAAA	AE015451	-	22474	PP_0017	0.844011	30	52	45	40	50	75	50	27	35	48	36	35	26	51	21
CCCATGAGACTACCGGGGGC	GCCCCCGGTAGTCTCATGGG	AE015451	+	22492	PP_0017	0.89415	51	43	52	67	51	49	49	47	44	53	37	40	27	26	29
GAGACTGTTCTGAAGGTAAA	TTTACCTTCAGAACAGTCTC	AE015451	-	22493	PP_0017	0.896936	37	61	47	57	49	72	38	28	44	43	56	35	31	25	25
TATCCGCGACGCGACGCGGG	CCCGCGTCGCGTCGCGGATA	AE015451	+	22505	PP_0017	0.930362	69	109	74	107	122	140	94	59	92	84	85	88	71	90	65
AGGCGAATTAGGAGGGTTGA	TCAACCCTCCTAATTCGCCT	AE015451	-	22506	PP_0017	0.933148	22	32	32	42	22	45	26	32	35	21	37	31	20	36	22
CCTAGTATTGGCAGAGTAGC	GCTACTCTGCCAATACTAGG	AE015451	+	22640			27	37	23	38	53	62	25	28	16	39	45	48	11	26	13
GGAGAGGGCGTGCGCCTGGC	GCCAGGCGCACGCCCTCTCC	AE015451	+	22649			23	19	15	18	15	26	10	14	22	26	16	24	11	8	20
GGACTGCTGTTGGACTGAAT	ATTCAGTCCAACAGCAGTCC	AE015451	-	22650			60	75	71	87	82	67	49	58	39	70	63	56	60	43	40
GGGGCGGTAGAGCTAGTAAC	GTTACTAGCTCTACCGCCCC	AE015451	-	22650			15	22	16	14	27	34	17	11	9	26	8	23	17	21	8
CCAGCCTGGCGATATGTGTT	AACACATATCGCCAGGCTGG	AE015451	+	22653			10	27	33	19	15	21	19	24	29	20	26	21	19	31	27
GGCTATACATTTTCGGTATC	GATACCGAAAATGTATAGCC	AE015451	-	22654			20	34	36	38	45	49	30	24	35	25	21	33	18	20	26
TTATCGATCCCTAGTGTATT	AATACACTAGGGATCGATAA	AE015451	+	22839			14	14	12	13	11	10	11	9	11	11	23	12	11	8	6
TTTCAAGGGTATTGATATCT	AGATATCAATACCCTTGAAA	AE015451	+	22839			18	22	11	27	35	18	20	18	18	25	17	12	15	18	12
CTCGGGTGTTATGTACGCTT	AAGCGTACATAACACCCGAG	AE015451	-	22840			70	80	64	90	74	100	81	52	52	55	64	91	47	55	43
GACCCGAGTTATACCAACCT	AGGTTGGTATAACTCGGGTC	AE015451	-	22840			13	37	38	41	19	42	14	34	26	21	38	40	19	20	20
GGGACGGCTGCCCCGCGGGC	GCCCGCGGGGCAGCCGTCCC	AE015451	-	22840			25	57	43	45	70	57	37	24	26	41	39	53	42	36	19
GGTCGGCGGGGAGGAGGGGG	CCCCCTCCTCCCCGCCGACC	AE015451	-	22840			7	19	22	25	16	39	13	11	15	20	35	26	23	17	5
CGGAGCCGCGGGTTTCGAGG	CCTCGAAACCCGCGGCTCCG	AE015451	-	22913			58	73	84	95	113	121	74	48	59	70	84	88	50	56	47
TTAAGAGGGCTGAATGGTAT	ATACCATTCAGCCCTCTTAA	AE015451	+	22948			29	26	29	32	29	23	55	41	43	42	34	26	34	36	26
TTTGCTGTCAATAGGCGCGG	CCGCGCCTATTGACAGCAAA	AE015451	+	22948			19	33	27	35	33	65	34	23	29	28	31	29	39	26	40
GGGCACGGCCAAATGACCGG	CCGGTCATTTGGCCGTGCCC	AE015451	+	22990			14	13	35	40	26	38	32	19	31	22	20	37	48	25	18
AAGTAAAGACGTTCTCAACG	CGTTGAGAACGTCTTTACTT	AE015451	-	22991			27	36	35	28	43	64	27	16	18	33	35	23	35	26	22
CGTTCCCTAAAGCTTCGAGT	ACTCGAAGCTTTAGGGAACG	AE015451	+	23005			32	38	33	49	40	54	38	35	20	41	32	20	19	31	27
AGGGTCGGCGTAATCGGGGG	CCCCCGATTACGCCGACCCT	AE015451	+	23029			77	120	131	106	110	132	115	67	79	95	118	91	74	139	82
GACGGGGCCTAGGGCGAAGT	ACTTCGCCCTAGGCCCCGTC	AE015451	+	23029			52	73	80	53	65	88	81	50	59	54	57	61	59	46	53
GTGTGTGGAGCAGTCGTTGG	CCAACGACTGCTCCACACAC	AE015451	-	23030			16	29	9	31	11	25	10	14	16	15	12	17	13	12	8
GTTTTAGCTTTCAGACCTGA	TCAGGTCTGAAAGCTAAAAC	AE015451	-	23030			23	50	30	46	47	61	46	23	25	40	27	34	45	26	19
GTTAGGTTTCAGCCTTAAAC	GTTTAAGGCTGAAACCTAAC	AE015451	+	23101			31	41	30	45	49	53	30	30	37	48	34	50	36	18	33
TGGCAGCAGCCCCCGCGCCC	GGGCGCGGGGGCTGCTGCCA	AE015451	+	23101			51	95	81	71	122	77	71	73	66	64	79	61	62	48	57
AATCTATTGCAGGGCGTAAA	TTTACGCCCTGCAATAGATT	AE015451	+	23103			37	37	16	35	30	34	35	28	31	35	21	34	34	33	22
ATTAGTTGAAAGATCTAAGA	TCTTAGATCTTTCAACTAAT	AE015451	+	23103			6	14	13	12	13	22	18	10	10	10	18	4	12	15	6
CGGGCGTCCCTCGCGGCAGT	ACTGCCGCGAGGGACGCCCG	AE015451	+	23103			92	111	84	72	117	99	102	135	105	91	108	93	118	80	50
CTTTGTTTTATGGGGTGGAG	CTCCACCCCATAAAACAAAG	AE015451	+	23103			17	23	17	24	24	21	17	19	15	26	13	19	16	23	8
GAGCAGTGTGCAGCGCTAGC	GCTAGCGCTGCACACTGCTC	AE015451	+	23103			38	61	74	47	69	71	65	65	44	61	48	63	43	57	32
GTTATGCTTCACTAGGCCTT	AAGGCCTAGTGAAGCATAAC	AE015451	+	23103			10	7	7	3	3	7	3	4	6	7	0	8	3	4	4
GTTGGGTAGGGGGTTATGGA	TCCATAACCCCCTACCCAAC	AE015451	-	24668	PP_0019	0.95702	48	69	53	74	35	78	49	52	51	63	68	55	42	50	38
AACTTGGAGGTTTGTGAATT	AATTCACAAACCTCCAAGTT	AE015451	-	24701	PP_0020	0.00685714	20	28	22	37	29	27	19	11	19	20	34	18	18	17	10
TTTGAGGTTGAGAAGATGTA	TACATCTTCTCAACCTCAAA	AE015451	-	24701	PP_0020	0.00685714	12	36	17	47	29	42	26	26	24	47	22	26	19	27	22
GCTAAAGGGCTAGGATTGAG	CTCAATCCTAGCCCTTTAGC	AE015451	+	24709	PP_0020	0.016	43	57	52	65	66	62	35	33	50	37	50	42	30	39	37
CATAGGCATGTGGGGTGAGG	CCTCACCCCACATGCCTATG	AE015451	-	24710	PP_0020	0.0171429	55	71	38	55	55	67	29	32	39	40	40	47	54	47	29
GTACATTGCCGCGAGGGGAC	GTCCCCTCGCGGCAATGTAC	AE015451	-	24710	PP_0020	0.0171429	8	12	14	20	16	24	15	30	9	16	7	18	19	12	10
CCATAATTACGGTGGTGGCG	CGCCACCACCGTAATTATGG	AE015451	+	24729	PP_0020	0.0388571	23	48	62	40	40	50	51	43	37	33	49	39	34	44	14
CGTGGTAACCTGTGAGGATG	CATCCTCACAGGTTACCACG	AE015451	+	24729	PP_0020	0.0388571	22	27	31	30	37	41	32	24	23	19	22	23	25	20	11
GGGGAAAGGTTATAGCATGA	TCATGCTATAACCTTTCCCC	AE015451	+	24729	PP_0020	0.0388571	29	43	38	40	44	36	39	22	14	31	20	32	26	24	20
GTGCGACTGCACTCATAAGA	TCTTATGAGTGCAGTCGCAC	AE015451	+	24729	PP_0020	0.0388571	36	50	38	33	78	52	40	33	26	55	52	41	27	38	23
TTTTATCCTGGGAACGAGCA	TGCTCGTTCCCAGGATAAAA	AE015451	+	24729	PP_0020	0.0388571	8	29	16	23	22	31	24	8	16	15	18	27	26	16	9
CCGCAAAAGTGGCGTAGCGG	CCGCTACGCCACTTTTGCGG	AE015451	-	24730	PP_0020	0.04	48	80	71	87	81	92	60	45	56	44	61	48	39	44	34
CGCTGGGAAGGTCTGGACGT	ACGTCCAGACCTTCCCAGCG	AE015451	-	24730	PP_0020	0.04	39	39	57	56	71	61	43	28	35	41	27	39	49	61	36
CTCGGAGCGAAGGGGGGGGG	CCCCCCCCCTTCGCTCCGAG	AE015451	-	24730	PP_0020	0.04	36	56	66	68	67	58	43	32	30	51	57	46	42	50	24
GATTTGAGTATCGTATCCAG	CTGGATACGATACTCAAATC	AE015451	-	24730	PP_0020	0.04	29	31	22	40	53	41	30	10	27	58	33	20	33	24	17
GTGTCGCCCAGTTGACGGCG	CGCCGTCAACTGGGCGACAC	AE015451	-	24730	PP_0020	0.04	27	33	53	43	48	68	34	23	33	26	44	35	29	35	27
TTCATATCAGACCCTAAATT	AATTTAGGGTCTGATATGAA	AE015451	-	24730	PP_0020	0.04	24	42	14	47	20	36	19	27	22	20	21	16	22	18	12
CGTTTGAGCTCGAGTAGCGG	CCGCTACTCGAGCTCAAACG	AE015451	+	24739	PP_0020	0.0502857	19	22	41	29	31	30	16	23	14	31	34	19	19	32	31
CAGATATACCAATACTGTCC	GGACAGTATTGGTATATCTG	AE015451	-	24740	PP_0020	0.0514286	21	18	25	25	27	21	19	15	26	22	18	33	18	10	11
ATAGATATATTGTAGCCAAC	GTTGGCTACAATATATCTAT	AE015451	+	24798	PP_0020	0.117714	0	0	0	2	0	1	0	1	0	1	1	0	0	0	0
AGGGCGATAGCCCATTTATT	AATAAATGGGCTATCGCCCT	AE015451	-	24799	PP_0020	0.118857	23	56	30	31	33	34	17	16	15	20	25	29	18	18	15
ATTCGTGAACTGTTGAATTT	AAATTCAACAGTTCACGAAT	AE015451	-	24799	PP_0020	0.118857	11	22	17	18	11	26	6	5	7	9	10	19	9	16	10
CGTAGGTTTTTGGACGGTAT	ATACCGTCCAAAAACCTACG	AE015451	-	24799	PP_0020	0.118857	24	55	41	52	45	63	43	28	29	25	38	50	31	31	39
TATGTCGCTTACTCTGGGCT	AGCCCAGAGTAAGCGACATA	AE015451	-	24799	PP_0020	0.118857	33	13	40	25	22	47	16	9	17	17	33	22	22	22	12
TAAAGTATGATAGTAGGTAC	GTACCTACTATCATACTTTA	AE015451	+	24845	PP_0020	0.171429	20	18	23	33	32	28	40	29	23	42	29	37	29	18	20
TCGCTATAGTCGTAACGAGT	ACTCGTTACGACTATAGCGA	AE015451	+	24845	PP_0020	0.171429	7	9	9	18	12	8	9	14	7	6	7	17	10	24	15
AAGCTGACCGCTATGCGGAG	CTCCGCATAGCGGTCAGCTT	AE015451	-	24846	PP_0020	0.172571	8	29	23	25	41	21	19	27	19	26	14	25	15	18	5
GGGTTGGGCGAGGGTAGGTA	TACCTACCCTCGCCCAACCC	AE015451	-	24846	PP_0020	0.172571	50	46	51	64	56	71	52	24	39	45	54	33	34	53	33
TTTTAATAGAGGTTTGTGTT	AACACAAACCTCTATTAAAA	AE015451	-	24846	PP_0020	0.172571	42	37	36	32	38	52	32	40	38	41	41	46	34	37	35
CGACGCCACGCGGACGAGGC	GCCTCGTCCGCGTGGCGTCG	AE015451	+	24909	PP_0020	0.244571	47	103	89	112	107	119	71	60	67	90	89	68	82	65	63
GGTTTGAATGTTATTACGAT	ATCGTAATAACATTCAAACC	AE015451	+	24909	PP_0020	0.244571	24	31	29	21	20	37	18	14	15	26	27	28	19	26	12
CTTAGCCGGGGGGAATGGGT	ACCCATTCCCCCCGGCTAAG	AE015451	+	24925	PP_0020	0.262857	3	7	1	4	2	10	3	2	4	8	4	5	4	9	5
AGTTATTTTGGGAGGGCAAC	GTTGCCCTCCCAAAATAACT	AE015451	+	24949	PP_0020	0.290286	32	68	32	29	36	33	25	22	53	30	59	42	23	30	32
TTGGCGTTTACGTTAACGAT	ATCGTTAACGTAAACGCCAA	AE015451	+	24949	PP_0020	0.290286	17	41	35	52	29	73	19	31	34	45	28	15	20	29	17
TGCGCGGTGATTAGCGCTCG	CGAGCGCTAATCACCGCGCA	AE015451	-	24950	PP_0020	0.291429	72	88	80	98	93	95	77	63	55	62	79	63	44	42	60
ACTCTCTAGTGACATGTAAA	TTTACATGTCACTAGAGAGT	AE015451	+	24976	PP_0020	0.321143	42	41	43	72	62	64	54	27	39	77	53	53	51	35	41
GGGCTCCTTGAATGCCCAGG	CCTGGGCATTCAAGGAGCCC	AE015451	+	24976	PP_0020	0.321143	21	37	38	35	34	48	35	17	25	24	31	34	21	18	26
TGAAGGTAGGCTCTCGCGCG	CGCGCGAGAGCCTACCTTCA	AE015451	+	24976	PP_0020	0.321143	23	22	32	25	33	22	29	21	20	29	20	26	24	32	19
GCGCCACGCGGCCGGGCACA	TGTGCCCGGCCGCGTGGCGC	AE015451	-	24977	PP_0020	0.322286	42	51	49	59	39	55	29	17	30	29	19	14	33	26	31
CAGGCGCTGTCCTCCTGTTT	AAACAGGAGGACAGCGCCTG	AE015451	+	25109	PP_0020	0.473143	7	2	6	6	7	6	5	5	6	4	8	9	9	3	0
CGATGCGCGAGTGGGCGATC	GATCGCCCACTCGCGCATCG	AE015451	-	25110	PP_0020	0.474286	16	46	41	33	35	32	35	20	22	33	29	38	22	10	13
GCTCGGAGGCGGGCTGTGCT	AGCACAGCCCGCCTCCGAGC	AE015451	-	25110	PP_0020	0.474286	23	46	20	32	40	36	28	9	17	17	29	28	18	17	13
GTGTCGTGGAACATGGTTAC	GTAACCATGTTCCACGACAC	AE015451	-	25110	PP_0020	0.474286	28	41	36	31	29	15	34	12	24	26	25	37	25	15	26
GAAAAGGTTATTCGTGCCGT	ACGGCACGAATAACCTTTTC	AE015451	-	25119	PP_0020	0.484571	48	68	45	61	81	87	49	44	41	72	52	82	53	52	44
AGGACGGCCGCGGACGGTCG	CGACCGTCCGCGGCCGTCCT	AE015451	+	25136	PP_0020	0.504	28	38	22	34	33	50	31	25	22	29	27	20	17	33	28
CTCCCCGGTTCTCGGCGTCA	TGACGCCGAGAACCGGGGAG	AE015451	+	25136	PP_0020	0.504	47	81	56	97	84	112	76	47	48	71	90	73	45	80	54
GTCCCGTTGACAGGTCTCGC	GCGAGACCTGTCAACGGGAC	AE015451	+	25136	PP_0020	0.504	5	4	7	10	4	4	2	1	3	5	2	6	6	6	1
GTGGGGGGGTGTTAGGCATG	CATGCCTAACACCCCCCCAC	AE015451	+	25136	PP_0020	0.504	32	33	25	20	32	18	31	16	28	38	25	48	15	17	17
TCACCCGCTCCCGAAGGTGG	CCACCTTCGGGAGCGGGTGA	AE015451	+	25136	PP_0020	0.504	29	43	55	58	54	62	67	33	51	54	50	50	44	52	31
TGAGGGCCTGTCCACGGCAT	ATGCCGTGGACAGGCCCTCA	AE015451	+	25136	PP_0020	0.504	24	57	42	45	36	39	41	27	26	42	43	50	31	33	29
CGACGGAACGTTCGCGTTCT	AGAACGCGAACGTTCCGTCG	AE015451	-	25137	PP_0020	0.505143	6	23	7	7	8	12	9	15	5	6	12	11	7	6	4
CGAGGGACATGCGGTGGGCG	CGCCCACCGCATGTCCCTCG	AE015451	-	25137	PP_0020	0.505143	10	8	4	14	12	26	2	5	8	17	8	7	9	9	9
GGAGTGAGGACAGACGATGT	ACATCGTCTGTCCTCACTCC	AE015451	-	25137	PP_0020	0.505143	26	30	12	39	40	53	42	33	35	31	23	31	28	33	21
CCGTTGCGGTGGAAGGGTGT	ACACCCTTCCACCGCAACGG	AE015451	-	25145	PP_0020	0.514286	31	25	33	25	23	49	32	20	20	41	48	35	35	29	17
TCTTACTAAAACCGAGCATG	CATGCTCGGTTTTAGTAAGA	AE015451	-	25145	PP_0020	0.514286	51	89	82	112	88	107	76	96	84	136	92	77	76	64	47
ATAACCAAGTCAATGATTTT	AAAATCATTGACTTGGTTAT	AE015451	-	25317	PP_0020	0.710857	4	3	6	3	4	3	11	1	0	6	7	6	4	4	4
GAGACGGCAAGTGGTCTTCC	GGAAGACCACTTGCCGTCTC	AE015451	-	25431	PP_0020	0.841143	63	93	76	127	78	121	71	42	83	69	67	81	81	78	59
GGAATGTGGTCTTCAAACGC	GCGTTTGAAGACCACATTCC	AE015451	-	25431	PP_0020	0.841143	16	15	17	39	20	25	16	10	14	21	18	20	8	6	14
TGATCGATGCCCGGTCACGC	GCGTGACCGGGCATCGATCA	AE015451	-	25431	PP_0020	0.841143	51	61	82	74	59	101	55	61	56	50	61	42	35	70	36
CTGTGAATATATGGGGGGCA	TGCCCCCCATATATTCACAG	AE015451	+	25468	PP_0020	0.883429	45	51	21	46	34	38	40	28	25	38	31	17	31	17	25
TGGTATGGCACCAGGGTTAG	CTAACCCTGGTGCCATACCA	AE015451	+	25468	PP_0020	0.883429	64	64	63	71	108	118	61	47	54	46	59	65	61	52	41
ATGCCAAGGTGGCGCGAGGC	GCCTCGCGCCACCTTGGCAT	AE015451	-	25469	PP_0020	0.884571	17	52	33	31	33	51	25	18	20	27	41	31	18	25	33
CGGGCCTCACGTCGGCATAG	CTATGCCGACGTGAGGCCCG	AE015451	-	25469	PP_0020	0.884571	49	64	96	99	82	88	65	39	58	76	91	90	55	55	56
GGGGGAGGGGAGTGAGGTGC	GCACCTCACTCCCCTCCCCC	AE015451	-	25469	PP_0020	0.884571	7	22	7	22	16	19	7	13	20	10	18	20	12	10	8
GTATGGCCGTGACAGACGGC	GCCGTCTGTCACGGCCATAC	AE015451	-	25469	PP_0020	0.884571	23	28	19	20	36	32	17	9	21	20	12	38	17	19	22
ACAACGGGATTGGGGCGGTC	GACCGCCCCAATCCCGTTGT	AE015451	+	25499	PP_0020	0.918857	37	34	48	20	32	34	15	20	34	38	26	30	23	19	27
GACCACCGGCCCGGCGTGAC	GTCACGCCGGGCCGGTGGTC	AE015451	+	25499	PP_0020	0.918857	10	16	6	25	18	13	13	16	17	10	13	19	8	19	9
GGATTTTCTGGGTCTTTCGG	CCGAAAGACCCAGAAAATCC	AE015451	+	25499	PP_0020	0.918857	17	39	22	35	44	39	24	27	22	37	26	47	23	27	17
AGTGAGTGGTGTAAGTGCGC	GCGCACTTACACCACTCACT	AE015451	-	25500	PP_0020	0.92	58	76	47	94	69	67	63	61	56	61	65	60	72	54	40
GTAGGTCGGTCCGAACAGGG	CCCTGTTCGGACCGACCTAC	AE015451	-	25500	PP_0020	0.92	36	44	39	42	36	61	45	43	28	45	43	21	31	40	28
GTGCAGGGATGAAGGAGGGG	CCCCTCCTTCATCCCTGCAC	AE015451	+	25576			6	26	10	15	18	19	15	7	3	14	19	30	11	20	20
ATATGGTCCCAGAAACGTTG	CAACGTTTCTGGGACCATAT	AE015451	-	25592			23	36	24	26	33	32	17	23	22	21	22	20	19	12	23
AATGAGATTAGTGTGGCAGT	ACTGCCACACTAATCTCATT	AE015451	+	25610			14	12	13	21	21	27	12	19	12	19	16	13	17	19	8
TTCACGCCGCAAGGACGTGA	TCACGTCCTTGCGGCGTGAA	AE015451	+	25610			7	22	10	16	10	19	3	5	9	9	7	15	18	3	9
TTGCACATTTGGTCGCCCGC	GCGGGCGACCAAATGTGCAA	AE015451	+	25610			29	32	56	52	73	67	45	32	27	40	36	34	25	33	32
ATTCTCTCAAGGGATCAGTA	TACTGATCCCTTGAGAGAAT	AE015451	-	25611			42	56	41	34	57	53	38	30	47	40	41	55	39	40	29
GAGGATCTTGGCCTAGCTGG	CCAGCTAGGCCAAGATCCTC	AE015451	-	25611			16	33	26	34	30	45	24	16	22	37	27	34	23	13	11
GGACGACTGTTGGACCGAAG	CTTCGGTCCAACAGTCGTCC	AE015451	-	25611			16	23	17	26	20	48	16	16	20	11	19	23	20	22	17
GGACGTAGGGGACCAAGCGA	TCGCTTGGTCCCCTACGTCC	AE015451	-	25611			6	15	14	8	5	23	3	5	7	10	8	19	8	8	11
CTTAATCTTGCATGTCAAGG	CCTTGACATGCAAGATTAAG	AE015451	+	25627			24	40	24	34	39	24	22	9	16	23	23	28	26	9	12
TAGGGTGGTGGCGGCGTCAG	CTGACGCCGCCACCACCCTA	AE015451	+	25627			31	44	53	51	43	56	39	38	28	35	48	41	18	18	22
CGGGGACGGCGGTTCAGACG	CGTCTGAACCGCCGTCCCCG	AE015451	+	25677			32	28	62	38	47	28	22	23	21	29	33	36	26	34	25
GCAAGCGGGGGGGTCGGAAG	CTTCCGACCCCCCCGCTTGC	AE015451	+	25677			22	32	45	39	54	62	46	37	29	40	34	39	27	36	35
AGATATCTTGGTATCTTAGT	ACTAAGATACCAAGATATCT	AE015451	-	25678			25	29	29	51	29	28	26	30	34	16	19	27	8	28	13
GCGGTGAGCCGGAGCCGAGA	TCTCGGCTCCGGCTCACCGC	AE015451	-	25711			43	99	85	92	95	89	61	63	51	79	71	78	62	74	51
TGATAGTCTGTCGGGACCGG	CCGGTCCCGACAGACTATCA	AE015451	-	25711			21	34	35	29	37	48	19	28	41	32	27	41	22	21	31
CACTTGGTCCCGAACTTTTA	TAAAAGTTCGGGACCAAGTG	AE015451	+	25728			15	27	19	15	10	36	18	12	23	16	30	13	19	23	6
CGCAAGCCGGATTTAGTTGG	CCAACTAAATCCGGCTTGCG	AE015451	+	25728			9	13	10	12	8	10	7	7	12	6	8	14	4	4	4
GCGGTGAGGCGGAGGCCGGT	ACCGGCCTCCGCCTCACCGC	AE015451	+	25728			43	67	64	65	72	57	52	42	51	55	58	53	45	47	37
TGTCCGTCCGCGCGAGTCCC	GGGACTCGCGCGGACGGACA	AE015451	+	25728			63	70	74	87	82	117	70	65	76	98	75	85	71	67	49
AAAATCGTACATCGCAAACA	TGTTTGCGATGTACGATTTT	AE015451	-	25729			30	34	33	29	42	54	39	25	34	37	25	22	33	25	26
AGGCTAGCTTGGTAGGGTGC	GCACCCTACCAAGCTAGCCT	AE015451	-	25729			21	33	43	47	39	40	31	28	30	41	14	34	26	29	23
GGGGACGGTCTAGGGTGTCT	AGACACCCTAGACCGTCCCC	AE015451	-	25729			15	24	15	18	27	24	18	17	15	19	17	29	17	24	3
GGTGAGCAAGCGAGGGTGCG	CGCACCCTCGCTTGCTCACC	AE015451	-	25729			20	36	32	35	47	44	24	38	18	36	24	49	28	23	24
GTGTTGCGCAGCGTGCGCGT	ACGCGCACGCTGCGCAACAC	AE015451	-	25729			39	52	69	72	68	58	55	36	51	77	52	57	61	39	22
ATTTTCTGGGATACAGGGTG	CACCCTGTATCCCAGAAAAT	AE015451	+	25738			39	33	38	27	35	44	18	26	33	31	42	15	19	21	28
TCATAGTCCAGAGGCGGAGT	ACTCCGCCTCTGGACTATGA	AE015451	+	25812			24	41	26	22	39	38	15	24	20	37	19	30	19	21	21
TCCAGTGGGCGGGCCCGGGG	CCCCGGGCCCGCCCACTGGA	AE015451	+	25812			25	41	56	58	60	60	38	33	33	54	37	33	31	53	51
CTTCACACGAACCTTACCTA	TAGGTAAGGTTCGTGTGAAG	AE015451	-	25813			26	47	34	75	49	40	51	31	34	38	49	37	24	35	29
GGTGCGGAGTGGGCTTGATG	CATCAAGCCCACTCCGCACC	AE015451	-	25813			42	73	52	77	98	75	36	37	37	52	49	45	49	47	30
CACGGGTGAGTGAGGGCCTG	CAGGCCCTCACTCACCCGTG	AE015451	+	25818			16	15	10	7	15	15	10	11	13	13	16	10	3	13	15
GAGCAGGCGCTACCCGATTC	GAATCGGGTAGCGCCTGCTC	AE015451	+	25818			40	69	58	53	76	81	53	51	38	57	70	60	49	38	42
GCGTAGTGTCAGGGCTATGA	TCATAGCCCTGACACTACGC	AE015451	+	25818			25	22	24	30	24	42	29	21	25	38	24	22	23	14	23
GAGGTTGAGGGTGGGTCGGG	CCCGACCCACCCTCAACCTC	AE015451	-	25819			29	47	33	34	51	40	39	44	27	42	52	36	19	35	30
TGGAGTATCCCCATTGTCCC	GGGACAATGGGGATACTCCA	AE015451	+	25828			9	11	21	14	20	17	11	3	15	17	18	12	5	11	10
GTACGCGAAGCAATAGAGGT	ACCTCTATTGCTTCGCGTAC	AE015451	+	25841			21	40	31	30	22	40	10	15	10	22	16	14	24	17	15
CTGCAAACTTCAGAGTTTCC	GGAAACTCTGAAGTTTGCAG	AE015451	-	25842			30	39	33	42	29	31	17	20	28	28	25	18	12	17	30
ACAATGACTTTAAGGAGAAG	CTTCTCCTTAAAGTCATTGT	AE015451	+	25859			30	42	39	60	41	67	39	28	22	47	55	57	33	25	37
AGTGAGTATCTGTTAATTTC	GAAATTAACAGATACTCACT	AE015451	+	25859			12	23	24	21	20	41	9	18	16	35	18	35	19	19	17
CCGGCGGGCGGCGACACGAC	GTCGTGTCGCCGCCCGCCGG	AE015451	+	25859			70	96	85	95	94	88	78	60	43	63	82	64	56	63	55
TATTTGAGGTTCCTTGAATC	GATTCAAGGAACCTCAAATA	AE015451	-	25860			30	37	35	59	53	54	33	49	25	34	33	37	30	37	22
GTGATACCCCAAGCATTCCG	CGGAATGCTTGGGGTATCAC	AE015451	+	25865			24	28	23	20	19	24	15	15	6	18	13	23	17	18	7
AGAAGTGGCGGCCACAGGGA	TCCCTGTGGCCGCCACTTCT	AE015451	+	25890	PP_0021	0.00975081	24	21	30	59	26	54	37	27	26	36	18	36	18	24	22
AGTGTGATGAGCCGTAGTCG	CGACTACGGCTCATCACACT	AE015451	+	25890	PP_0021	0.00975081	26	63	42	68	39	51	44	27	42	51	42	34	27	26	33
CAGTCGAATCAGGGACTGTG	CACAGTCCCTGATTCGACTG	AE015451	+	25890	PP_0021	0.00975081	36	33	53	44	74	77	52	45	36	45	51	50	25	36	30
GGGCGGATGGGGGTTGTAGA	TCTACAACCCCCATCCGCCC	AE015451	+	25890	PP_0021	0.00975081	11	29	15	28	28	23	16	12	13	30	22	8	10	15	13
TACATCTACACCGAGTGTTG	CAACACTCGGTGTAGATGTA	AE015451	+	25890	PP_0021	0.00975081	35	25	21	34	26	39	22	35	33	27	23	13	20	28	24
TCTCATAACGCTCCTGTGGA	TCCACAGGAGCGTTATGAGA	AE015451	+	25890	PP_0021	0.00975081	7	24	8	19	11	25	5	10	12	18	4	11	11	12	6
TGAGGTGGAAGTCGATGCGT	ACGCATCGACTTCCACCTCA	AE015451	+	25890	PP_0021	0.00975081	9	19	22	31	11	21	14	19	23	14	37	32	9	20	7
TTTCTCTAATCCACCTGGGC	GCCCAGGTGGATTAGAGAAA	AE015451	+	25890	PP_0021	0.00975081	31	18	17	26	18	25	15	18	12	18	25	15	24	15	9
CGATGCCGGCGGTGTGCGTA	TACGCACACCGCCGGCATCG	AE015451	-	25891	PP_0021	0.0108342	52	73	93	76	65	68	21	36	53	54	61	53	48	67	23
CGGGATGCTGCGGAAGGGGA	TCCCCTTCCGCAGCATCCCG	AE015451	-	25891	PP_0021	0.0108342	45	65	70	74	89	60	46	48	49	81	47	37	50	44	32
CTTATAATGTAATAGTACCA	TGGTACTATTACATTATAAG	AE015451	-	25891	PP_0021	0.0108342	19	21	23	27	21	23	14	28	17	28	16	21	14	22	21
ACGATACCGCGCGCAGTTAA	TTAACTGCGCGCGGTATCGT	AE015451	+	25892	PP_0021	0.0119177	27	61	45	50	46	60	33	37	44	55	46	43	19	30	55
AGGCAGCGCCGCGTGTAGGT	ACCTACACGCGGCGCTGCCT	AE015451	+	25892	PP_0021	0.0119177	0	3	2	4	2	3	4	0	0	7	3	1	2	0	7
CACCTCCACCGCATTAGGCG	CGCCTAATGCGGTGGAGGTG	AE015451	+	25892	PP_0021	0.0119177	44	68	83	99	81	104	84	61	51	92	92	84	42	55	60
AGGGTCAAGTAGTGAGGGGA	TCCCCTCACTACTTGACCCT	AE015451	-	25893	PP_0021	0.0130011	26	41	34	35	40	63	37	19	26	36	55	51	32	29	22
AGGCGATGGCAATTGAGTGC	GCACTCAATTGCCATCGCCT	AE015451	+	25999	PP_0021	0.127844	44	49	55	66	59	83	46	42	28	48	48	71	32	51	40
CCGCCACCTAGGAGCACTTA	TAAGTGCTCCTAGGTGGCGG	AE015451	+	25999	PP_0021	0.127844	24	44	26	34	38	43	34	23	26	43	34	33	21	23	15
AATCGACAGTTCAGGCTCCT	AGGAGCCTGAACTGTCGATT	AE015451	-	26000	PP_0021	0.128927	5	17	11	16	16	42	6	8	11	14	13	14	6	8	3
ACTTCAGAAAGCGCGGCGAG	CTCGCCGCGCTTTCTGAAGT	AE015451	-	26000	PP_0021	0.128927	28	43	42	38	29	45	37	26	20	16	35	28	44	37	14
AGGTGGCTTTCAAAATGACA	TGTCATTTTGAAAGCCACCT	AE015451	-	26000	PP_0021	0.128927	8	15	12	18	19	38	14	14	9	9	20	20	16	16	19
CTCGTACCTGAGAAAGTACT	AGTACTTTCTCAGGTACGAG	AE015451	-	26000	PP_0021	0.128927	34	44	43	50	38	56	49	22	26	26	40	36	27	20	16
TCCACCGGATCGGTTATATA	TATATAACCGATCCGGTGGA	AE015451	-	26000	PP_0021	0.128927	28	43	28	39	41	38	46	28	13	28	36	25	16	25	31
TCGGGCAGTATGTTTGGGGC	GCCCCAAACATACTGCCCGA	AE015451	-	26000	PP_0021	0.128927	34	47	48	59	60	58	51	43	48	55	43	49	37	33	40
TGGTCACATGGCGGGTATTA	TAATACCCGCCATGTGACCA	AE015451	-	26000	PP_0021	0.128927	14	13	14	25	15	30	10	18	12	14	14	11	13	13	8
ACCCTCCACAAGGCCCAGAG	CTCTGGGCCTTGTGGAGGGT	AE015451	-	26015	PP_0021	0.145179	17	21	17	19	11	9	21	8	11	21	18	4	22	14	9
CTGGCGTGGAATGCTGGGGC	GCCCCAGCATTCCACGCCAG	AE015451	-	26015	PP_0021	0.145179	14	11	4	12	8	8	6	8	6	7	5	16	8	9	1
TGTCTGTGACCCAATCAAAT	ATTTGATTGGGTCACAGACA	AE015451	+	26055	PP_0021	0.188516	0	0	0	0	0	0	0	0	0	0	0	0	0	0	0
GTGAACAGGGGTCAGGGGTT	AACCCCTGACCCCTGTTCAC	AE015451	-	26056	PP_0021	0.189599	36	53	49	47	57	75	52	43	42	36	45	55	48	61	34
GTGAATTTTTTATTAACGTC	GACGTTAATAAAAAATTCAC	AE015451	+	26062	PP_0021	0.1961	9	12	9	6	7	14	11	7	12	12	13	10	8	11	9
GTTGGCAGAGGAGCGTCTTG	CAAGACGCTCCTCTGCCAAC	AE015451	+	26062	PP_0021	0.1961	29	40	16	34	40	43	37	29	18	30	24	36	21	28	24
TATGCGAATATACGACGACG	CGTCGTCGTATATTCGCATA	AE015451	-	26063	PP_0021	0.197183	2	6	3	3	4	4	6	8	3	7	8	2	0	10	4
TTCGGGGCGGACGAATCAGT	ACTGATTCGTCCGCCCCGAA	AE015451	-	26063	PP_0021	0.197183	85	103	110	95	94	116	55	57	90	76	114	90	86	80	59
AGAAGGCTGGGTCATAAGGC	GCCTTATGACCCAGCCTTCT	AE015451	+	26099	PP_0021	0.236186	24	54	23	40	42	53	33	24	39	32	34	36	25	31	17
CACGAAAGGATACTCAGGTG	CACCTGAGTATCCTTTCGTG	AE015451	+	26099	PP_0021	0.236186	22	39	29	25	43	44	22	13	29	31	36	17	16	14	19
CGGATGGCCGATAATTCCTC	GAGGAATTATCGGCCATCCG	AE015451	+	26099	PP_0021	0.236186	49	48	40	61	52	44	37	59	48	28	36	32	33	26	47
CTTGAGGTGGATAGGTGACT	AGTCACCTATCCACCTCAAG	AE015451	+	26099	PP_0021	0.236186	19	32	20	30	20	27	23	17	14	23	36	19	31	22	9
GGGATTGAGGGATACCGCGG	CCGCGGTATCCCTCAATCCC	AE015451	+	26099	PP_0021	0.236186	21	41	37	44	49	49	19	43	24	20	28	18	26	13	22
AACATACATCATATGGAAAA	TTTTCCATATGATGTATGTT	AE015451	-	26100	PP_0021	0.23727	23	42	40	48	69	70	33	37	22	43	62	51	34	37	43
ACGAAGCCGCTGGACGGAGG	CCTCCGTCCAGCGGCTTCGT	AE015451	-	26100	PP_0021	0.23727	35	30	38	52	27	47	22	15	22	41	25	25	22	26	23
GGCCATTAGTTTGTATAGCG	CGCTATACAAACTAATGGCC	AE015451	-	26100	PP_0021	0.23727	39	43	45	44	43	66	32	17	23	40	40	39	28	33	29
ACGTAGCTGGCGCCCCGATA	TATCGGGGCGCCAGCTACGT	AE015451	+	26102	PP_0021	0.239437	33	34	38	35	54	43	38	38	35	32	31	26	25	44	29
TAGTGGGGGGGCCGGGGGGT	ACCCCCCGGCCCCCCCACTA	AE015451	+	26102	PP_0021	0.239437	17	19	11	21	14	27	10	8	10	15	20	16	13	10	16
TAGTTAGCGCGGAGCCGATA	TATCGGCTCCGCGCTAACTA	AE015451	+	26102	PP_0021	0.239437	18	43	39	60	47	45	33	31	29	30	43	23	34	23	24
TGGTCTCAAAAAACCTCCTG	CAGGAGGTTTTTTGAGACCA	AE015451	+	26102	PP_0021	0.239437	73	79	92	73	106	112	70	40	50	62	69	71	56	57	48
CATTGGGGGGTAGGGAGGCC	GGCCTCCCTACCCCCCAATG	AE015451	-	26103	PP_0021	0.24052	34	49	36	37	38	51	32	29	32	29	42	14	51	18	24
CCAGAACGGTCTACTGCGGA	TCCGCAGTAGACCGTTCTGG	AE015451	-	26103	PP_0021	0.24052	30	27	16	24	35	47	31	26	23	28	20	21	23	22	11
CTAATGGGTCAGAAACCCCA	TGGGGTTTCTGACCCATTAG	AE015451	-	26103	PP_0021	0.24052	44	66	45	39	68	55	36	36	26	49	52	33	49	44	18
GCGGGCCCAAGAGGTGACGC	GCGTCACCTCTTGGGCCCGC	AE015451	-	26103	PP_0021	0.24052	0	2	3	5	3	3	1	1	1	3	1	0	0	0	4
GGCGGGTGAACGTTGGCGGA	TCCGCCAACGTTCACCCGCC	AE015451	-	26103	PP_0021	0.24052	31	61	38	60	77	81	43	38	24	42	34	47	37	35	33
CCACTCTTAGTATGTGGCTC	GAGCCACATACTAAGAGTGG	AE015451	+	26132	PP_0021	0.271939	23	36	23	25	34	43	9	24	20	29	21	29	25	12	16
GACATCTTCTATCGTCGTCT	AGACGACGATAGAAGATGTC	AE015451	+	26132	PP_0021	0.271939	13	23	13	34	37	40	28	17	23	22	22	30	16	26	15
TCCCGGCTGGTTCAGGTAAG	CTTACCTGAACCAGCCGGGA	AE015451	-	26158	PP_0021	0.300108	29	38	24	36	12	60	11	19	15	25	25	29	30	17	31
CCGAGTTTATGCTCGCTGCA	TGCAGCGAGCATAAACTCGG	AE015451	+	26233	PP_0021	0.381365	18	17	12	37	44	23	15	20	12	17	25	26	19	15	23
CGCGCACAGAACCCCCGGCG	CGCCGGGGGTTCTGTGCGCG	AE015451	+	26233	PP_0021	0.381365	2	1	10	14	3	6	0	2	4	7	8	1	2	9	4
TAAGGCTAGGCGAATCGCGT	ACGCGATTCGCCTAGCCTTA	AE015451	+	26233	PP_0021	0.381365	37	26	49	53	79	55	54	25	44	49	36	47	53	58	16
TCGTATGGGTGACACGGGCG	CGCCCGTGTCACCCATACGA	AE015451	+	26233	PP_0021	0.381365	8	11	7	12	10	12	7	2	3	11	8	10	6	0	11
GCGCATGAAAAGGGGCGTGC	GCACGCCCCTTTTCATGCGC	AE015451	-	26234	PP_0021	0.382449	20	51	41	63	61	53	39	28	32	49	21	25	41	42	33
GGTAATGCAGCTGGGCTTAA	TTAAGCCCAGCTGCATTACC	AE015451	-	26234	PP_0021	0.382449	3	2	10	8	4	3	6	3	1	7	11	3	6	5	7
ATCGGTGAGGTAGGTGGGGT	ACCCCACCTACCTCACCGAT	AE015451	+	26262	PP_0021	0.412784	16	13	37	22	27	34	12	19	26	20	18	31	11	13	14
AAGTTCCGTACCATGTTGGC	GCCAACATGGTACGGAACTT	AE015451	-	26263	PP_0021	0.413868	42	45	44	52	35	48	30	30	23	39	54	23	28	28	37
ACTGAGTGTAGACAACGCCT	AGGCGTTGTCTACACTCAGT	AE015451	+	26328	PP_0021	0.48429	49	101	90	99	102	84	63	71	74	94	68	65	46	63	55
ACTTGGGGTGTGGTGGTGCG	CGCACCACCACACCCCAAGT	AE015451	+	26328	PP_0021	0.48429	15	35	32	18	36	60	12	34	15	39	24	30	21	12	18
TTAATAAAATGCTAAGGTTG	CAACCTTAGCATTTTATTAA	AE015451	+	26328	PP_0021	0.48429	2	9	3	5	1	0	6	10	2	7	4	5	5	9	2
AAGTGGAGGTAGTGCGAAGG	CCTTCGCACTACCTCCACTT	AE015451	+	26346	PP_0021	0.503792	25	44	28	59	23	30	35	20	25	23	25	28	40	12	20
GCGGATGCATTAAGGGTGTT	AACACCCTTAATGCATCCGC	AE015451	+	26346	PP_0021	0.503792	26	28	19	38	33	52	33	31	32	22	37	27	34	25	22
GCCGGGGAATCACATCAAGG	CCTTGATGTGATTCCCCGGC	AE015451	+	26352	PP_0021	0.510293	46	55	51	74	35	65	37	32	35	35	54	53	38	44	30
GCCGTTGAAGGTGTGACTAG	CTAGTCACACCTTCAACGGC	AE015451	+	26352	PP_0021	0.510293	16	38	26	38	38	23	14	13	16	21	24	25	13	10	19
GTAGGTGTGTGGTATAGGTA	TACCTATACCACACACCTAC	AE015451	+	26352	PP_0021	0.510293	15	30	22	40	43	30	32	17	22	27	16	32	19	31	26
AGCAGATGGACGTTCCCGTA	TACGGGAACGTCCATCTGCT	AE015451	-	26353	PP_0021	0.511376	41	66	83	91	68	78	99	66	78	58	80	75	52	48	57
CTGCGAGGGGAACAGGGGGT	ACCCCCTGTTCCCCTCGCAG	AE015451	-	26353	PP_0021	0.511376	19	38	29	28	29	54	37	11	16	30	21	22	18	23	14
TAGGGGAGGAGCGTGTGAGC	GCTCACACGCTCCTCCCCTA	AE015451	-	26355	PP_0021	0.513543	42	68	59	82	95	99	58	59	49	50	49	55	36	39	29
CCTGAATAATCTTGGTATCT	AGATACCAAGATTATTCAGG	AE015451	+	26394	PP_0021	0.555796	31	44	51	50	43	49	37	23	34	36	50	47	40	28	36
CGGTCACAAGAAGGCGGAGG	CCTCCGCCTTCTTGTGACCG	AE015451	+	26394	PP_0021	0.555796	2	2	1	0	4	1	0	2	0	2	0	4	0	0	7
CTCATGGAGTGATCCAGCCG	CGGCTGGATCACTCCATGAG	AE015451	+	26394	PP_0021	0.555796	9	32	21	26	22	27	13	15	15	14	28	31	3	23	23
GAAAGGCAGGATACGGCTAT	ATAGCCGTATCCTGCCTTTC	AE015451	+	26394	PP_0021	0.555796	63	78	51	92	85	73	46	46	60	77	55	55	50	49	43
GAAGTGAGGTGTGTTCGGCT	AGCCGAACACACCTCACTTC	AE015451	+	26394	PP_0021	0.555796	43	57	47	65	70	76	64	34	51	53	52	37	40	21	50
GGATGTGAGGGAAGTATGTG	CACATACTTCCCTCACATCC	AE015451	+	26394	PP_0021	0.555796	19	26	36	45	15	22	19	11	30	21	28	16	16	32	24
GGCTTGGAGTCCGGAGAGAT	ATCTCTCCGGACTCCAAGCC	AE015451	+	26394	PP_0021	0.555796	31	45	30	29	35	28	32	27	35	21	42	22	23	28	21
TACTACGAGCAGTGCCCAGC	GCTGGGCACTGCTCGTAGTA	AE015451	+	26394	PP_0021	0.555796	51	68	74	54	65	75	42	34	62	43	50	28	27	45	30
TGGGGAGGCCGGTCCGATAG	CTATCGGACCGGCCTCCCCA	AE015451	+	26394	PP_0021	0.555796	28	37	54	47	44	56	44	34	39	46	35	37	39	22	29
TGTTTCGTGGCGGAGGGCTG	CAGCCCTCCGCCACGAAACA	AE015451	+	26394	PP_0021	0.555796	24	77	50	80	70	63	52	31	62	58	51	59	51	40	48
TTCGGTGGTATGTTCATGTA	TACATGAACATACCACCGAA	AE015451	+	26394	PP_0021	0.555796	6	28	23	24	24	17	15	17	15	13	19	11	18	12	14
TTCGTGGAGGTTTAGTGTGT	ACACACTAAACCTCCACGAA	AE015451	+	26394	PP_0021	0.555796	14	33	6	23	12	21	18	20	16	31	19	12	13	18	11
AAGATGAGAATCTTTAATCG	CGATTAAAGATTCTCATCTT	AE015451	-	26395	PP_0021	0.55688	36	47	33	40	52	46	30	20	34	26	44	49	16	27	21
ATTGATTATGTTCTGTCTAC	GTAGACAGAACATAATCAAT	AE015451	-	26395	PP_0021	0.55688	16	10	13	8	15	14	6	10	7	17	11	9	1	5	11
CACTTGCGGGTCAAGTCCCT	AGGGACTTGACCCGCAAGTG	AE015451	-	26395	PP_0021	0.55688	26	23	26	26	23	38	13	16	11	16	12	16	13	13	14
GACAACGTGTTTGCATAATT	AATTATGCAAACACGTTGTC	AE015451	-	26395	PP_0021	0.55688	3	3	1	1	1	4	5	2	0	1	0	2	6	5	6
GGCCCGATACACGGGTTGTG	CACAACCCGTGTATCGGGCC	AE015451	-	26395	PP_0021	0.55688	43	49	31	75	53	63	49	38	34	40	37	55	35	53	37
GGGTACGAGGGGCGTGTGTG	CACACACGCCCCTCGTACCC	AE015451	-	26395	PP_0021	0.55688	44	40	40	62	47	79	45	44	36	46	63	55	45	37	52
TAGTTGGGTATCTATTTTCT	AGAAAATAGATACCCAACTA	AE015451	-	26395	PP_0021	0.55688	12	24	18	19	6	15	13	13	10	15	18	14	5	6	18
TATTAGTACATGAGACACTT	AAGTGTCTCATGTACTAATA	AE015451	-	26395	PP_0021	0.55688	28	40	36	47	47	60	31	38	32	30	37	62	26	33	33
TATTTTGGCGTGTTTGATGT	ACATCAAACACGCCAAAATA	AE015451	-	26395	PP_0021	0.55688	42	69	64	77	78	80	55	50	68	92	72	58	52	63	68
AGTTGACGAGACGACGTAAG	CTTACGTCGTCTCGTCAACT	AE015451	+	26459	PP_0021	0.626219	27	68	46	62	52	59	47	28	39	44	42	43	33	44	17
GATTGTAGCGCCGGACGAGG	CCTCGTCCGGCGCTACAATC	AE015451	+	26459	PP_0021	0.626219	2	2	5	1	3	7	1	4	2	1	6	3	2	1	2
TGGTAAGCAGCCGCCGTCCT	AGGACGGCGGCTGCTTACCA	AE015451	+	26459	PP_0021	0.626219	32	49	38	32	45	55	22	22	24	41	39	30	27	21	21
CGTGCGCTTTACGTACGGAC	GTCCGTACGTAAAGCGCACG	AE015451	-	26460	PP_0021	0.627302	46	42	60	51	38	57	33	29	56	66	47	50	29	31	15
GTTATCCTAGGGTTGTAGTG	CACTACAACCCTAGGATAAC	AE015451	+	26517	PP_0021	0.689057	20	38	7	58	19	44	39	17	15	32	30	43	24	32	27
GACGGCAAGGGAGATACGCA	TGCGTATCTCCCTTGCCGTC	AE015451	-	26542	PP_0021	0.716143	34	58	75	56	62	84	65	49	37	62	52	53	57	38	61
CGAATAGCGGTGGATTGGGT	ACCCAATCCACCGCTATTCG	AE015451	+	26626	PP_0021	0.807151	23	38	27	31	30	66	21	23	31	33	29	29	23	29	14
GAATCGGCGATACAAGTATC	GATACTTGTATCGCCGATTC	AE015451	+	26626	PP_0021	0.807151	28	61	57	71	60	65	37	70	38	43	39	55	44	38	23
CCCAAGTGCTGACCGGGGGA	TCCCCCGGTCAGCACTTGGG	AE015451	-	26627	PP_0021	0.808234	51	81	81	69	46	81	51	38	68	44	56	60	36	61	60
CGCACGAACAATGGAGTTCC	GGAACTCCATTGTTCGTGCG	AE015451	-	26627	PP_0021	0.808234	14	19	12	16	16	22	12	22	13	15	17	13	5	6	10
TGTTATTGACGTGCGTAGTT	AACTACGCACGTCAATAACA	AE015451	-	26627	PP_0021	0.808234	30	58	25	42	51	46	34	26	33	41	44	26	32	29	26
CGGGGGGATGGGGTTGGGGT	ACCCCAACCCCATCCCCCCG	AE015451	+	26733	PP_0021	0.923077	55	88	66	91	49	77	51	42	48	69	79	57	22	58	47
CACTAGTGTGGAGATGAGTT	AACTCATCTCCACACTAGTG	AE015451	-	26734	PP_0021	0.92416	9	13	15	16	17	26	13	13	9	8	5	13	6	4	9
GTGGGATAGGTTGGTTAGCG	CGCTAACCAACCTATCCCAC	AE015451	+	26747	PP_0021	0.938245	0	2	2	0	0	1	0	4	0	2	3	1	1	0	0
TCGCACGGTCAAGGGTCGGT	ACCGACCCTTGACCGTGCGA	AE015451	+	26747	PP_0021	0.938245	33	20	27	20	16	30	20	15	17	17	20	17	18	12	19
GTTATTTAGGGTATCTTACA	TGTAAGATACCCTAAATAAC	AE015451	-	26818			55	73	51	74	93	89	50	59	57	47	48	50	48	32	32
GACCAGCGCAGTGAGCTGGT	ACCAGCTCACTGCGCTGGTC	AE015451	+	26837			41	55	65	72	97	48	82	23	53	71	90	53	25	37	41
GAGGGAGCACGTAAACAGCG	CGCTGTTTACGTGCTCCCTC	AE015451	-	26838			34	28	28	31	44	37	39	10	28	16	22	30	15	31	17
GGCATCAGATTCCTTCTGCA	TGCAGAAGGAATCTGATGCC	AE015451	+	26851			11	22	22	30	31	21	24	29	26	25	16	33	31	21	18
GTAGGTGAGGGGGATGAGCT	AGCTCATCCCCCTCACCTAC	AE015451	+	26851			45	72	50	56	76	81	63	42	49	55	47	76	50	51	35
TGCACTAGATCGAGTTGCCT	AGGCAACTCGATCTAGTGCA	AE015451	+	26851			67	80	51	76	80	75	79	63	42	91	80	52	37	43	68
TGTATAAAGCTTGGAACGGT	ACCGTTCCAAGCTTTATACA	AE015451	-	26852			21	29	33	40	37	45	35	41	19	43	46	36	31	30	23
AGTACGTGAAAGGAAGCGAA	TTCGCTTCCTTTCACGTACT	AE015451	+	26871			28	36	24	23	26	33	19	21	11	37	20	22	20	24	37
GACCAGAGCTTAATTTAGGC	GCCTAAATTAAGCTCTGGTC	AE015451	+	26878			16	46	35	28	45	47	35	20	38	33	24	30	31	31	24
CGAGTTCCCAACGCGCTAGG	CCTAGCGCGTTGGGAACTCG	AE015451	-	26879			18	37	23	36	46	55	48	12	19	24	25	35	23	29	39
GGGTGCGCCTAAATGTTAGT	ACTAACATTTAGGCGCACCC	AE015451	-	26879			33	39	36	31	30	46	25	39	48	38	32	29	39	18	21
GGCAGTAGCAGGGCTGGAGC	GCTCCAGCCCTGCTACTGCC	AE015451	+	26882			20	30	22	40	36	39	26	29	24	26	25	22	37	24	19
TGCCAGTTGGCTGCAGGCCG	CGGCCTGCAGCCAACTGGCA	AE015451	+	26882			2	7	6	12	11	7	8	3	10	8	6	6	12	2	9
GGCGCGGTAAGGGGGGCGGG	CCCGCCCCCCTTACCGCGCC	AE015451	-	26883			11	8	7	17	7	7	7	2	4	3	4	4	0	6	1
TCTTTTGCATTTGTCGAAAC	GTTTCGACAAATGCAAAAGA	AE015451	-	26883			0	0	2	0	0	0	0	3	0	0	0	0	0	0	0
GCAGCACGAAGCGGGTGAGG	CCTCACCCGCTTCGTGCTGC	AE015451	+	26955			8	37	11	25	27	30	27	11	24	19	19	18	22	22	9
GGGATAAGGTCTCGGGGGGG	CCCCCCCGAGACCTTATCCC	AE015451	+	26955			33	58	46	49	64	61	60	36	38	48	56	42	25	30	33
AAAAAAGGATGTCAACGAGC	GCTCGTTGACATCCTTTTTT	AE015451	-	26956			42	61	65	73	65	66	43	33	44	55	61	58	41	53	38
ACATATTATGGTAAAATGGT	ACCATTTTACCATAATATGT	AE015451	-	26956			6	15	23	10	15	18	8	9	8	8	9	8	13	7	5
CCCCCGCGAGGGCGAAGTTT	AAACTTCGCCCTCGCGGGGG	AE015451	-	26956			13	15	30	23	21	37	25	12	13	26	22	35	15	21	7
CCTGGGATCGCACCTGCCGC	GCGGCAGGTGCGATCCCAGG	AE015451	-	26956			40	58	73	79	49	75	53	46	45	54	47	35	39	51	28
CGGCAGCACGCTTAGATTCG	CGAATCTAAGCGTGCTGCCG	AE015451	-	26956			27	46	29	62	67	56	33	46	22	41	32	34	33	17	21
GGGCACTAGCCATAGTGTGA	TCACACTATGGCTAGTGCCC	AE015451	-	26956			28	41	35	35	39	49	22	30	24	26	29	26	35	28	25
TGGAAGCGAGGTCGGTTGAC	GTCAACCGACCTCGCTTCCA	AE015451	-	26956			2	4	3	8	8	7	7	6	0	2	8	4	5	3	4
GCGGGTGGTAAAGCTGGGTA	TACCCAGCTTTACCACCCGC	AE015451	+	26990	PP_0022	0.993902	37	48	63	65	64	87	33	38	52	71	52	51	41	41	50
GCTTCCGTGGCTCCCGTGAC	GTCACGGGAGCCACGGAAGC	AE015451	+	26990	PP_0022	0.993902	17	30	48	28	31	24	28	35	21	27	23	24	26	39	13
GGAAGGAGGGGGCCGGGGGA	TCCCCCGGCCCCCTCCTTCC	AE015451	+	26990	PP_0022	0.993902	3	9	10	9	8	4	1	5	2	3	3	12	7	6	4
GGGAGCCAGGACGCAGTGGG	CCCACTGCGTCCTGGCTCCC	AE015451	+	26990	PP_0022	0.993902	21	55	41	49	56	66	44	41	22	68	44	55	27	43	26
AAGAGTGTTGTTAGGCAAAT	ATTTGCCTAACAACACTCTT	AE015451	-	26991	PP_0022	0.987805	31	23	35	33	37	52	36	20	28	29	25	25	28	21	19
GTGATAGCGTGGGACGGACG	CGTCCGTCCCACGCTATCAC	AE015451	+	26992	PP_0022	0.981707	36	42	36	49	58	75	51	41	34	36	44	38	44	63	27
AGTTCCGGGTAAGGCTCCGG	CCGGAGCCTTACCCGGAACT	AE015451	-	26993	PP_0022	0.97561	49	79	55	96	95	102	58	48	43	64	77	54	40	46	34
TGCGTACTGGGTTACCTGGG	CCCAGGTAACCCAGTACGCA	AE015451	-	26993	PP_0022	0.97561	19	19	36	17	29	29	21	13	9	25	10	24	7	11	14
TTCTGGGTGTCTCTTCACGT	ACGTGAAGAGACACCCAGAA	AE015451	-	26993	PP_0022	0.97561	21	41	41	37	48	57	28	36	26	26	41	40	40	26	23
CAACTATTAGTGTATATATC	GATATATACACTAATAGTTG	AE015451	-	27091	PP_0022	0.378049	26	24	20	32	35	33	23	27	26	34	27	31	11	25	26
CAAGTCAACGGGTAGCAGAA	TTCTGCTACCCGTTGACTTG	AE015451	+	27140	PP_0022	0.0792683	36	79	94	84	79	98	78	49	48	57	81	59	51	53	35
GTTCCGTCGGGGCCGAGGGG	CCCCTCGGCCCCGACGGAAC	AE015451	+	27140	PP_0022	0.0792683	36	75	51	78	62	81	51	40	44	78	50	81	51	50	57
CTTACGGGTCTAAATATTTG	CAAATATTTAGACCCGTAAG	AE015451	-	27141	PP_0022	0.0731707	0	1	0	0	0	0	0	0	2	0	0	0	0	2	0
TGGACCTGGTCCCCGAGGGG	CCCCTCGGGGACCAGGTCCA	AE015451	-	27141	PP_0022	0.0731707	11	22	19	29	34	40	10	9	13	16	13	18	16	24	8
GCCTCATGGTTGGGGGGGTT	AACCCCCCCAACCATGAGGC	AE015451	-	27173			41	57	50	50	77	74	48	34	53	47	61	45	46	51	50
TCAGAATGCTTGCGGTTGTA	TACAACCGCAAGCATTCTGA	AE015451	-	27211			59	56	67	64	70	87	49	31	51	57	74	52	37	63	47
GTTCACCAAACCGTCATTGT	ACAATGACGGTTTGGTGAAC	AE015451	+	27246			0	1	0	1	1	0	0	1	0	0	0	0	0	0	0
TAACCCGGCTATTCCTGGGC	GCCCAGGAATAGCCGGGTTA	AE015451	+	27246			1	0	0	0	0	0	1	0	0	0	0	1	0	0	0
ACGAAATCTAATGACATACC	GGTATGTCATTAGATTTCGT	AE015451	+	27291			22	32	24	53	45	55	21	16	23	40	40	43	34	24	24
ATCCCTGGAGAAGGTGCGAT	ATCGCACCTTCTCCAGGGAT	AE015451	+	27291			21	20	19	27	19	24	11	9	13	30	20	15	15	23	20
ATTCCACTGCGTTGGTAAAG	CTTTACCAACGCAGTGGAAT	AE015451	+	27291			22	18	30	33	32	37	17	18	16	33	16	25	22	15	15
CTAATCAGCAACGCGAGGCA	TGCCTCGCGTTGCTGATTAG	AE015451	+	27291			32	37	37	35	46	27	38	28	34	16	41	27	17	38	23
GCAATGCTGGGGGGGGAGGG	CCCTCCCCCCCCAGCATTGC	AE015451	+	27291			7	9	13	3	11	8	9	3	3	5	6	12	8	8	4
GTAGTACTGAAAGGGGGGTA	TACCCCCCTTTCAGTACTAC	AE015451	+	27291			29	21	27	42	23	31	17	15	20	37	40	18	31	26	13
TAGGCTGTCGATAAAGGAGG	CCTCCTTTATCGACAGCCTA	AE015451	+	27291			21	39	24	18	40	38	20	31	34	35	33	29	29	25	23
TTGGATCGCTGGTTATCGTT	AACGATAACCAGCGATCCAA	AE015451	+	27291			18	61	39	47	79	55	35	26	34	43	52	24	31	38	31
TTTGGCAAATGGTCTGTCGT	ACGACAGACCATTTGCCAAA	AE015451	+	27291			17	37	23	27	18	31	27	29	25	31	26	32	11	20	16
ACTTGGCGGCGACACGGGGC	GCCCCGTGTCGCCGCCAAGT	AE015451	-	27292			28	35	32	56	58	53	40	39	27	38	55	37	30	27	24
CCCGGGTCCTGTCGCTCATT	AATGAGCGACAGGACCCGGG	AE015451	-	27292			23	46	26	33	53	40	30	24	24	40	27	35	32	23	21
CCGGTGGTGCGACATGGGGG	CCCCCATGTCGCACCACCGG	AE015451	-	27292			12	20	29	15	26	40	24	18	10	22	21	13	17	8	19
CTACCAGGCTTCGACAGTTC	GAACTGTCGAAGCCTGGTAG	AE015451	-	27292			41	44	52	64	45	67	34	28	62	44	56	40	38	43	23
CTTTATACGTAGAAAAACGA	TCGTTTTTCTACGTATAAAG	AE015451	-	27292			30	54	37	59	53	65	42	30	28	48	48	56	39	30	35
CTTTTGGCCGACGACAACAG	CTGTTGTCGTCGGCCAAAAG	AE015451	-	27292			18	11	11	22	20	26	19	10	18	10	7	10	9	12	11
GAATATGAGTTGGTCTGAGG	CCTCAGACCAACTCATATTC	AE015451	-	27292			5	13	17	23	20	19	16	27	10	12	31	16	15	13	18
GCACAACGACACAGAGGGGG	CCCCCTCTGTGTCGTTGTGC	AE015451	-	27292			17	55	44	48	33	66	54	32	28	42	41	35	26	46	29
GCCGTTTACGTCTGGGTGAC	GTCACCCAGACGTAAACGGC	AE015451	-	27292			58	71	67	86	84	94	88	56	42	65	56	70	46	51	49
GCTTATGACGGAGGTCGTCG	CGACGACCTCCGTCATAAGC	AE015451	-	27292			44	97	98	107	93	110	46	48	58	65	70	60	59	48	55
GTACTCAACTGTCTAGACAC	GTGTCTAGACAGTTGAGTAC	AE015451	-	27292			19	24	20	19	34	28	17	24	24	14	19	15	13	13	13
GTATAAATGGTAACTCATAC	GTATGAGTTACCATTTATAC	AE015451	-	27292			1	5	2	0	3	5	2	2	1	2	0	2	3	3	1
TGACGGTGGAAGTAAGCAGG	CCTGCTTACTTCCACCGTCA	AE015451	-	27292			28	32	24	27	46	40	25	24	22	37	33	25	21	30	18
TTAAGATTGGGAGGTGGAGC	GCTCCACCTCCCAATCTTAA	AE015451	-	27292			21	9	24	31	30	27	31	11	16	13	14	25	13	17	17
TTCCGTGTATGTGCCAGGAG	CTCCTGGCACATACACGGAA	AE015451	-	27292			37	46	41	28	39	62	41	37	40	49	36	26	33	35	22
AAGGCGTTTAATGGTGGTAC	GTACCACCATTAAACGCCTT	AE015451	+	27321			37	58	29	38	33	56	37	22	32	45	34	42	29	38	29
ATGTGCAAAATTGTCGTTTC	GAAACGACAATTTTGCACAT	AE015451	-	27322			12	24	13	13	10	21	15	4	4	23	20	14	13	16	7
GCGCTCAGGGCGGGAGAGGT	ACCTCTCCCGCCCTGAGCGC	AE015451	-	27322			42	51	51	60	55	81	46	46	35	46	53	68	53	39	30
GGCACAGTTACCGGTTGAGA	TCTCAACCGGTAACTGTGCC	AE015451	-	27322			66	89	93	85	115	78	77	33	59	65	74	72	47	55	59
AGGTGTATAAGCGCTAAGTC	GACTTAGCGCTTATACACCT	AE015451	+	27432			25	37	27	47	56	46	9	19	34	37	40	30	18	37	21
CTATGTTAAAGTCATGAACT	AGTTCATGACTTTAACATAG	AE015451	-	27433			27	40	22	38	30	36	34	29	12	35	24	27	17	19	12
ATACAAACCATGTGACGGTT	AACCGTCACATGGTTTGTAT	AE015451	-	27462			4	19	6	13	24	20	19	10	10	11	13	13	12	13	5
GCTGGGGCGGTCAGCGCTGC	GCAGCGCTGACCGCCCCAGC	AE015451	+	27476			24	41	30	50	51	51	29	19	38	40	23	46	41	20	25
GTCCGGGCATGGTCGGAGAG	CTCTCCGACCATGCCCGGAC	AE015451	+	27476			12	17	28	26	35	32	5	16	12	19	14	30	14	22	15
GCTCACAATCAGGCTAGACA	TGTCTAGCCTGATTGTGAGC	AE015451	+	27600	PP_0023	0.992188	42	90	65	71	84	85	59	44	39	52	59	48	53	47	28
GTGCGTTGGGGGACGGCAGC	GCTGCCGTCCCCCAACGCAC	AE015451	-	27601	PP_0023	0.984375	34	64	39	89	67	81	49	56	37	35	40	48	32	51	39
TCCAGGCTTGAGTGGGAGGG	CCCTCCCACTCAAGCCTGGA	AE015451	+	27766			8	27	22	26	31	51	39	12	25	37	41	29	18	13	16
TGGTGTGTCCCGTGAGGCCG	CGGCCTCACGGGACACACCA	AE015451	+	27766			49	57	72	44	62	77	52	53	61	55	63	46	41	47	50
TGTTTTGTTAGTGTCTGTCA	TGACAGACACTAACAAAACA	AE015451	+	27766			11	19	38	33	22	56	21	12	24	25	33	25	24	27	14
TTGTCGTCTGGTGTAGCAAT	ATTGCTACACCAGACGACAA	AE015451	+	27766			24	54	59	80	42	57	45	26	47	43	58	58	40	44	34
ACGACGTATCGCAGTGAGAA	TTCTCACTGCGATACGTCGT	AE015451	-	27767			35	47	57	62	62	78	53	34	41	47	40	54	49	41	19
GGCCCCTGAAGGAGCGGGCA	TGCCCGCTCCTTCAGGGGCC	AE015451	-	27767			13	28	24	23	27	15	20	16	12	16	11	7	15	17	18
AAGACATAGAGCGGGAAGAA	TTCTTCCCGCTCTATGTCTT	AE015451	+	27770			10	27	19	25	35	27	37	26	17	26	14	25	16	19	17
AGATGCGCGCCATGAGTCAC	GTGACTCATGGCGCGCATCT	AE015451	+	27770			19	37	31	38	35	33	14	37	32	37	31	42	24	23	25
GCAGCCCAATCGGGGTGGGG	CCCCACCCCGATTGGGCTGC	AE015451	+	27770			59	76	55	70	77	97	47	53	42	56	59	64	40	47	34
GGGGGGGGCCTCCGAGCGGG	CCCGCTCGGAGGCCCCCCCC	AE015451	+	27770			10	24	29	26	28	20	9	16	13	18	32	15	11	13	21
GTTGGAGGCGCATAGAGTGT	ACACTCTATGCGCCTCCAAC	AE015451	+	27770			28	49	40	57	46	57	29	40	30	38	36	33	23	41	34
ATTTGCAATGGGAAGGGCCA	TGGCCCTTCCCATTGCAAAT	AE015451	-	27771			17	21	24	17	13	23	9	17	10	17	19	31	17	12	7
GGGCTTCGGTAGTAGTAGTG	CACTACTACTACCGAAGCCC	AE015451	-	27771			7	9	4	13	11	17	24	11	9	14	14	8	6	4	2
GTAAAGCTTTCAGCGGCAGG	CCTGCCGCTGAAAGCTTTAC	AE015451	+	27774			45	66	51	69	55	67	35	47	31	63	37	50	40	46	26
AGTGTGATGTCGTTTACGAT	ATCGTAAACGACATCACACT	AE015451	-	27775			46	40	36	50	53	38	50	40	31	38	32	37	14	24	30
GGGCGGTGGAGGTAGGGGAA	TTCCCCTACCTCCACCGCCC	AE015451	-	27775			6	11	3	5	8	12	4	2	7	9	0	2	5	2	1
GGATGAGCGTTGTTACCAGA	TCTGGTAACAACGCTCATCC	AE015451	+	27863	PP_0024	0.992339	45	51	52	46	39	43	35	38	40	27	51	17	29	31	33
TGGGGGATGACTGGAGGGCT	AGCCCTCCAGTCATCCCCCA	AE015451	+	27863	PP_0024	0.992339	13	34	39	34	29	29	14	11	27	18	24	27	22	22	25
GCCTAACGCGTGTGCGTCTG	CAGACGCACACGCGTTAGGC	AE015451	-	27864	PP_0024	0.99175	4	6	8	1	2	8	3	1	3	11	2	3	19	0	3
GCGTTACAGGGGGTCAGGCG	CGCCTGACCCCCTGTAACGC	AE015451	-	27864	PP_0024	0.99175	51	75	64	70	77	104	54	78	62	61	58	33	48	45	52
TTCGCAGGAAAGACGTAAAC	GTTTACGTCTTTCCTGCGAA	AE015451	-	27864	PP_0024	0.99175	24	26	22	43	54	53	23	26	15	33	36	44	21	28	24
AAAGGGATCAACCGTAGAAG	CTTCTACGGTTGATCCCTTT	AE015451	+	27885	PP_0024	0.979375	0	1	0	0	0	0	0	0	0	0	0	0	1	0	0
CCCCGCCGAGAGGTGGTGAC	GTCACCACCTCTCGGCGGGG	AE015451	+	27885	PP_0024	0.979375	60	63	58	76	67	76	63	39	62	52	55	70	39	43	57
GAGTCATTGTAAAAGATTAT	ATAATCTTTTACAATGACTC	AE015451	+	27885	PP_0024	0.979375	16	24	31	21	24	33	17	21	20	34	19	29	18	22	16
AGTCTGGGCTCGTGCTAGAT	ATCTAGCACGAGCCCAGACT	AE015451	-	27886	PP_0024	0.978786	17	14	9	12	8	17	20	11	17	20	12	12	14	3	8
ATATAGGTATAATATGGGCG	CGCCCATATTATACCTATAT	AE015451	-	27886	PP_0024	0.978786	5	9	9	5	7	6	7	8	3	3	5	10	3	2	2
CGAAGTAAATTTGCCCATGA	TCATGGGCAAATTTACTTCG	AE015451	-	27886	PP_0024	0.978786	29	43	39	49	31	48	32	24	28	23	62	21	32	22	19
GTACAGTACACCAGAGTTAA	TTAACTCTGGTGTACTGTAC	AE015451	-	27886	PP_0024	0.978786	34	29	14	39	24	32	30	27	16	38	38	22	33	14	14
TCAATAGGATAGCCGCTGGC	GCCAGCGGCTATCCTATTGA	AE015451	-	27886	PP_0024	0.978786	36	52	31	43	41	51	25	25	31	47	34	29	32	18	30
ATGCTCAGCAGCTCTTGGAA	TTCCAAGAGCTGCTGAGCAT	AE015451	+	27917	PP_0024	0.960519	43	54	32	39	32	35	28	37	16	30	30	12	21	35	21
ACGGCACCGGGAGTCTAGGG	CCCTAGACTCCCGGTGCCGT	AE015451	+	28054	PP_0024	0.879788	22	46	49	65	68	61	25	37	28	49	44	37	27	40	20
ATATCACTCTGGATAGCCAG	CTGGCTATCCAGAGTGATAT	AE015451	-	28055	PP_0024	0.879199	11	38	19	22	17	22	23	14	15	21	12	12	16	13	14
TTGGCAATACGTGACATTTT	AAAATGTCACGTATTGCCAA	AE015451	-	28055	PP_0024	0.879199	40	56	42	60	72	81	36	35	17	53	34	57	29	38	32
AGGCGCGTAGCCGCGCGGTC	GACCGCGCGGCTACGCGCCT	AE015451	+	28094	PP_0024	0.856217	68	99	130	106	123	169	105	68	77	103	121	104	71	80	69
AGGTCAGACAGAGGGGGTAG	CTACCCCCTCTGTCTGACCT	AE015451	+	28108	PP_0024	0.847967	36	34	35	37	51	38	24	29	21	30	26	43	26	16	26
GATTGGTTGTGGAGGAAAGA	TCTTTCCTCCACAACCAATC	AE015451	+	28108	PP_0024	0.847967	7	1	2	3	5	3	6	2	4	2	3	3	3	2	2
GTCAGATTAATATCTCATAC	GTATGAGATATTAATCTGAC	AE015451	+	28108	PP_0024	0.847967	40	34	28	38	35	41	32	22	28	28	41	29	29	18	27
TGCTTTGGCACTAGTCACAC	GTGTGACTAGTGCCAAAGCA	AE015451	+	28108	PP_0024	0.847967	24	42	45	46	45	44	41	34	38	23	41	30	19	27	25
CTTGGGCAGCCAGGCTTGCA	TGCAAGCCTGGCTGCCCAAG	AE015451	-	28109	PP_0024	0.847378	68	77	96	105	93	110	58	57	50	66	61	56	50	45	41
GGCGTGGGAGCGGGGTGAGT	ACTCACCCCGCTCCCACGCC	AE015451	-	28109	PP_0024	0.847378	22	10	25	18	13	28	27	19	7	24	22	14	18	13	11
GTTTGAATTGAGCGTTGCCC	GGGCAACGCTCAATTCAAAC	AE015451	-	28109	PP_0024	0.847378	28	46	47	53	46	44	42	47	40	50	58	47	32	28	29
CACCCAGGCGCCACTGTGAC	GTCACAGTGGCGCCTGGGTG	AE015451	+	28112	PP_0024	0.84561	48	59	69	82	70	65	51	36	45	79	61	73	55	56	49
CCCAGGTGGGCGACTCGGCC	GGCCGAGTCGCCCACCTGGG	AE015451	-	28113	PP_0024	0.845021	45	74	59	49	53	80	70	37	66	21	41	54	52	44	33
GGGGGTCAAATAAGGGGTGA	TCACCCCTTATTTGACCCCC	AE015451	-	28113	PP_0024	0.845021	9	24	19	23	23	33	26	16	23	31	31	25	25	23	11
GGTTATACGCATAATCGCGG	CCGCGATTATGCGTATAACC	AE015451	+	28154	PP_0024	0.82086	23	34	25	39	42	44	21	20	28	16	22	25	19	29	27
CAGCCTTGAGCTGAAGGATA	TATCCTTCAGCTCAAGGCTG	AE015451	-	28155	PP_0024	0.820271	26	43	23	36	33	36	14	6	21	19	22	39	16	20	18
CTACGGGATCCCAGTCGTAA	TTACGACTGGGATCCCGTAG	AE015451	-	28155	PP_0024	0.820271	14	11	10	21	19	19	15	7	25	15	7	14	12	17	8
GGAAGGTATGGTCCGTTGGG	CCCAACGGACCATACCTTCC	AE015451	+	28196	PP_0024	0.796111	66	104	72	65	87	72	63	44	43	64	46	69	60	50	43
AGCTGGACGTACGGTCGGTT	AACCGACCGTACGTCCAGCT	AE015451	+	28217	PP_0024	0.783736	30	43	40	57	52	58	28	22	53	31	33	31	36	27	33
CTACAACAAGCAACAAGTTT	AAACTTGTTGCTTGTTGTAG	AE015451	+	28217	PP_0024	0.783736	53	87	68	64	54	69	48	47	48	54	72	58	47	56	50
GACAAACGGGTATCACCGGT	ACCGGTGATACCCGTTTGTC	AE015451	+	28217	PP_0024	0.783736	19	15	12	18	18	29	16	6	12	8	13	20	14	3	12
GATGTGAAGTCGGGGGCGGC	GCCGCCCCCGACTTCACATC	AE015451	+	28217	PP_0024	0.783736	5	1	2	1	2	4	2	1	2	1	6	8	2	3	3
TAACAAGACGGCAACGAGGT	ACCTCGTTGCCGTCTTGTTA	AE015451	+	28217	PP_0024	0.783736	49	81	87	91	87	84	50	55	45	62	71	98	66	69	39
AGTGTTTGGTGGGCGGATTA	TAATCCGCCCACCAAACACT	AE015451	-	28218	PP_0024	0.783147	13	39	21	18	23	25	14	18	22	26	21	21	18	23	16
GGGTCCAATGACCCCCGTGG	CCACGGGGGTCATTGGACCC	AE015451	-	28218	PP_0024	0.783147	0	0	2	1	0	0	3	0	0	3	4	1	2	0	1
GTACTCCTTCCGAATCCAGA	TCTGGATTCGGAAGGAGTAC	AE015451	-	28218	PP_0024	0.783147	25	37	26	30	31	34	31	27	26	31	46	34	16	12	28
ACGTGCTGGGCGTTCCCGCG	CGCGGGAACGCCCAGCACGT	AE015451	+	28226	PP_0024	0.778433	95	104	89	122	116	98	83	53	63	94	66	95	55	75	93
ACAGGGGATGGTCGGTAATG	CATTACCGACCATCCCCTGT	AE015451	+	28244	PP_0024	0.767826	40	76	55	54	59	76	45	20	39	62	45	45	36	30	35
GAAATTTCTATGGGGGGGCG	CGCCCCCCCATAGAAATTTC	AE015451	+	28244	PP_0024	0.767826	18	14	21	22	24	19	14	22	14	22	29	36	19	12	10
GCGAAGTAGGTTAGCGATGC	GCATCGCTAACCTACTTCGC	AE015451	+	28269	PP_0024	0.753094	5	19	22	23	18	44	5	7	28	12	19	17	17	21	21
GGTCCAGGTAACGGCAGAGG	CCTCTGCCGTTACCTGGACC	AE015451	+	28269	PP_0024	0.753094	27	27	39	34	23	25	16	15	22	26	22	12	31	20	14
TCGCGCTGTTCCGGCGATGA	TCATCGCCGGAACAGCGCGA	AE015451	+	28269	PP_0024	0.753094	13	75	46	73	94	54	38	34	38	55	42	71	59	51	40
TGGCAGGGCCCTCATCGCAC	GTGCGATGAGGGCCCTGCCA	AE015451	+	28269	PP_0024	0.753094	19	28	28	31	15	18	17	21	9	13	19	19	15	15	11
CCAGATTCTCTATTCGACGG	CCGTCGAATAGAGAATCTGG	AE015451	-	28270	PP_0024	0.752504	17	33	27	30	34	38	16	30	26	30	31	26	17	20	19
ATCACCTAGCGGGGGGGTCA	TGACCCCCCCGCTAGGTGAT	AE015451	+	28337	PP_0024	0.713023	26	40	37	43	41	30	32	27	33	42	32	48	28	36	26
CTGATAGGATAGACGTGGGT	ACCCACGTCTATCCTATCAG	AE015451	+	28337	PP_0024	0.713023	22	45	25	27	24	53	21	28	19	57	54	24	22	14	22
GAGTCGGGCCCCGGAGGGGT	ACCCCTCCGGGGCCCGACTC	AE015451	+	28337	PP_0024	0.713023	5	10	9	6	1	11	4	6	11	9	5	4	3	5	7
GGGGCCGGCGCTGATTAGGG	CCCTAATCAGCGCCGGCCCC	AE015451	+	28337	PP_0024	0.713023	40	52	49	49	44	51	37	32	24	45	56	51	25	43	21
GTGGTATGTGTAACTTATTA	TAATAAGTTACACATACCAC	AE015451	+	28337	PP_0024	0.713023	2	2	0	2	5	1	0	1	2	2	2	2	0	2	1
TTAAGCAGCAATGCCGTTGG	CCAACGGCATTGCTGCTTAA	AE015451	+	28337	PP_0024	0.713023	10	48	25	39	30	24	22	22	24	25	18	40	18	22	28
CTCCTTGCAGAAACTGCTAA	TTAGCAGTTTCTGCAAGGAG	AE015451	-	28338	PP_0024	0.712434	25	51	39	43	56	57	23	31	30	27	50	36	51	24	25
GACTTGTGCCTGTCACAGTA	TACTGTGACAGGCACAAGTC	AE015451	-	28338	PP_0024	0.712434	42	43	78	97	74	88	69	49	41	59	54	59	41	57	44
GGGTATGCCCGTGGCTCGCG	CGCGAGCCACGGGCATACCC	AE015451	-	28338	PP_0024	0.712434	35	42	44	71	56	63	30	32	36	53	43	35	50	39	34
TCATTAATCGGACTTGGCAC	GTGCCAAGTCCGATTAATGA	AE015451	-	28338	PP_0024	0.712434	23	21	21	38	26	39	24	26	31	26	43	32	9	20	33
AATGCTAGGAGGCGTACGGC	GCCGTACGCCTCCTAGCATT	AE015451	-	28341	PP_0024	0.710666	22	14	13	17	22	20	8	17	6	15	24	18	9	14	7
CAGGTCAGGATTACCTTAAG	CTTAAGGTAATCCTGACCTG	AE015451	-	28341	PP_0024	0.710666	61	74	68	64	65	77	67	54	54	59	65	41	59	43	49
CCGTGAGGGCACGGGCGGGC	GCCCGCCCGTGCCCTCACGG	AE015451	-	28341	PP_0024	0.710666	20	43	44	44	42	52	28	23	24	32	22	42	22	29	16
GGCTAGGTTTTTTCCCTGTA	TACAGGGAAAAAACCTAGCC	AE015451	-	28341	PP_0024	0.710666	15	19	12	34	26	27	15	11	21	23	13	12	14	26	7
GTGGCCGGGGCGGGGCAAGG	CCTTGCCCCGCCCCGGCCAC	AE015451	-	28341	PP_0024	0.710666	13	22	18	18	27	26	13	12	15	13	14	21	23	25	11
AAGTTGACGCTCTCAAGGGC	GCCCTTGAGAGCGTCAACTT	AE015451	+	28364	PP_0024	0.697113	22	49	48	50	32	37	43	36	27	41	44	28	30	26	24
GTAACGTCCGCACGGGTGGC	GCCACCCGTGCGGACGTTAC	AE015451	+	28364	PP_0024	0.697113	39	50	29	57	40	43	38	19	32	35	40	32	23	30	29
TGGAGGGCGCCAGAGCGGCG	CGCCGCTCTGGCGCCCTCCA	AE015451	+	28364	PP_0024	0.697113	5	11	8	9	24	14	13	9	6	12	10	8	12	12	6
GGTATAAAATACCTCGTGCT	AGCACGAGGTATTTTATACC	AE015451	-	28365	PP_0024	0.696523	25	18	26	30	28	46	25	11	31	26	15	31	20	28	24
TTTATTTCTGCGCGTGGTAG	CTACCACGCGCAGAAATAAA	AE015451	-	28365	PP_0024	0.696523	39	51	35	44	51	62	30	38	22	39	41	35	26	31	31
AGGATAGTGTGCTGCCGCGT	ACGCGGCAGCACACTATCCT	AE015451	+	28440	PP_0024	0.652328	5	3	1	0	1	3	5	1	1	2	3	1	0	1	1
AGTGTGCTCATGTTATAATG	CATTATAACATGAGCACACT	AE015451	+	28440	PP_0024	0.652328	32	60	37	85	71	58	49	43	53	57	54	54	44	50	32
GCAATTGAGGGCGGTGCGTG	CACGCACCGCCCTCAATTGC	AE015451	+	28440	PP_0024	0.652328	52	56	79	111	86	72	66	56	54	61	76	73	52	71	44
GTGAGGCTTTGAGACGGGGG	CCCCCGTCTCAAAGCCTCAC	AE015451	+	28440	PP_0024	0.652328	40	32	71	76	55	57	36	39	30	35	33	43	23	47	42
AGGCGGGGTTTGGGCGGGCT	AGCCCGCCCAAACCCCGCCT	AE015451	-	28441	PP_0024	0.651738	29	37	30	24	26	41	17	11	24	40	31	19	14	16	23
CTGGTCGATAGCTTGTGCTG	CAGCACAAGCTATCGACCAG	AE015451	-	28441	PP_0024	0.651738	25	38	32	49	40	47	31	20	19	20	28	35	21	36	13
GGGTGGAGGGTCCAGGGGGG	CCCCCCTGGACCCTCCACCC	AE015451	-	28441	PP_0024	0.651738	27	34	31	61	48	45	36	37	30	49	48	36	27	25	24
TAGTTTGTCTAGTCTACGAA	TTCGTAGACTAGACAAACTA	AE015451	-	28441	PP_0024	0.651738	10	34	50	21	15	46	31	25	20	26	27	41	13	21	20
TGGGACATTGGTCTGGGATG	CATCCCAGACCAATGTCCCA	AE015451	-	28441	PP_0024	0.651738	19	18	18	22	17	15	11	16	14	8	24	12	11	10	14
TTTTCGGGACCTGGTGGGAC	GTCCCACCAGGTCCCGAAAA	AE015451	+	28613	PP_0024	0.550383	35	20	31	36	35	50	31	11	10	35	26	27	29	19	28
TGTGGTTTAAGTTTAGCTTA	TAAGCTAAACTTAAACCACA	AE015451	-	28614	PP_0024	0.549794	72	73	44	63	61	64	53	53	68	72	64	46	47	32	44
ATACTTTTGGGTGTGACATG	CATGTCACACCCAAAAGTAT	AE015451	+	28695	PP_0024	0.502062	30	37	19	29	35	38	27	34	34	34	16	20	31	16	28
CAGGGGCGAGGGGAGTGAGC	GCTCACTCCCCTCGCCCCTG	AE015451	+	28695	PP_0024	0.502062	23	31	48	59	35	61	41	26	37	33	35	50	24	38	37
GGAGCGGGGATAGAGGGAGA	TCTCCCTCTATCCCCGCTCC	AE015451	+	28695	PP_0024	0.502062	7	6	6	3	11	14	2	1	1	2	1	1	5	1	3
TTTGGTTCCGGGCGTGTAAA	TTTACACGCCCGGAACCAAA	AE015451	+	28695	PP_0024	0.502062	10	9	14	25	13	12	11	8	19	17	14	30	12	11	2
ACAGGCGACGGGGCACAGGG	CCCTGTGCCCCGTCGCCTGT	AE015451	-	28696	PP_0024	0.501473	19	26	26	30	55	32	18	22	22	24	19	24	19	18	14
ATTTTCTCCGGGCGTTGACA	TGTCAACGCCCGGAGAAAAT	AE015451	-	28696	PP_0024	0.501473	25	44	29	45	47	57	21	39	26	54	43	33	32	27	32
TGAGGTAGTGGCCGCGTTGT	ACAACGCGGCCACTACCTCA	AE015451	-	28696	PP_0024	0.501473	19	35	49	43	38	48	29	34	38	43	30	28	19	26	30
TAACTCGGGGACCTCCCTTT	AAAGGGAGGTCCCCGAGTTA	AE015451	+	28714	PP_0024	0.490866	26	58	43	48	45	51	32	31	40	47	38	24	23	28	24
GGACAGGTAAGGTTGGTGCG	CGCACCAACCTTACCTGTCC	AE015451	-	28715	PP_0024	0.490277	16	37	23	26	20	36	16	23	25	20	29	30	24	17	8
GGGGGTACGTGTATATTACG	CGTAATATACACGTACCCCC	AE015451	-	28790	PP_0024	0.446081	15	26	15	18	15	18	10	9	17	17	12	17	21	12	19
GAGGACTCGAAGGACGGGTG	CACCCGTCCTTCGAGTCCTC	AE015451	-	28807	PP_0024	0.436064	12	21	19	27	30	38	17	11	10	24	16	18	30	22	5
GCGGGCGGGGGTCAGGCACG	CGTGCCTGACCCCCGCCCGC	AE015451	+	28831	PP_0024	0.421921	16	54	33	49	52	58	41	39	33	42	51	31	28	24	33
CGAAATCTTGATCAGGATAC	GTATCCTGATCAAGATTTCG	AE015451	-	28832	PP_0024	0.421332	30	63	43	56	39	72	35	61	51	54	54	38	34	39	50
GGAGGGGTAGCGCCTCGAAG	CTTCGAGGCGCTACCCCTCC	AE015451	-	28832	PP_0024	0.421332	36	48	39	66	71	66	49	33	30	41	28	41	46	33	23
GGGCAGCAGGTCCATTAGTT	AACTAATGGACCTGCTGCCC	AE015451	-	28832	PP_0024	0.421332	39	84	46	39	57	68	50	33	27	60	35	35	37	42	23
TGCTGAACGTGATAGCCCAC	GTGGGCTATCACGTTCAGCA	AE015451	-	28832	PP_0024	0.421332	23	26	21	32	18	39	33	30	22	28	37	30	34	22	22
CGTATTTGCCGTTTCTGTGG	CCACAGAAACGGCAAATACG	AE015451	+	28842	PP_0024	0.415439	15	18	6	20	14	14	2	7	11	17	6	8	19	12	27
CTGCAGTTGAAGGTAGTCGT	ACGACTACCTTCAACTGCAG	AE015451	+	28842	PP_0024	0.415439	14	38	26	29	13	34	27	34	16	25	29	31	23	19	17
GCTCGTTAGTGCAGTAGTGG	CCACTACTGCACTAACGAGC	AE015451	+	28842	PP_0024	0.415439	26	47	33	38	64	48	41	28	36	43	29	33	42	34	22
GTCAATATGGGGAGTCTGGA	TCCAGACTCCCCATATTGAC	AE015451	+	28842	PP_0024	0.415439	0	1	1	0	0	1	1	0	0	0	0	2	2	1	0
AACGAACATGGAAAAGTTGT	ACAACTTTTCCATGTTCGTT	AE015451	+	28863	PP_0024	0.403064	17	31	26	29	48	39	28	15	24	29	36	29	23	19	22
TTGGGTGGTTCTTAAACAGT	ACTGTTTAAGAACCACCCAA	AE015451	+	28863	PP_0024	0.403064	22	20	24	22	34	23	20	17	11	15	28	17	11	17	14
CGGCTCCTGCCTTAGGGGAT	ATCCCCTAAGGCAGGAGCCG	AE015451	-	28864	PP_0024	0.402475	2	5	1	3	0	2	1	4	0	3	3	1	2	1	1
GCGGTGGACAGATACACCCA	TGGGTGTATCTGTCCACCGC	AE015451	-	28864	PP_0024	0.402475	15	15	22	15	21	18	12	19	7	24	11	8	11	7	2
GGTTAGAGAGTGCTGGCACG	CGTGCCAGCACTCTCTAACC	AE015451	+	28889	PP_0024	0.387743	11	28	22	12	14	20	7	12	12	15	10	4	17	13	14
GGCAGATGGTAGCGCGAATG	CATTCGCGCTACCATCTGCC	AE015451	+	28917	PP_0024	0.371243	18	26	19	31	20	31	24	15	22	28	31	13	13	22	15
GGCGTGCGTGTGGCAGGGTA	TACCCTGCCACACGCACGCC	AE015451	+	28917	PP_0024	0.371243	27	35	34	45	62	67	40	31	39	45	43	70	51	31	13
AACGGGGAGAGTCAGGGGGT	ACCCCCTGACTCTCCCCGTT	AE015451	-	28918	PP_0024	0.370654	21	40	33	40	60	28	48	29	28	44	43	27	20	29	32
AGGTTGGCAAGTCAGGTATC	GATACCTGACTTGCCAACCT	AE015451	-	28918	PP_0024	0.370654	31	27	20	26	27	39	36	36	38	35	40	42	22	40	21
CGGGTATCAGTTGAACGCGA	TCGCGTTCAACTGATACCCG	AE015451	-	28918	PP_0024	0.370654	0	1	1	3	0	2	1	1	0	1	0	0	1	0	0
ACGCGGAGACTCGTGATTAC	GTAATCACGAGTCTCCGCGT	AE015451	+	28967	PP_0024	0.34178	43	59	59	100	53	85	61	26	56	70	56	48	45	61	39
GTGTGGGCGCAGCAAGTGAG	CTCACTTGCTGCGCCCACAC	AE015451	+	28967	PP_0024	0.34178	55	76	61	66	80	91	63	33	47	50	58	53	47	41	44
TACGGAAAAGATGGGCGGTA	TACCGCCCATCTTTTCCGTA	AE015451	+	28967	PP_0024	0.34178	32	57	50	34	42	77	23	59	28	45	35	43	40	39	19
CTATTTTAATGCAGTGAGTT	AACTCACTGCATTAAAATAG	AE015451	-	28968	PP_0024	0.34119	58	48	63	44	47	63	35	33	39	50	44	52	30	33	25
GCCGCTAATCGTGAATGGTG	CACCATTCACGATTAGCGGC	AE015451	-	28968	PP_0024	0.34119	50	68	53	68	61	94	44	43	41	51	54	37	28	52	36
GGACAGGTTTGGGGGGCTGA	TCAGCCCCCCAAACCTGTCC	AE015451	-	28968	PP_0024	0.34119	16	21	21	23	13	27	12	18	23	27	26	22	11	8	14
GGCTACGTCTCATAGGGGCT	AGCCCCTATGAGACGTAGCC	AE015451	-	28968	PP_0024	0.34119	5	20	11	20	23	6	5	6	5	11	12	11	13	8	12
GTCCGGGAAGAGGATGCGGC	GCCGCATCCTCTTCCCGGAC	AE015451	-	28968	PP_0024	0.34119	24	45	34	55	45	50	35	33	35	38	37	49	32	17	36
TAAATGGGGTTCTCATGCGG	CCGCATGAGAACCCCATTTA	AE015451	-	28968	PP_0024	0.34119	33	45	27	48	38	42	35	11	24	44	28	12	25	21	35
ATGTCTCGTCCATACCGCCT	AGGCGGTATGGACGAGACAT	AE015451	+	28976	PP_0024	0.336476	25	31	34	39	28	39	25	20	31	24	28	19	17	16	24
TCTTTAAATCCGCTCTACTC	GAGTAGAGCGGATTTAAAGA	AE015451	+	28976	PP_0024	0.336476	44	67	40	65	67	76	70	32	56	50	78	53	42	50	44
CGGGGGCGCTGTCAAGGTGG	CCACCTTGACAGCGCCCCCG	AE015451	+	28999	PP_0024	0.322923	51	60	69	78	62	100	51	49	66	65	38	81	64	61	45
TGTTCCGCGATGCAATGTAG	CTACATTGCATCGCGGAACA	AE015451	+	28999	PP_0024	0.322923	14	7	6	15	6	11	4	9	9	3	14	10	12	13	9
CCAGCGGACGCGATGCTGAA	TTCAGCATCGCGTCCGCTGG	AE015451	-	29000	PP_0024	0.322334	27	49	15	42	60	32	17	20	27	19	25	25	30	21	10
TATGCTGCTGGCCGGTGCGT	ACGCACCGGCCAGCAGCATA	AE015451	-	29000	PP_0024	0.322334	17	17	24	28	18	15	23	24	20	23	34	13	22	20	20
AAGTTCTTGACATCCCTGGG	CCCAGGGATGTCAAGAACTT	AE015451	+	29090	PP_0024	0.269299	9	18	19	7	10	12	9	7	9	5	8	15	14	8	9
CGGAAAAAAGGTTGGCGGCA	TGCCGCCAACCTTTTTTCCG	AE015451	+	29090	PP_0024	0.269299	34	88	71	42	48	71	69	26	64	29	57	37	53	43	43
TATCTTCGCTCTTGTAAGAG	CTCTTACAAGAGCGAAGATA	AE015451	-	29091	PP_0024	0.268709	18	31	33	43	35	45	41	34	28	28	31	31	14	20	18
TCGGCGGTTTGATGTGCTGG	CCAGCACATCAAACCGCCGA	AE015451	+	29195	PP_0024	0.207425	37	39	27	43	45	33	50	35	23	48	50	26	11	40	29
TATGCACGATAACCAGGCAA	TTGCCTGGTTATCGTGCATA	AE015451	-	29196	PP_0024	0.206836	19	18	33	20	10	35	31	8	25	29	16	22	22	18	10
CGAGTTTATATGGTGGCCAG	CTGGCCACCATATAAACTCG	AE015451	-	29229	PP_0024	0.18739	32	22	24	34	37	39	13	26	11	30	19	30	37	21	14
CTGAATGCGAGAGCCAAAGG	CCTTTGGCTCTCGCATTCAG	AE015451	-	29229	PP_0024	0.18739	21	32	26	30	26	31	18	38	20	22	27	18	23	18	15
TATAATAATTTGACTGACTA	TAGTCAGTCAAATTATTATA	AE015451	-	29255	PP_0024	0.172068	33	22	33	23	28	19	17	23	25	27	21	15	13	14	16
ATGGGTTAATGGGATATCCG	CGGATATCCCATTAACCCAT	AE015451	+	29266	PP_0024	0.165586	12	15	18	11	22	17	12	24	10	12	8	9	4	8	16
TGCATGGGTTGCGCGGTGTG	CACACCGCGCAACCCATGCA	AE015451	-	29267	PP_0024	0.164997	50	48	56	49	44	60	47	44	25	45	56	56	32	28	36
GGGCCCGGGCGGCGCAGGTG	CACCTGCGCCGCCCGGGCCC	AE015451	-	29311	PP_0024	0.139069	42	51	38	45	37	58	61	27	22	84	32	42	27	36	24
GAGGATGGGGGGGCGGCTGC	GCAGCCGCCCCCCCATCCTC	AE015451	-	29327	PP_0024	0.129641	25	62	44	43	43	58	56	36	31	42	47	54	33	44	44
GGGCTTCAAACTCTCAACGT	ACGTTGAGAGTTTGAAGCCC	AE015451	-	29327	PP_0024	0.129641	43	56	39	46	61	53	52	22	44	34	57	31	30	44	19
TCTTTGATTTTCGTCGTTTT	AAAACGACGAAAATCAAAGA	AE015451	-	29327	PP_0024	0.129641	51	34	40	60	57	81	52	52	39	68	62	52	52	46	25
TTTAGGGTGTTTCTTGTGGG	CCCACAAGAAACACCCTAAA	AE015451	-	29327	PP_0024	0.129641	34	19	22	28	31	32	25	31	11	31	40	25	26	29	21
ATACTATGTTTTAGACTCCA	TGGAGTCTAAAACATAGTAT	AE015451	+	29329	PP_0024	0.128462	19	12	27	33	24	26	22	7	24	19	24	26	24	22	27
TGCGGGGGAGAGGCGGGGGA	TCCCCCGCCTCTCCCCCGCA	AE015451	+	29329	PP_0024	0.128462	7	25	45	20	25	24	30	18	22	10	24	27	33	13	12
GGACCTCTAGGATGTTATGA	TCATAACATCCTAGAGGTCC	AE015451	-	29330	PP_0024	0.127873	21	55	52	50	39	72	32	36	23	56	29	27	41	27	35
AAGGTTGCTAGAGACTTATA	TATAAGTCTCTAGCAACCTT	AE015451	-	29381	PP_0024	0.0978197	18	22	10	40	28	33	33	25	19	44	19	12	11	23	7
CTAAACCCCAGGATGATCAC	GTGATCATCCTGGGGTTTAG	AE015451	-	29453	PP_0024	0.0553919	10	10	14	11	17	20	7	6	6	19	10	8	10	12	4
ACGGGCCTAGGACAGCCTCC	GGAGGCTGTCCTAGGCCCGT	AE015451	+	29569			20	21	17	27	30	24	12	16	24	16	18	14	7	14	8
TTTAACTTCTGTTCATCGAT	ATCGATGAACAGAAGTTAAA	AE015451	-	29582			1	0	3	0	0	1	0	4	2	1	3	4	2	2	1
AGAAATTGGGGGGGAGGTTG	CAACCTCCCCCCCAATTTCT	AE015451	-	29586			39	42	32	26	29	51	52	30	30	46	38	25	34	25	22
ATACCAACGAACCTTGTGGG	CCCACAAGGTTCGTTGGTAT	AE015451	-	29586			23	53	34	43	37	45	36	23	16	26	20	19	22	26	21
GAAGGGCCGTGGGTCGGCTA	TAGCCGACCCACGGCCCTTC	AE015451	-	29586			55	55	44	47	57	52	27	34	34	29	58	57	26	46	20
CGTGCCGAGCAGTTCCTAAT	ATTAGGAACTGCTCGGCACG	AE015451	+	29593			42	42	49	60	33	58	32	19	29	34	44	48	35	30	30
GAGGACTAAGCGGACGGGGT	ACCCCGTCCGCTTAGTCCTC	AE015451	+	29603			17	42	35	48	50	45	45	24	20	24	30	36	23	27	15
CACTTCTATGGTTAACAGAG	CTCTGTTAACCATAGAAGTG	AE015451	-	29604			29	39	28	30	43	33	29	18	16	25	29	37	19	32	34
ATTTGAAAGATGCCGTCGAA	TTCGACGGCATCTTTCAAAT	AE015451	+	29689			35	55	58	59	53	65	55	20	38	57	36	42	41	33	28
GATTGTCGGTGTTCTGTGTA	TACACAGAACACCGACAATC	AE015451	+	29689			13	10	20	8	17	19	16	12	7	2	15	14	5	11	9
CAGCGGGGGCGGGGAGGGGG	CCCCCTCCCCGCCCCCGCTG	AE015451	+	29692			39	34	34	56	44	45	38	35	17	36	45	54	35	29	39
TTGAGTTACTGTCCATCAAC	GTTGATGGACAGTAACTCAA	AE015451	+	29692			23	42	9	28	27	37	20	20	17	25	27	21	16	24	25
TAAGGTCAGGAGGGGCCGCG	CGCGGCCCCTCCTGACCTTA	AE015451	-	29693			0	2	0	0	3	5	1	1	0	2	1	2	0	1	0
TTTGATCCTTGTGAGCGGTG	CACCGCTCACAAGGATCAAA	AE015451	-	29693			11	31	36	41	33	27	23	21	12	43	26	26	13	32	19
GAATACGAACAGTGTGCTGC	GCAGCACACTGTTCGTATTC	AE015451	+	29711			22	73	24	43	39	60	38	32	28	34	42	25	27	32	30
AATATCCAAGAAGTCGAATG	CATTCGACTTCTTGGATATT	AE015451	+	29854			4	3	8	6	4	12	4	3	4	5	7	2	8	0	3
GGGCGGACAAAAGGGGGGAA	TTCCCCCCTTTTGTCCGCCC	AE015451	-	29855			19	20	11	25	31	31	19	16	13	14	15	25	7	21	20
ACGGAGGGTTTGCTTTGTGG	CCACAAAGCAAACCCTCCGT	AE015451	+	29857			36	31	38	39	52	32	24	33	18	24	33	32	29	15	33
GCGACAAGCTCGTGGGGGGT	ACCCCCCACGAGCTTGTCGC	AE015451	-	29891			20	49	39	45	34	37	36	29	44	37	42	52	39	34	29
GTTTGGCAATGGTCGAGGAG	CTCCTCGACCATTGCCAAAC	AE015451	-	30009	PP_0025	0.875	33	49	54	49	57	83	67	38	52	47	58	54	45	41	44
GCATTTGTGTACGTGAGTTC	GAACTCACGTACACAAATGC	AE015451	+	30131	PP_0025	0.0723684	1	0	0	1	0	1	1	0	0	3	0	0	0	0	0
GGATGGTTTAGTGCGCGGGG	CCCCGCGCACTAAACCATCC	AE015451	+	30131	PP_0025	0.0723684	28	50	31	54	40	63	39	24	39	46	39	26	51	19	29
TTCCATAGAGGATGGGCACG	CGTGCCCATCCTCTATGGAA	AE015451	-	30132	PP_0025	0.0657895	25	28	45	45	36	63	21	30	37	39	29	34	21	28	35
AACAGTGCATACACTCATAC	GTATGAGTGTATGCACTGTT	AE015451	-	30170			64	71	80	90	81	87	52	58	59	71	61	76	61	48	65
CATTTTGATGTAATATTTCT	AGAAATATTACATCAAAATG	AE015451	+	30179			16	21	36	19	18	25	23	16	18	22	25	16	9	28	14
CCAGTGTAAAGTGAGTAGCA	TGCTACTCACTTTACACTGG	AE015451	+	30179			31	45	44	60	52	83	31	36	22	46	29	39	49	36	41
GCGTGGTCCGAAGGCGAGGT	ACCTCGCCTTCGGACCACGC	AE015451	+	30179			66	97	112	104	100	121	93	56	111	86	97	93	49	69	73
GGGCGCGCGCAGGCCGGGGG	CCCCCGGCCTGCGCGCGCCC	AE015451	+	30179			50	83	82	93	66	76	71	65	58	71	52	60	70	55	43
TCTTTCGATGGTCCGTTTGG	CCAAACGGACCATCGAAAGA	AE015451	+	30179			41	33	46	53	39	38	42	37	28	51	26	31	35	48	28
CAGGTGTATCGGGAGAAGTG	CACTTCTCCCGATACACCTG	AE015451	-	30180			28	47	23	44	30	25	16	30	36	17	11	27	14	31	21
GTTGGTTGAGTTGTTATGCA	TGCATAACAACTCAACCAAC	AE015451	-	30180			26	52	38	34	48	50	22	43	32	45	30	48	32	39	26
CCAACGAGGGGGTAGGTGCT	AGCACCTACCCCCTCGTTGG	AE015451	+	30374			37	68	79	60	48	66	49	38	47	63	25	45	37	37	36
GGAAGGACGGAATATGGGGT	ACCCCATATTCCGTCCTTCC	AE015451	+	30374			11	23	21	26	23	27	8	15	11	24	32	23	17	25	18
TGGTTGTAGCACCAGAGAGT	ACTCTCTGGTGCTACAACCA	AE015451	+	30374			1	3	2	3	5	2	0	2	0	2	2	1	4	0	0
TGACTCTAGGACTCCGCGCG	CGCGCGGAGTCCTAGAGTCA	AE015451	-	30375			20	25	38	41	47	25	30	19	14	23	39	31	27	21	12
TGTGCCGCCTGCACTTGACA	TGTCAAGTGCAGGCGGCACA	AE015451	-	30375			49	104	66	82	76	91	79	57	56	95	91	76	64	51	43
TTTTCGTCACGCATGACGGT	ACCGTCATGCGTGACGAAAA	AE015451	-	30375			40	56	20	56	59	45	41	20	18	37	39	33	31	32	21
CTCTTAAGGTGTCGACATGA	TCATGTCGACACCTTAAGAG	AE015451	-	30381			12	17	15	8	22	11	3	4	8	19	16	1	12	12	3
CTGCTTGGAGGGGCGTTCGG	CCGAACGCCCCTCCAAGCAG	AE015451	-	30381			47	70	92	89	102	132	75	66	55	78	66	54	75	47	50
GCGTGCTTTTGGGACGATAG	CTATCGTCCCAAAAGCACGC	AE015451	-	30381			17	16	18	23	19	27	20	15	8	16	18	26	8	21	14
GCTGGAGGGTCACCCGTAGA	TCTACGGGTGACCCTCCAGC	AE015451	-	30381			25	60	60	41	66	73	60	33	30	47	29	45	49	43	31
ATTGAGGGCGCTGTGCAGGT	ACCTGCACAGCGCCCTCAAT	AE015451	+	30384			33	35	23	39	40	52	25	22	30	42	48	30	22	26	23
CATCTGCGGAACAATAGGGA	TCCCTATTGTTCCGCAGATG	AE015451	+	30384			35	64	35	57	51	46	47	43	42	40	64	46	33	36	20
CTTCTGTTATTAAGAGACAG	CTGTCTCTTAATAACAGAAG	AE015451	+	30384			6	21	12	3	8	12	12	4	9	9	6	5	14	4	8
GAGGCCGCTAGGCGAGAAGG	CCTTCTCGCCTAGCGGCCTC	AE015451	+	30384			45	38	54	29	42	45	31	24	23	32	51	27	26	33	44
ACAACTAAGAAAGAATTAGA	TCTAATTCTTTCTTAGTTGT	AE015451	-	30385			26	60	43	52	54	47	36	33	20	38	43	37	44	35	25
TTCGCACGACAAATTGGTGC	GCACCAATTTGTCGTGCGAA	AE015451	-	30385			41	64	51	79	66	65	48	34	36	41	40	33	38	31	27
AACCTCGCTCTGTAGTCCGC	GCGGACTACAGAGCGAGGTT	AE015451	+	30428			15	29	36	17	45	54	17	27	17	24	19	30	22	12	6
GAACAGGTCCATGTTTCTAC	GTAGAAACATGGACCTGTTC	AE015451	+	30428			13	25	22	17	26	38	22	25	20	25	35	28	6	26	17
GGCGGGCGATTACATAAGTT	AACTTATGTAATCGCCCGCC	AE015451	+	30428			28	26	27	57	42	50	21	42	31	32	33	40	36	31	23
GGGATGGAATTGATCTCGCA	TGCGAGATCAATTCCATCCC	AE015451	+	30428			13	35	13	32	19	23	22	17	7	28	25	27	20	27	10
GTGTCTGTCCGAAGTATAAT	ATTATACTTCGGACAGACAC	AE015451	+	30428			0	3	4	0	0	1	0	0	0	1	2	1	2	0	0
TAAGGTCTCGGTGAGTTATT	AATAACTCACCGAGACCTTA	AE015451	+	30428			15	30	20	16	18	26	23	19	20	28	15	15	20	11	9
AATGTAGATTTATATTTTGG	CCAAAATATAAATCTACATT	AE015451	-	30429			19	32	19	11	26	23	24	21	13	25	12	24	28	11	9
CAAATTTCCTGGCGTAGGAA	TTCCTACGCCAGGAAATTTG	AE015451	-	30429			17	17	20	26	20	20	17	13	11	16	24	19	12	10	10
CAGCGGCGAGGACAGGGGCA	TGCCCCTGTCCTCGCCGCTG	AE015451	-	30429			39	64	69	92	85	88	54	49	62	73	61	68	53	65	48
GATGTGTCACCACTGCATTA	TAATGCAGTGGTGACACATC	AE015451	-	30429			30	81	56	73	69	55	57	31	51	43	62	61	50	49	31
GGGTAGGACGCCCCCGTCGG	CCGACGGGGGCGTCCTACCC	AE015451	-	30429			20	37	38	47	34	60	24	10	32	21	20	58	29	39	26
GTAATAGCGCGGTGAGGGGG	CCCCCTCACCGCGCTATTAC	AE015451	+	30465	PP_0026	0.0375691	35	40	30	69	43	63	35	27	26	33	37	37	28	40	22
TGACCGGTGCTAAGGTCCGA	TCGGACCTTAGCACCGGTCA	AE015451	-	30490	PP_0026	0.0651934	14	25	37	30	21	36	16	9	18	19	16	17	10	26	12
TTTCCGCTAGCGGACGTGCC	GGCACGTCCGCTAGCGGAAA	AE015451	-	30490	PP_0026	0.0651934	67	94	64	72	81	86	67	59	60	76	92	70	62	54	38
CCGGACAAATGTCCCCGTGT	ACACGGGGACATTTGTCCGG	AE015451	-	30599	PP_0026	0.185635	22	45	40	39	56	49	41	35	44	32	38	42	34	33	33
GCAGTTGGCTATGTCCGTGG	CCACGGACATAGCCAACTGC	AE015451	-	30599	PP_0026	0.185635	30	55	36	49	56	60	41	30	39	43	45	38	40	41	30
ATGCGGGCACGGGAAGAGGG	CCCTCTTCCCGTGCCCGCAT	AE015451	-	30659	PP_0026	0.251934	29	49	39	61	32	77	37	41	33	59	53	52	40	55	34
CATAGTTATCGTGGTTCGTG	CACGAACCACGATAACTATG	AE015451	+	30737	PP_0026	0.338122	16	34	26	16	27	31	28	22	22	32	16	11	8	16	10
CGGGCCTTTGTTCGCGAGGT	ACCTCGCGAACAAAGGCCCG	AE015451	+	30737	PP_0026	0.338122	24	50	56	47	31	51	26	22	34	37	41	33	27	27	21
CGTAAGGGAAACTGCAAAGG	CCTTTGCAGTTTCCCTTACG	AE015451	+	30737	PP_0026	0.338122	25	31	23	54	29	62	38	20	28	28	32	29	48	18	12
TGTGCGCACCAGGGAGAACA	TGTTCTCCCTGGTGCGCACA	AE015451	+	30737	PP_0026	0.338122	26	34	20	26	22	21	15	17	8	28	31	20	14	11	17
ACGCTTTCGGAGACCCGTCA	TGACGGGTCTCCGAAAGCGT	AE015451	-	30738	PP_0026	0.339227	56	59	48	80	86	100	61	50	57	59	58	54	23	54	31
AGCTGTGGCCCTTTTTTGTG	CACAAAAAAGGGCCACAGCT	AE015451	-	30738	PP_0026	0.339227	18	9	17	23	17	22	18	9	13	19	7	16	12	14	19
ATCTGGGGCGTGAGCAGCGG	CCGCTGCTCACGCCCCAGAT	AE015451	-	30738	PP_0026	0.339227	28	51	49	62	40	71	38	39	37	44	65	50	42	45	36
ATGGTGCTGCTGCTTCGGGA	TCCCGAAGCAGCAGCACCAT	AE015451	-	30738	PP_0026	0.339227	20	50	24	46	55	46	13	17	17	27	32	28	26	26	28
CGGTCTGGCTATCAAATACG	CGTATTTGATAGCCAGACCG	AE015451	-	30738	PP_0026	0.339227	25	22	34	37	25	32	32	6	26	20	37	35	16	15	10
TACTTTCGGACGGGCCAGGG	CCCTGGCCCGTCCGAAAGTA	AE015451	-	30738	PP_0026	0.339227	23	34	38	43	56	56	35	25	25	23	36	43	50	24	18
TGGCGTTGCTCGCATTGGGG	CCCCAATGCGAGCAACGCCA	AE015451	-	30738	PP_0026	0.339227	38	42	82	82	85	88	55	49	40	59	76	69	61	40	40
AATGTATACTGGGAGAGGGC	GCCCTCTCCCAGTATACATT	AE015451	+	30746	PP_0026	0.348066	23	46	46	17	38	52	31	51	18	34	44	40	24	33	27
CGCAGATTAAGTGCGTGCGT	ACGCACGCACTTAATCTGCG	AE015451	+	30746	PP_0026	0.348066	13	10	8	18	11	10	12	3	9	12	9	1	0	14	4
CGTGCTTTCCTGGGTGCTAC	GTAGCACCCAGGAAAGCACG	AE015451	+	30746	PP_0026	0.348066	77	118	82	95	91	106	76	61	54	75	79	71	50	54	38
GTTCCTGATTTTCAGATAAT	ATTATCTGAAAATCAGGAAC	AE015451	+	30746	PP_0026	0.348066	16	45	28	31	29	56	26	13	34	42	22	29	15	27	29
AATCCGATTGAGGCCGTGCT	AGCACGGCCTCAATCGGATT	AE015451	-	30747	PP_0026	0.349171	24	24	33	45	41	38	31	38	24	26	18	43	29	21	31
AGCGGCCATGTGGTCTGGTA	TACCAGACCACATGGCCGCT	AE015451	-	30747	PP_0026	0.349171	12	20	27	12	34	31	14	4	14	16	21	33	16	8	8
AGGATAGGGGGCAATAGGCG	CGCCTATTGCCCCCTATCCT	AE015451	-	30747	PP_0026	0.349171	47	60	44	41	68	78	31	40	45	48	54	47	63	38	37
CACGACAGTCTGCTCCCACC	GGTGGGAGCAGACTGTCGTG	AE015451	-	30747	PP_0026	0.349171	31	36	32	44	57	55	30	39	21	50	33	38	21	47	27
CAGTCCCGGGACCCGTGTAA	TTACACGGGTCCCGGGACTG	AE015451	-	30747	PP_0026	0.349171	27	65	43	86	72	75	48	52	43	58	47	48	36	54	51
CTAGGAGGAGGTGGGCGGTC	GACCGCCCACCTCCTCCTAG	AE015451	-	30747	PP_0026	0.349171	42	64	55	41	62	56	40	39	24	42	37	43	29	41	30
TCCGTGTATGGGCAAGCATA	TATGCTTGCCCATACACGGA	AE015451	-	30747	PP_0026	0.349171	50	94	91	83	108	109	50	39	75	91	65	68	60	54	58
TGAATTGGATAGCCGAGTTA	TAACTCGGCTATCCAATTCA	AE015451	-	30747	PP_0026	0.349171	27	35	33	25	28	38	18	17	19	21	12	21	20	15	20
TTTTAGATAGCTGCAAAACC	GGTTTTGCAGCTATCTAAAA	AE015451	-	30747	PP_0026	0.349171	42	36	43	30	28	54	35	25	33	43	40	39	31	27	14
AAGTTATTGGGTTCGAAGGG	CCCTTCGAACCCAATAACTT	AE015451	+	30834	PP_0026	0.445304	27	23	27	31	32	42	27	26	26	42	17	27	38	40	19
GTTCGCACGGCCCAGGGGCA	TGCCCCTGGGCCGTGCGAAC	AE015451	-	30835	PP_0026	0.446409	60	78	63	92	101	102	59	61	50	55	69	74	48	33	43
TTGTGACTCCAACTCTACGT	ACGTAGAGTTGGAGTCACAA	AE015451	-	30835	PP_0026	0.446409	16	29	10	25	29	27	15	5	12	26	18	12	20	12	17
TCTTAGCAAGGGCGGGCGCG	CGCGCCCGCCCTTGCTAAGA	AE015451	+	30893	PP_0026	0.510497	40	44	44	49	46	76	65	38	39	52	39	45	51	61	45
TTAATGTGTCGTGTAGTGCA	TGCACTACACGACACATTAA	AE015451	+	30893	PP_0026	0.510497	24	52	36	46	55	55	34	21	34	30	42	30	25	32	19
GATGCGCTGAAGGGAGATAC	GTATCTCCCTTCAGCGCATC	AE015451	-	30894	PP_0026	0.511602	23	28	41	47	43	42	31	21	37	27	33	22	24	38	21
TGTCCGGCTATTTCTACTGG	CCAGTAGAAATAGCCGGACA	AE015451	-	30894	PP_0026	0.511602	27	38	32	39	49	43	23	23	21	24	32	39	19	21	31
AGGTCACACCGGCAATGAAA	TTTCATTGCCGGTGTGACCT	AE015451	+	30933	PP_0026	0.554696	30	30	31	37	45	52	30	30	40	36	31	37	34	34	21
GGACACGACAGCGACTGTAG	CTACAGTCGCTGTCGTGTCC	AE015451	-	30934	PP_0026	0.555801	1	1	1	6	7	3	1	3	2	0	4	3	1	4	0
GAACAAGTAGGGGGGCGAGT	ACTCGCCCCCCTACTTGTTC	AE015451	+	30949	PP_0026	0.572376	13	18	13	19	12	28	16	10	14	16	17	13	11	9	0
GACGTCGTGAGCGCGAGGGA	TCCCTCGCGCTCACGACGTC	AE015451	+	30949	PP_0026	0.572376	19	61	50	40	45	70	33	33	17	25	34	36	39	47	43
GTAGGTAGTAAGTCAGTTTC	GAAACTGACTTACTACCTAC	AE015451	+	30949	PP_0026	0.572376	36	30	27	28	33	42	26	30	30	33	30	44	18	23	19
TTCAGCTAATGCGTGGTTGG	CCAACCACGCATTAGCTGAA	AE015451	+	30949	PP_0026	0.572376	31	57	33	50	58	63	51	21	42	29	49	58	26	35	25
AATAGGAATGGGATATGCTT	AAGCATATCCCATTCCTATT	AE015451	-	30950	PP_0026	0.573481	1	0	5	3	1	3	0	1	1	5	2	3	2	1	2
AGCATCAAAACTGTCGATTT	AAATCGACAGTTTTGATGCT	AE015451	-	30950	PP_0026	0.573481	16	45	32	39	30	37	33	20	30	41	26	34	13	28	19
AGCGTTGAAGGATGACGAAG	CTTCGTCATCCTTCAACGCT	AE015451	-	30950	PP_0026	0.573481	45	93	58	78	61	84	44	47	58	61	57	72	65	53	45
AGTCAACTAGGAAGCAACCG	CGGTTGCTTCCTAGTTGACT	AE015451	-	30950	PP_0026	0.573481	29	50	40	34	40	62	19	38	40	27	41	41	24	46	30
CGTGTACTGTTCAATCCTAG	CTAGGATTGAACAGTACACG	AE015451	-	30950	PP_0026	0.573481	9	26	16	45	23	17	25	10	18	20	9	13	12	16	13
CTGAGGTGAGAGGAGGGGGT	ACCCCCTCCTCTCACCTCAG	AE015451	-	30950	PP_0026	0.573481	17	34	37	36	41	46	32	26	33	31	26	18	25	27	16
GATCAAGTAAGCGCCCAGCC	GGCTGGGCGCTTACTTGATC	AE015451	-	30950	PP_0026	0.573481	25	66	50	51	60	85	39	32	25	42	58	56	33	35	50
GTATGGTTCAGAACTGCGAC	GTCGCAGTTCTGAACCATAC	AE015451	-	30950	PP_0026	0.573481	36	34	29	29	34	45	18	26	31	31	32	31	34	32	30
CGCGCCGATGTGTGAAAGAC	GTCTTTCACACATCGGCGCG	AE015451	+	31119	PP_0026	0.760221	0	3	2	1	2	0	0	1	5	1	0	1	1	2	1
TCTTGGTCTAGATGGTGGGA	TCCCACCATCTAGACCAAGA	AE015451	+	31119	PP_0026	0.760221	22	52	33	48	76	56	42	28	30	38	54	38	36	30	35
TTGTTCTGAGGTGGCCAGGT	ACCTGGCCACCTCAGAACAA	AE015451	+	31119	PP_0026	0.760221	20	36	40	41	35	61	32	31	25	35	25	32	24	26	16
ATCACTGTTAACTCTGATGT	ACATCAGAGTTAACAGTGAT	AE015451	-	31120	PP_0026	0.761326	31	56	46	29	30	42	28	22	22	29	45	55	30	33	25
TTGAGCCGGTCGGACGTGCC	GGCACGTCCGACCGGCTCAA	AE015451	-	31120	PP_0026	0.761326	15	19	34	43	27	43	27	16	25	31	27	24	29	11	18
GAGAGGTGCATGGGTAGGTG	CACCTACCCATGCACCTCTC	AE015451	+	31174	PP_0026	0.820994	3	15	14	28	28	41	17	20	28	16	25	22	11	30	7
TACCGCGTGAAGACTTTGTC	GACAAAGTCTTCACGCGGTA	AE015451	+	31174	PP_0026	0.820994	16	22	23	36	22	29	24	13	14	34	36	16	26	19	21
GCGCCAGGCCGGCGCCGTTA	TAACGGCGCCGGCCTGGCGC	AE015451	-	31175	PP_0026	0.822099	22	8	18	21	19	17	7	16	13	14	20	17	16	7	11
ATGGATATAAAGTGCTCTCG	CGAGAGCACTTTATATCCAT	AE015451	-	31195	PP_0026	0.844199	38	66	56	59	53	44	33	26	35	47	47	47	23	34	35
GTGGCTGTTATCGGAGCCCA	TGGGCTCCGATAACAGCCAC	AE015451	-	31195	PP_0026	0.844199	27	36	30	38	67	51	17	41	27	46	36	33	29	33	26
GGTACTGTGAAAGGCCAGCG	CGCTGGCCTTTCACAGTACC	AE015451	+	31515	PP_0027	0.252273	21	39	38	46	37	56	29	21	12	29	45	40	37	43	26
TATCGCGATTCGAGCTGGTT	AACCAGCTCGAATCGCGATA	AE015451	+	31515	PP_0027	0.252273	53	71	62	57	52	67	60	38	43	46	53	40	45	30	43
TGTGGTGATTAGCTTCGGAA	TTCCGAAGCTAATCACCACA	AE015451	+	31515	PP_0027	0.252273	41	49	39	57	32	45	60	39	30	42	38	59	37	31	26
AAGTAAAGCTAGGGTGTGTG	CACACACCCTAGCTTTACTT	AE015451	-	31516	PP_0027	0.254545	8	14	7	10	5	24	9	4	13	10	4	7	5	4	1
ATCACCGTGAGTGGATTAAA	TTTAATCCACTCACGGTGAT	AE015451	-	31516	PP_0027	0.254545	20	41	22	23	29	33	20	20	21	40	19	36	27	17	25
TGGTCCCGCCCCAGGGTGAC	GTCACCCTGGGGCGGGACCA	AE015451	-	31516	PP_0027	0.254545	15	29	30	39	39	47	22	13	26	35	33	24	25	11	30
TTCGTATCTCAGTAACCCGT	ACGGGTTACTGAGATACGAA	AE015451	-	31516	PP_0027	0.254545	36	58	31	64	42	45	24	53	31	30	50	48	33	42	25
CGATACGCGGCTTACGTTGC	GCAACGTAAGCCGCGTATCG	AE015451	+	31519	PP_0027	0.261364	28	68	72	79	64	77	74	39	47	51	71	67	64	36	41
CGCGGCTGGAACCGAACGGG	CCCGTTCGGTTCCAGCCGCG	AE015451	+	31519	PP_0027	0.261364	54	60	63	65	68	61	40	52	42	81	88	66	78	34	47
GTACCTGTGACGGGAGTATG	CATACTCCCGTCACAGGTAC	AE015451	+	31519	PP_0027	0.261364	8	8	16	14	12	8	14	20	3	17	14	17	20	7	10
TTAACAAGAAGCCACCAGCC	GGCTGGTGGCTTCTTGTTAA	AE015451	+	31519	PP_0027	0.261364	36	54	60	66	58	51	37	22	28	33	40	42	43	31	30
GCAGTAAGATTGAGAGGCAG	CTGCCTCTCAATCTTACTGC	AE015451	-	31520	PP_0027	0.263636	11	21	7	12	14	6	8	13	1	21	9	7	22	7	6
CAGTGGGAGGTATCGCGTGA	TCACGCGATACCTCCCACTG	AE015451	+	31534	PP_0027	0.295455	38	63	38	45	65	70	42	32	45	31	38	42	49	30	18
AACTCGAATTTCTTGACCTC	GAGGTCAAGAAATTCGAGTT	AE015451	-	31535	PP_0027	0.297727	23	41	16	15	22	23	5	9	7	19	7	22	7	17	16
TCCACTCTTTTACCACTGAA	TTCAGTGGTAAAAGAGTGGA	AE015451	-	31633	PP_0027	0.520455	23	23	42	43	49	45	18	26	30	29	31	46	51	20	24
ATAGTTCGGGGTGCAGGGGG	CCCCCTGCACCCCGAACTAT	AE015451	+	31636	PP_0027	0.527273	21	26	16	24	8	28	14	10	14	15	9	15	5	8	8
GTGGTACCTAAAAGAGCACC	GGTGCTCTTTTAGGTACCAC	AE015451	+	31677	PP_0027	0.620455	27	25	27	22	34	26	34	32	29	36	28	24	34	27	26
TCGTAGGAAGGGGTGCAAAT	ATTTGCACCCCTTCCTACGA	AE015451	+	31677	PP_0027	0.620455	41	47	39	52	41	55	38	24	40	51	40	56	24	22	33
GCTGGCGTGGGCGCCAATCT	AGATTGGCGCCCACGCCAGC	AE015451	-	31678	PP_0027	0.622727	9	24	23	26	15	35	11	18	24	32	24	19	22	13	8
GTTGAAACGTCGTATCGGGT	ACCCGATACGACGTTTCAAC	AE015451	-	31678	PP_0027	0.622727	8	7	8	12	5	13	4	9	8	13	0	10	6	2	9
GGAGTAGCGCCCGGCGCTAC	GTAGCGCCGGGCGCTACTCC	AE015451	+	31689	PP_0027	0.647727	12	51	17	30	41	47	27	11	14	19	40	21	19	25	21
GACTTGTCTTTTCGATGCTG	CAGCATCGAAAAGACAAGTC	AE015451	-	31690	PP_0027	0.65	34	40	22	46	42	36	19	16	18	33	39	20	11	18	25
TGAGCCTCTCTCAAATTCGT	ACGAATTTGAGAGAGGCTCA	AE015451	+	31715	PP_0027	0.706818	26	33	28	31	29	43	35	31	18	35	43	27	37	10	35
CGGCGGTGGCGAGTGAGTCG	CGACTCACTCGCCACCGCCG	AE015451	-	31716	PP_0027	0.709091	48	84	47	69	62	68	51	62	46	42	66	45	21	51	30
GAGGTGACTATGAAGTTTAA	TTAAACTTCATAGTCACCTC	AE015451	-	31716	PP_0027	0.709091	17	11	12	21	18	34	18	14	5	15	5	20	9	7	13
CTCTTTCGCCGCATCGAATA	TATTCGATGCGGCGAAAGAG	AE015451	+	31735	PP_0027	0.752273	21	35	38	36	36	34	13	17	18	27	15	15	23	14	21
GAGCGGTTATCTCGGAGAGC	GCTCTCCGAGATAACCGCTC	AE015451	+	31735	PP_0027	0.752273	31	60	39	54	51	53	36	36	26	49	36	33	34	23	42
GAAATGTACTGGGTCTGGCG	CGCCAGACCCAGTACATTTC	AE015451	-	31736	PP_0027	0.754545	23	52	19	41	23	23	21	24	18	34	28	50	18	23	19
AGTATGTTGGTCCGCTGGAA	TTCCAGCGGACCAACATACT	AE015451	+	31739	PP_0027	0.761364	29	53	33	33	42	26	34	41	31	34	34	31	25	26	48
CGTTCTGTGAGGACGGGAGT	ACTCCCGTCCTCACAGAACG	AE015451	+	31739	PP_0027	0.761364	27	42	35	35	25	41	33	27	18	28	18	19	20	10	16
TCACGGTATGAACGGGAGAC	GTCTCCCGTTCATACCGTGA	AE015451	+	31739	PP_0027	0.761364	37	40	40	49	51	36	46	22	36	45	43	41	34	22	41
GAAGGCTATGTCCAACTAAT	ATTAGTTGGACATAGCCTTC	AE015451	-	31740	PP_0027	0.763636	15	13	12	26	19	17	14	5	15	12	7	14	11	14	10
GGGTGAACTTGGTAGGCAAT	ATTGCCTACCAAGTTCACCC	AE015451	-	31740	PP_0027	0.763636	11	16	14	19	16	16	14	15	8	20	22	24	20	7	11
GGCGGGACTGCCACGGGCTT	AAGCCCGTGGCAGTCCCGCC	AE015451	+	31810	PP_0027	0.922727	50	79	41	60	67	67	51	34	39	60	24	37	31	45	34
TTGTGTTGTAGTTGGGCTAG	CTAGCCCAACTACAACACAA	AE015451	+	31810	PP_0027	0.922727	21	31	24	26	39	35	37	20	16	21	29	18	19	25	20
CCGATGGAGAGAGTGTGACC	GGTCACACTCTCTCCATCGG	AE015451	-	31811	PP_0027	0.925	8	10	11	23	13	22	13	8	14	11	11	24	5	10	4
CCTCTGTAGGGACACGTCGG	CCGACGTGTCCCTACAGAGG	AE015451	+	31840	PP_0027	0.990909	36	55	51	49	61	71	32	42	38	40	21	16	27	37	30
CGAGGGCGGCAAGTGAGGAA	TTCCTCACTTGCCGCCCTCG	AE015451	+	31840	PP_0027	0.990909	39	60	56	42	56	67	46	50	35	37	44	48	40	47	25
CTGGAGGGCGGTAGAGTGGA	TCCACTCTACCGCCCTCCAG	AE015451	-	31841	PP_0027	0.993182	24	40	23	39	38	34	20	29	20	36	27	12	18	41	24
AGCGTGCGGAGTAGCGCGGG	CCCGCGCTACTCCGCACGCT	AE015451	-	31886	PP_0028	0.972393	35	33	32	43	43	64	30	35	33	28	37	34	27	19	36
GGGAGAAGAAAGGCGCCATG	CATGGCGCCTTTCTTCTCCC	AE015451	+	31888	PP_0028	0.966258	15	13	28	28	17	42	14	18	21	11	8	19	33	19	13
CAGACGGGTGGTTAGGGGAC	GTCCCCTAACCACCCGTCTG	AE015451	-	31889	PP_0028	0.96319	30	66	37	59	62	57	47	31	37	45	34	33	27	35	26
TGCGCTTTGGTAGTGCGGCC	GGCCGCACTACCAAAGCGCA	AE015451	-	31889	PP_0028	0.96319	37	43	29	34	37	39	19	30	31	23	37	26	24	20	31
GGTGCGAGGAGACGGAAGAG	CTCTTCCGTCTCCTCGCACC	AE015451	+	31947	PP_0028	0.785276	13	32	33	34	23	34	12	15	26	11	22	23	13	45	24
GACCGAGGCGAGAAGAAACT	AGTTTCTTCTCGCCTCGGTC	AE015451	+	31964	PP_0028	0.733129	28	43	26	29	49	29	21	26	35	25	30	37	18	17	23
AAGGTCGGCAGGTGTCACTC	GAGTGACACCTGCCGACCTT	AE015451	-	31965	PP_0028	0.730061	18	35	25	19	39	39	32	24	16	38	25	28	17	13	21
CATTCAGGACCTCCCCCGCG	CGCGGGGGAGGTCCTGAATG	AE015451	-	31965	PP_0028	0.730061	18	37	53	43	78	59	39	28	39	35	35	27	26	18	26
GACGTTGTGGAGCAGGAAGC	GCTTCCTGCTCCACAACGTC	AE015451	-	31965	PP_0028	0.730061	19	24	41	29	45	56	30	32	26	32	25	33	19	22	16
GAGGTTTGATTGTGATCAGC	GCTGATCACAATCAAACCTC	AE015451	-	31965	PP_0028	0.730061	10	24	21	8	16	16	5	11	8	17	14	15	8	7	3
CCGGAGGGATCGTATCTTGG	CCAAGATACGATCCCTCCGG	AE015451	+	31994	PP_0028	0.641104	27	33	32	28	26	16	24	22	17	33	25	17	23	22	8
GTGACGTTTATAGCGTCCCC	GGGGACGCTATAAACGTCAC	AE015451	+	31994	PP_0028	0.641104	2	2	3	4	1	3	2	2	1	6	0	2	1	3	4
GTGAGTGCGGCACGACATGT	ACATGTCGTGCCGCACTCAC	AE015451	+	31994	PP_0028	0.641104	45	47	61	67	50	75	69	34	45	64	55	59	35	36	62
ATCCTGGCGTAAGAACAGGC	GCCTGTTCTTACGCCAGGAT	AE015451	-	31995	PP_0028	0.638037	19	27	35	38	26	22	22	24	25	22	27	22	20	28	24
GATGTGATAATATTGTATTC	GAATACAATATTATCACATC	AE015451	-	31995	PP_0028	0.638037	19	47	35	46	25	44	45	43	9	13	39	22	15	30	23
TGGCCGGGTCAAGCGTAACA	TGTTACGCTTGACCCGGCCA	AE015451	-	31995	PP_0028	0.638037	52	72	64	47	69	62	55	50	54	57	68	51	33	47	42
ACTGAATAATATAACTCTAT	ATAGAGTTATATTATTCAGT	AE015451	+	31998	PP_0028	0.628834	17	16	19	17	13	14	17	10	12	15	9	22	19	9	8
GCGACCTTCGTCTGTGGGCG	CGCCCACAGACGAAGGTCGC	AE015451	+	31998	PP_0028	0.628834	24	32	35	41	37	39	27	25	18	39	40	16	26	32	18
GCTCGTCAAGAGGGTGCTGT	ACAGCACCCTCTTGACGAGC	AE015451	+	31998	PP_0028	0.628834	30	29	36	54	36	68	26	40	37	63	35	48	41	32	27
GGGTCGTTTTAGTTAAGATC	GATCTTAACTAAAACGACCC	AE015451	+	31998	PP_0028	0.628834	25	38	20	40	37	40	32	30	25	45	24	27	30	30	24
TATGAGCGATACTTATTTCG	CGAAATAAGTATCGCTCATA	AE015451	+	31998	PP_0028	0.628834	11	27	19	25	19	29	15	18	24	24	21	14	14	12	18
TTGGATTCAAGGGAGGAACG	CGTTCCTCCCTTGAATCCAA	AE015451	+	31998	PP_0028	0.628834	51	87	67	77	85	86	69	73	48	89	59	79	59	54	57
AGTGAATTTTGGAAATTACG	CGTAATTTCCAAAATTCACT	AE015451	-	31999	PP_0028	0.625767	0	7	1	0	4	11	2	4	0	1	8	12	6	1	4
CGAAGGACGGTTCCTTGCCT	AGGCAAGGAACCGTCCTTCG	AE015451	-	31999	PP_0028	0.625767	31	27	33	38	36	35	39	13	20	38	24	50	14	31	25
GGGTCGTATACTGGTCTGGA	TCCAGACCAGTATACGACCC	AE015451	-	31999	PP_0028	0.625767	20	17	15	18	27	24	18	20	9	22	12	20	18	21	25
GATGGTCGAGAGCGTAAAAC	GTTTTACGCTCTCGACCATC	AE015451	-	32009	PP_0028	0.595092	11	23	18	22	12	25	21	14	3	17	20	8	7	18	12
GCATTCCGACCTGTAAACTA	TAGTTTACAGGTCGGAATGC	AE015451	-	32038	PP_0028	0.506135	10	24	27	29	13	32	15	7	18	13	19	13	23	23	10
ACTTCGTGGCTCCGGCGAGC	GCTCGCCGGAGCCACGAAGT	AE015451	+	32079	PP_0028	0.380368	9	15	12	8	21	13	5	10	2	13	13	6	9	4	10
GTATGAGATAAACGTGACAT	ATGTCACGTTTATCTCATAC	AE015451	+	32098	PP_0028	0.322086	68	93	70	75	101	119	68	46	48	77	67	59	69	64	43
AGTGAGATTTAGGTAGATGG	CCATCTACCTAAATCTCACT	AE015451	-	32099	PP_0028	0.319018	24	34	26	44	39	45	37	26	38	50	34	40	22	21	25
TATCGCTGGCCAAAAGTATA	TATACTTTTGGCCAGCGATA	AE015451	+	32104	PP_0028	0.303681	21	26	31	34	28	27	16	19	16	30	22	26	7	8	20
CCTATTACAGTTTCATCTTT	AAAGATGAAACTGTAATAGG	AE015451	-	32105	PP_0028	0.300613	13	14	20	25	17	21	8	13	12	21	20	32	30	16	9
ACCACGGCGCAGGGCGGGGT	ACCCCGCCCTGCGCCGTGGT	AE015451	+	32119	PP_0028	0.257669	18	33	40	40	39	46	36	37	26	32	41	34	19	38	35
AGTGCACACGTGTTTGTGCG	CGCACAAACACGTGTGCACT	AE015451	+	32119	PP_0028	0.257669	1	1	1	3	1	0	0	0	0	0	0	0	0	0	1
GTTCGTTGGCCAGCCGCGCC	GGCGCGGCTGGCCAACGAAC	AE015451	+	32119	PP_0028	0.257669	3	5	1	1	4	4	2	1	0	1	3	3	4	3	5
ACACGTGGTCCTAGTGCTGT	ACAGCACTAGGACCACGTGT	AE015451	-	32190	PP_0028	0.0398773	42	23	58	60	52	43	32	30	39	29	27	25	40	49	20
CGTTCGTGTGAATGCGTCCG	CGGACGCATTCACACGAACG	AE015451	-	32204			31	43	41	56	47	68	32	35	24	35	36	51	55	42	29
GGTAGTTGTGCTGTGGGGGT	ACCCCCACAGCACAACTACC	AE015451	-	32204			31	25	42	32	38	49	24	26	13	34	29	40	27	29	23
CATCACTCGGGAGCTGTTAA	TTAACAGCTCCCGAGTGATG	AE015451	-	32255			19	30	24	30	15	23	10	31	12	23	15	16	25	15	5
CGTAGAGGTGGGCCCATCCA	TGGATGGGCCCACCTCTACG	AE015451	-	32268			14	28	12	29	13	19	17	19	12	8	14	9	9	11	11
GTACCCGCACTTGGGGCGGG	CCCGCCCCAAGTGCGGGTAC	AE015451	-	32268			18	57	44	41	36	46	35	25	22	31	38	40	9	29	15
AAGGTACAAAATGAATAGGA	TCCTATTCATTTTGTACCTT	AE015451	+	32440	PP_5422	0.219653	33	37	19	22	33	26	16	15	16	21	36	25	32	20	15
ACTGAGAGCGAGCTGGAGGG	CCCTCCAGCTCGCTCTCAGT	AE015451	+	32445	PP_5422	0.248555	41	69	58	48	43	55	58	32	27	35	28	54	25	37	51
GATCGGAGCTGCCTACATCG	CGATGTAGGCAGCTCCGATC	AE015451	+	32556	PP_5422	0.890173	30	32	47	68	52	77	34	26	61	39	39	40	27	62	31
GCGTGAGGCGACCGAGTGGA	TCCACTCGGTCGCCTCACGC	AE015451	-	32557	PP_5422	0.895954	29	48	69	67	51	103	40	39	39	32	65	45	31	46	26
AGAGAGGGATGGCAATCAAA	TTTGATTGCCATCCCTCTCT	AE015451	+	32573	PP_5422	0.988439	25	31	39	43	46	45	34	31	17	26	48	46	22	26	32
GGGACCTGAGGGGCGAGTGC	GCACTCGCCCCTCAGGTCCC	AE015451	+	32573	PP_5422	0.988439	20	21	12	35	31	22	18	18	18	15	18	17	15	20	13
AGGGTACAGCGAGCGCGACA	TGTCGCGCTCGCTGTACCCT	AE015451	-	32574	PP_5422	0.99422	20	34	19	36	25	26	30	9	26	29	29	16	15	18	14
AGGTGACGGCTGTCAGGGGG	CCCCCTGACAGCCGTCACCT	AE015451	+	32629			23	30	31	31	51	40	26	17	25	33	27	33	28	16	10
CTCAGAGGGCATGGGGGGTG	CACCCCCCATGCCCTCTGAG	AE015451	+	32629			16	9	16	9	22	23	5	12	2	7	10	1	4	6	3
CACCTGGAGTTCCAAGTCCG	CGGACTTGGAACTCCAGGTG	AE015451	-	32630			13	31	16	35	44	37	25	27	26	28	14	15	18	21	19
TGTTCAGCATCTACGAGTCA	TGACTCGTAGATGCTGAACA	AE015451	-	32630			46	45	66	61	70	56	28	30	16	36	34	30	23	33	41
CGCCGGGTTGGAAGGGGATC	GATCCCCTTCCAACCCGGCG	AE015451	+	32701			29	32	42	48	53	52	51	28	35	37	46	51	34	39	25
ATAACACTGATTCTACTATA	TATAGTAGAATCAGTGTTAT	AE015451	-	32702			5	17	26	30	13	12	7	10	5	12	13	23	3	5	18
ATACAAGATCAGGCTGGGTG	CACCCAGCCTGATCTTGTAT	AE015451	+	32844			0	0	2	3	0	1	0	0	2	2	3	3	0	0	1
GTTCAGTTCAACGATTGGTA	TACCAATCGTTGAACTGAAC	AE015451	-	32859			26	50	33	34	30	26	20	22	23	48	30	35	27	31	13
TGGTTGTCGGTCTGCATCTA	TAGATGCAGACCGACAACCA	AE015451	-	32904	PP_0029	0.0163205	32	96	37	69	80	66	48	59	44	48	54	52	38	39	34
TAGCCGCGTGGAGTACAGTC	GACTGTACTCCACGCGGCTA	AE015451	+	32922	PP_0029	0.0430267	23	10	15	15	14	29	13	12	6	11	15	17	11	4	12
AGGATAAGTCTAATGGTCTC	GAGACCATTAGACTTATCCT	AE015451	-	32936	PP_0029	0.0637982	40	66	56	52	63	56	36	32	32	57	60	67	56	38	44
GCAGAGCTGATGGATGTGGC	GCCACATCCATCAGCTCTGC	AE015451	+	32965	PP_0029	0.106825	38	54	58	67	52	52	48	34	23	54	34	39	40	49	45
GGCAGGAGTGGCATCCTACG	CGTAGGATGCCACTCCTGCC	AE015451	+	32965	PP_0029	0.106825	38	59	49	54	54	57	46	25	29	51	47	34	37	49	31
TGTGTGCTAAAGCGTCCTGC	GCAGGACGCTTTAGCACACA	AE015451	+	32965	PP_0029	0.106825	36	62	58	86	70	102	57	49	47	75	60	37	56	52	38
GGGGTGACAGCTCCTTAGGC	GCCTAAGGAGCTGTCACCCC	AE015451	+	32972	PP_0029	0.117211	0	0	0	0	1	0	0	0	0	0	0	0	0	0	0
AGGGCTGCGCTTTGTGGCGT	ACGCCACAAAGCGCAGCCCT	AE015451	-	32977	PP_0029	0.124629	41	69	61	58	79	72	52	45	47	53	43	45	40	47	42
AAAAGCATTCTGAGTCCGGG	CCCGGACTCAGAATGCTTTT	AE015451	-	32994	PP_0029	0.149852	28	48	26	46	33	55	31	27	32	24	20	30	14	36	24
CTTTGGGCGCAGGCGTCTGT	ACAGACGCCTGCGCCCAAAG	AE015451	-	32994	PP_0029	0.149852	42	65	50	64	61	80	85	55	55	49	48	60	38	25	33
GGTAATCGGAGAAGGGAAGT	ACTTCCCTTCTCCGATTACC	AE015451	-	32994	PP_0029	0.149852	26	50	42	34	41	43	20	25	23	39	31	24	35	34	28
GGAGCTGCGTACGGAGGGTA	TACCCTCCGTACGCAGCTCC	AE015451	+	33017	PP_0029	0.183976	21	27	7	14	28	48	16	26	16	17	25	23	29	17	13
TATACGTGAGGTGGCGAAGC	GCTTCGCCACCTCACGTATA	AE015451	+	33018	PP_0029	0.18546	33	48	58	52	75	53	32	27	33	55	44	38	37	52	32
CACAGCACAGACCGTCAGGG	CCCTGACGGTCTGTGCTGTG	AE015451	-	33019	PP_0029	0.186944	0	0	0	0	0	0	0	0	0	0	1	0	0	0	0
GGTGTCGAACTTGATAGTGT	ACACTATCAAGTTCGACACC	AE015451	-	33019	PP_0029	0.186944	28	24	37	26	32	29	9	18	22	15	17	22	25	24	8
AGTCGAGGCGGGGGGCAGCT	AGCTGCCCCCCGCCTCGACT	AE015451	+	33093	PP_0029	0.296736	45	71	60	56	76	73	35	43	50	61	41	65	35	34	31
TGCTATCAATGAGCGGAGCA	TGCTCCGCTCATTGATAGCA	AE015451	+	33093	PP_0029	0.296736	30	50	43	58	36	47	49	35	32	52	27	43	27	37	22
CATGGTATGGGGCCACGGAT	ATCCGTGGCCCCATACCATG	AE015451	-	33094	PP_0029	0.29822	33	61	55	59	73	91	59	51	34	68	60	43	30	29	32
GACGGGCAACCATAAGCAAA	TTTGCTTATGGTTGCCCGTC	AE015451	-	33094	PP_0029	0.29822	19	28	31	44	43	27	21	29	17	28	23	25	31	16	6
GGTTAAGCGGGTAGTAAACA	TGTTTACTACCCGCTTAACC	AE015451	-	33094	PP_0029	0.29822	33	42	27	36	43	41	35	35	14	31	45	41	18	10	23
AGTCATGTCATTTGCACGCA	TGCGTGCAAATGACATGACT	AE015451	+	33181	PP_0029	0.4273	7	16	19	15	25	18	28	10	13	19	14	15	8	9	6
GAGGTCAGGGTGCGGCGGTT	AACCGCCGCACCCTGACCTC	AE015451	+	33181	PP_0029	0.4273	28	30	32	33	31	32	23	26	33	29	27	31	10	23	32
GGTGGTGGCGGATTGGGCGG	CCGCCCAATCCGCCACCACC	AE015451	+	33181	PP_0029	0.4273	0	3	3	0	1	5	0	0	0	4	1	1	0	2	2
TGGGCGGCTAAGCGCTGGTG	CACCAGCGCTTAGCCGCCCA	AE015451	+	33181	PP_0029	0.4273	66	103	59	76	59	75	57	63	37	60	55	60	54	52	54
AGCATCTGTAGACGGGACAC	GTGTCCCGTCTACAGATGCT	AE015451	-	33182	PP_0029	0.428783	9	23	13	15	19	20	18	13	14	28	24	11	12	13	23
AGCTGGCTGGCCAAAAGCTT	AAGCTTTTGGCCAGCCAGCT	AE015451	-	33182	PP_0029	0.428783	32	22	18	19	15	18	13	16	11	15	21	10	15	15	13
TTGCCCTCAACTCTCCTTGG	CCAAGGAGAGTTGAGGGCAA	AE015451	-	33182	PP_0029	0.428783	24	17	23	34	21	28	25	15	20	39	25	24	15	11	35
AGGTGCATCGTGAGGCGACA	TGTCGCCTCACGATGCACCT	AE015451	-	33255	PP_0029	0.537092	41	64	75	77	93	67	58	40	50	48	65	46	72	53	48
GACAAAAGGGGCGAGGCATA	TATGCCTCGCCCCTTTTGTC	AE015451	-	33255	PP_0029	0.537092	70	55	77	61	78	68	39	47	43	62	84	75	79	51	50
CAACTGGGAAGTTTCCCGGC	GCCGGGAAACTTCCCAGTTG	AE015451	+	33467	PP_0029	0.851632	1	3	1	4	1	3	2	3	0	3	0	1	2	0	0
GCGCTTGTGGTCGAGGATTC	GAATCCTCGACCACAAGCGC	AE015451	+	33467	PP_0029	0.851632	0	0	0	1	0	0	2	1	2	0	0	1	1	0	0
GTCCTTATTTTGAGTAGCAT	ATGCTACTCAAAATAAGGAC	AE015451	+	33467	PP_0029	0.851632	22	27	18	22	37	28	21	14	18	32	21	29	32	19	11
GAAGATCAGATATCGACAAA	TTTGTCGATATCTGATCTTC	AE015451	-	33468	PP_0029	0.853116	13	21	22	30	21	29	13	13	18	42	18	25	16	9	16
GATCGCATATTGGTCTAGCC	GGCTAGACCAATATGCGATC	AE015451	-	33468	PP_0029	0.853116	23	24	19	21	44	40	24	17	20	34	20	32	11	27	36
ATACGTACTAGGCTTCTGGG	CCCAGAAGCCTAGTACGTAT	AE015451	+	33598	PP_0030	0.0239774	22	27	34	38	34	50	19	24	21	32	38	28	29	10	21
GTGTGGGCAGATGGGGGCGG	CCGCCCCCATCTGCCCACAC	AE015451	+	33651	PP_0030	0.061354	10	27	17	25	24	23	23	13	18	19	18	25	8	15	10
TTTTATAAGGCCGTTGTGGT	ACCACAACGGCCTTATAAAA	AE015451	-	33662	PP_0030	0.0691114	16	46	23	39	28	45	17	13	26	44	23	23	11	22	18
AGTGGTTTATTAAGACACTG	CAGTGTCTTAATAAACCACT	AE015451	-	33704	PP_0030	0.0987306	43	43	30	36	51	42	34	33	59	30	38	49	23	35	41
CGTTCGCTACGCTGGTACCC	GGGTACCAGCGTAGCGAACG	AE015451	+	33810	PP_0030	0.173484	32	52	64	57	87	86	72	40	32	75	63	51	51	46	37
TCCAAGATAGTCTGTTAGGA	TCCTAACAGACTATCTTGGA	AE015451	+	33810	PP_0030	0.173484	2	3	5	8	4	5	1	0	1	1	2	0	0	0	0
CGCGGCCGGGATGCCCGAAA	TTTCGGGCATCCCGGCCGCG	AE015451	-	33811	PP_0030	0.174189	4	16	25	31	33	31	20	12	17	12	23	17	21	24	15
GCGAGGGAGGTGGGGAGGTT	AACCTCCCCACCTCCCTCGC	AE015451	-	33811	PP_0030	0.174189	0	0	0	0	2	1	0	0	0	0	0	0	0	0	0
AGTTAGTTACACTGTGGAAC	GTTCCACAGTGTAACTAACT	AE015451	+	33820	PP_0030	0.180536	13	12	14	19	19	22	22	14	12	18	21	10	16	18	10
GTTAGGCAGGGTGACCGCGT	ACGCGGTCACCCTGCCTAAC	AE015451	+	33820	PP_0030	0.180536	23	34	34	26	32	19	27	14	11	31	45	38	26	24	18
GAGTATGCACACAGCACCGG	CCGGTGCTGTGTGCATACTC	AE015451	-	33821	PP_0030	0.181241	25	38	18	41	37	43	44	37	30	32	28	51	20	23	16
TCAGCCTTTGCACGTCAGGG	CCCTGACGTGCAAAGGCTGA	AE015451	-	33821	PP_0030	0.181241	23	66	37	50	63	76	60	50	44	45	40	64	52	34	21
GGGTGTGATGGAGGACCTTC	GAAGGTCCTCCATCACACCC	AE015451	-	33824	PP_0030	0.183357	36	55	38	79	64	51	43	74	44	52	55	38	46	45	29
CATTTAGGGCTTTGAAGGTG	CACCTTCAAAGCCCTAAATG	AE015451	+	33935	PP_0030	0.261636	46	32	61	54	55	61	34	46	56	49	38	28	29	40	38
TCATGGAAGAGTGTTTGCTG	CAGCAAACACTCTTCCATGA	AE015451	+	33935	PP_0030	0.261636	11	11	3	7	11	12	5	5	6	10	8	14	6	10	8
AGCGACAGATGGGGGTGGGC	GCCCACCCCCATCTGTCGCT	AE015451	-	33936	PP_0030	0.262341	24	59	31	24	39	42	16	21	21	33	26	33	34	15	29
TAAATGAGTCATAGTGCGGT	ACCGCACTATGACTCATTTA	AE015451	-	33936	PP_0030	0.262341	25	38	30	45	61	53	25	40	24	28	40	16	27	23	26
CGGATAAGAAAGAGTTCACG	CGTGAACTCTTTCTTATCCG	AE015451	+	34005	PP_0030	0.311001	19	47	42	60	57	66	27	30	38	62	40	44	35	53	24
GAGGGCATACTAACAGCCGG	CCGGCTGTTAGTATGCCCTC	AE015451	+	34005	PP_0030	0.311001	42	42	56	45	68	66	51	18	32	54	49	43	31	33	11
GATGGCTCTTTGAACATCGG	CCGATGTTCAAAGAGCCATC	AE015451	+	34005	PP_0030	0.311001	15	14	11	8	12	14	4	6	13	4	7	13	5	9	12
GCGTTTTGTTTAAGTGCAAC	GTTGCACTTAAACAAAACGC	AE015451	+	34005	PP_0030	0.311001	28	51	42	49	56	51	29	11	41	57	47	38	32	42	30
ACGGTGCCTGTGGTCAGGGG	CCCCTGACCACAGGCACCGT	AE015451	-	34006	PP_0030	0.311707	19	20	12	25	7	13	13	8	10	20	6	7	12	10	15
AGTCGTGGGTGGCGCGTCTG	CAGACGCGCCACCCACGACT	AE015451	-	34006	PP_0030	0.311707	62	57	49	57	49	84	31	39	38	62	36	35	53	36	40
CCGTAATCGGGTGTGAGGTG	CACCTCACACCCGATTACGG	AE015451	-	34006	PP_0030	0.311707	22	47	25	51	50	47	32	13	18	35	36	34	32	22	14
CGGTGCCGCTTTCAGAGGCG	CGCCTCTGAAAGCGGCACCG	AE015451	-	34006	PP_0030	0.311707	68	89	106	83	122	98	44	64	65	64	68	80	37	42	56
GATTCCGGGGGGCGCTTGGC	GCCAAGCGCCCCCCGGAATC	AE015451	-	34006	PP_0030	0.311707	20	30	22	21	19	22	40	26	19	9	36	22	26	17	13
GCCATGCTGGCGGGGCGGGG	CCCCGCCCCGCCAGCATGGC	AE015451	-	34006	PP_0030	0.311707	14	34	35	38	30	27	19	19	24	31	29	16	14	14	11
GCGACCGGTGCACTGGGCAC	GTGCCCAGTGCACCGGTCGC	AE015451	-	34006	PP_0030	0.311707	32	59	70	53	79	76	55	38	55	29	60	45	37	27	38
GTCAGTTGGGTGAAAATGTG	CACATTTTCACCCAACTGAC	AE015451	-	34006	PP_0030	0.311707	11	20	17	27	19	27	15	19	8	11	26	9	8	8	7
CGAGCGGCACGTGAGTCTCT	AGAGACTCACGTGCCGCTCG	AE015451	+	34007	PP_0030	0.312412	1	9	6	8	3	8	2	1	9	7	6	13	4	3	7
GCAGACATGTTAAATAGCCT	AGGCTATTTAACATGTCTGC	AE015451	+	34007	PP_0030	0.312412	8	39	22	36	23	34	8	23	22	14	31	17	32	31	12
GCGTATTTGACACGAACGGC	GCCGTTCGTGTCAAATACGC	AE015451	+	34007	PP_0030	0.312412	30	55	24	32	34	48	29	18	22	51	34	23	35	13	31
GGAGCGCCTTTCTAAATTGG	CCAATTTAGAAAGGCGCTCC	AE015451	+	34007	PP_0030	0.312412	15	25	18	17	14	30	23	15	6	21	9	29	10	6	12
GGCGCTTTTCAGACTCCTCG	CGAGGAGTCTGAAAAGCGCC	AE015451	+	34007	PP_0030	0.312412	16	38	14	17	28	38	24	17	12	24	14	8	22	26	22
GTTATGTTATACAAAGGATG	CATCCTTTGTATAACATAAC	AE015451	+	34007	PP_0030	0.312412	36	35	46	52	65	58	31	50	38	32	43	38	37	35	29
TCGGCGCGTTCCCGCGATCT	AGATCGCGGGAACGCGCCGA	AE015451	+	34007	PP_0030	0.312412	46	87	72	76	72	93	62	52	59	73	97	98	68	71	57
ATCTAAACCACGCGAGACAC	GTGTCTCGCGTGGTTTAGAT	AE015451	-	34008	PP_0030	0.313117	40	63	57	60	66	86	59	36	60	27	34	67	31	64	41
CAAGGGTGGGTCCGCCAGAG	CTCTGGCGGACCCACCCTTG	AE015451	-	34008	PP_0030	0.313117	5	17	15	19	15	23	9	14	22	10	10	10	9	19	11
CCCGGTAATGGCGTACCTGA	TCAGGTACGCCATTACCGGG	AE015451	-	34008	PP_0030	0.313117	30	45	35	51	54	49	35	23	37	54	45	32	53	44	18
CCGGGCGGGGACCGCCGGTA	TACCGGCGGTCCCCGCCCGG	AE015451	-	34008	PP_0030	0.313117	68	61	67	103	103	102	70	85	68	72	101	73	40	55	59
GAGCTAGTCGGGGTCGCTAA	TTAGCGACCCCGACTAGCTC	AE015451	-	34008	PP_0030	0.313117	53	43	38	69	50	51	32	45	45	80	28	32	32	34	45
GTCTGACGTACAGTGGCCGG	CCGGCCACTGTACGTCAGAC	AE015451	-	34008	PP_0030	0.313117	14	17	19	20	24	27	6	6	22	20	22	12	8	23	19
TGGGTTCTTTGGGGTAACGT	ACGTTACCCCAAAGAACCCA	AE015451	-	34008	PP_0030	0.313117	22	53	42	48	39	50	47	44	44	46	49	39	37	39	31
CTCCGCCGGAGATTAGGCGC	GCGCCTAATCTCCGGCGGAG	AE015451	+	34135	PP_0030	0.40268	9	27	10	12	18	37	28	25	21	20	14	34	11	19	20
GAGTGCCAACAGTAGGGAGG	CCTCCCTACTGTTGGCACTC	AE015451	+	34135	PP_0030	0.40268	20	46	46	33	29	43	31	21	37	36	37	22	18	17	15
GTTGAGCATGCGGCATACGG	CCGTATGCCGCATGCTCAAC	AE015451	-	34136	PP_0030	0.403385	23	41	48	58	33	66	32	44	32	40	55	25	45	26	21
TGGAGCCTTGGATTCGATTA	TAATCGAATCCAAGGCTCCA	AE015451	-	34136	PP_0030	0.403385	35	72	62	81	50	71	47	49	44	54	59	40	31	39	38
GAGTGGGGATCCCCACTCGG	CCGAGTGGGGATCCCCACTC	AE015451	+	34695	PP_0030	0.797602	14	20	13	27	27	32	18	17	15	20	19	21	18	23	14
ATGCCAAAGTCGACAGCAAA	TTTGCTGTCGACTTTGGCAT	AE015451	-	34696	PP_0030	0.798307	53	85	92	99	79	83	55	45	38	95	60	62	60	40	37
GAATTCGGATTTGGGGATGT	ACATCCCCAAATCCGAATTC	AE015451	-	34696	PP_0030	0.798307	35	41	45	38	52	59	33	43	33	63	39	32	55	32	20
GTGAGCGCAGGGACCAGGGA	TCCCTGGTCCCTGCGCTCAC	AE015451	-	34696	PP_0030	0.798307	44	70	51	94	61	91	59	49	50	51	67	47	28	48	44
ATAAGCGCCTCGAGGGCATT	AATGCCCTCGAGGCGCTTAT	AE015451	+	34712	PP_0030	0.809591	17	19	21	24	16	33	18	18	17	10	20	28	14	19	12
CAGAGGGATAATCGGCGAGG	CCTCGCCGATTATCCCTCTG	AE015451	+	34712	PP_0030	0.809591	7	29	19	24	25	32	24	21	17	28	23	26	22	19	18
CCGTCGAAGGTTTACCCCCG	CGGGGGTAAACCTTCGACGG	AE015451	+	34712	PP_0030	0.809591	21	19	19	17	16	15	8	14	13	13	4	6	5	8	11
GAGGGGAGCGTGCCCGCCAG	CTGGCGGGCACGCTCCCCTC	AE015451	+	34712	PP_0030	0.809591	42	86	83	95	106	89	77	50	50	53	74	75	67	40	47
GTCATCTCATGGGGTTGGGC	GCCCAACCCCATGAGATGAC	AE015451	+	34712	PP_0030	0.809591	30	36	36	23	36	29	27	21	36	23	25	25	17	14	14
TAGGGGGGCCTGTCAAGGAA	TTCCTTGACAGGCCCCCCTA	AE015451	+	34712	PP_0030	0.809591	16	32	15	11	9	22	20	3	11	8	32	9	15	16	10
ATCTGAGTTCAAGGCTAACG	CGTTAGCCTTGAACTCAGAT	AE015451	-	34713	PP_0030	0.810296	41	51	35	49	54	54	48	37	44	44	39	63	36	28	51
CTGGTGCGGCTCCAGTGCGT	ACGCACTGGAGCCGCACCAG	AE015451	-	34713	PP_0030	0.810296	31	47	24	47	76	61	37	40	50	56	43	41	27	54	25
GGGCGGTGCTAGTCGTCGTC	GACGACGACTAGCACCGCCC	AE015451	-	34713	PP_0030	0.810296	39	50	55	68	61	85	56	45	48	46	51	44	50	36	25
GTTAGCAGTCATGTTGGCAA	TTGCCAACATGACTGCTAAC	AE015451	-	34713	PP_0030	0.810296	26	27	41	42	29	55	29	20	24	38	41	54	38	43	22
TATCGTTCGTAGGGGCTGGT	ACCAGCCCCTACGAACGATA	AE015451	-	34713	PP_0030	0.810296	0	3	3	2	1	3	2	3	7	0	5	1	3	7	3
GAGGAGGTTAGAGGGGGCGA	TCGCCCCCTCTAACCTCCTC	AE015451	-	34725	PP_0030	0.818759	18	31	40	31	22	45	24	17	33	34	20	28	21	23	28
CGGCGGGCGGTGCGTGACTG	CAGTCACGCACCGCCCGCCG	AE015451	+	34757	PP_0030	0.841326	34	28	48	32	29	56	23	14	23	32	29	29	34	22	13
CGCGCATCGTCAGTGCGGGG	CCCCGCACTGACGATGCGCG	AE015451	-	34758	PP_0030	0.842031	9	9	26	27	26	40	26	15	21	19	12	29	19	21	21
ACTATTTCAGTGGGCGTAAG	CTTACGCCCACTGAAATAGT	AE015451	+	34797	PP_0030	0.869535	31	42	29	33	33	39	34	29	26	50	42	29	24	36	32
GGGAAACAATGGCTACTGAT	ATCAGTAGCCATTGTTTCCC	AE015451	+	34797	PP_0030	0.869535	37	57	41	76	73	65	64	34	34	63	40	70	33	19	31
TTCGAGGGGGTCATGGTAAT	ATTACCATGACCCCCTCGAA	AE015451	-	34798	PP_0030	0.87024	22	8	23	31	13	32	24	18	6	33	21	26	21	11	13
TGGAGAGGAGCTTGCGACTT	AAGTCGCAAGCTCCTCTCCA	AE015451	+	34980	PP_0030	0.99859	15	18	26	28	41	24	16	11	25	29	24	19	15	20	14
CTGTACGCTTAGGGGGTGGT	ACCACCCCCTAAGCGTACAG	AE015451	+	34999			0	3	4	6	0	10	1	1	4	4	3	5	0	2	2
GAGAGGGAGTGTCAGCCGGA	TCCGGCTGACACTCCCTCTC	AE015451	+	34999			24	36	22	12	53	41	18	28	15	28	20	41	26	22	9
GGATGGTAGCGGGGCAGCTG	CAGCTGCCCCGCTACCATCC	AE015451	+	34999			27	38	46	43	53	40	33	41	23	42	32	43	27	32	24
TTATCTGCGGGATATTGGGA	TCCCAATATCCCGCAGATAA	AE015451	+	35090	PP_0031	0.914821	51	60	75	51	55	51	47	40	36	43	41	32	44	34	20
CCGTCTCGGACATCCCTAGG	CCTAGGGATGTCCGAGACGG	AE015451	-	35091	PP_0031	0.913118	13	42	36	33	32	43	19	26	22	30	18	26	15	16	15
TTCTGTCCGCGGACCAATGA	TCATTGGTCCGCGGACAGAA	AE015451	-	35091	PP_0031	0.913118	20	28	19	26	30	15	17	30	16	33	24	28	16	7	18
TAGGTCCGTTAGTTGAAAGT	ACTTTCAACTAACGGACCTA	AE015451	-	35094	PP_0031	0.908007	14	28	31	40	42	42	13	27	16	37	40	31	35	32	19
ACTACTAGCAATTGCGAACG	CGTTCGCAATTGCTAGTAGT	AE015451	+	35140	PP_0031	0.829642	22	31	35	33	26	46	20	18	19	22	13	23	21	30	12
GCACCGGTAGCAAGAGGGCA	TGCCCTCTTGCTACCGGTGC	AE015451	+	35140	PP_0031	0.829642	18	46	21	28	50	36	31	23	16	17	24	35	34	42	18
ATCCACGTCCGCGAGCCGAC	GTCGGCTCGCGGACGTGGAT	AE015451	-	35141	PP_0031	0.827939	27	38	27	32	42	42	24	13	32	24	45	22	12	24	30
CGGGTCACGACAGTGGGCTG	CAGCCCACTGTCGTGACCCG	AE015451	-	35141	PP_0031	0.827939	26	21	26	29	19	21	18	8	21	14	16	27	14	11	8
TGTCTTGGCGTTAGTTGTCT	AGACAACTAACGCCAAGACA	AE015451	-	35141	PP_0031	0.827939	22	22	30	21	24	20	16	10	36	27	17	24	18	15	18
CCCCGCGGGAAGCAAAAGCA	TGCTTTTGCTTCCCGCGGGG	AE015451	+	35169	PP_0031	0.780239	50	69	54	78	65	88	53	45	35	51	48	44	45	32	33
GCGTCGTATGAGGAAGGGAG	CTCCCTTCCTCATACGACGC	AE015451	+	35169	PP_0031	0.780239	20	48	49	70	28	76	50	29	42	52	43	47	40	44	52
TACTGTGGAATTAACTCTTC	GAAGAGTTAATTCCACAGTA	AE015451	+	35169	PP_0031	0.780239	19	33	28	20	28	23	22	12	16	26	18	22	20	15	18
CCTACGCGCCGGAGGGGGTT	AACCCCCTCCGGCGCGTAGG	AE015451	-	35170	PP_0031	0.778535	11	30	25	27	24	36	22	6	21	12	17	17	13	25	11
TCGGGCCAGGGAAAAGGGCG	CGCCCTTTTCCCTGGCCCGA	AE015451	-	35170	PP_0031	0.778535	40	49	50	69	45	58	55	35	25	42	37	41	32	22	26
TCGGGTGTGAGGGAGGTTGA	TCAACCTCCCTCACACCCGA	AE015451	-	35170	PP_0031	0.778535	25	28	31	31	25	33	33	16	17	16	18	20	21	22	27
GCGGGGAGGGGAGGTCTAGG	CCTAGACCTCCCCTCCCCGC	AE015451	+	35257	PP_0031	0.630324	21	16	17	23	27	34	19	11	17	40	27	31	21	20	11
GTCAGCGAGGCATGGGGGGA	TCCCCCCATGCCTCGCTGAC	AE015451	+	35257	PP_0031	0.630324	15	22	29	37	42	34	18	17	11	33	25	30	27	27	16
AAGCGCCTACCGGTGAGATT	AATCTCACCGGTAGGCGCTT	AE015451	-	35258	PP_0031	0.62862	12	21	18	36	36	34	23	24	29	29	27	30	21	13	15
CATCGCTGGGGTAAACTGCT	AGCAGTTTACCCCAGCGATG	AE015451	-	35258	PP_0031	0.62862	4	2	5	2	1	0	2	1	0	0	1	0	0	6	3
GAAACGCCAAGGGGGATAAG	CTTATCCCCCTTGGCGTTTC	AE015451	-	35258	PP_0031	0.62862	41	64	60	52	68	61	57	34	52	55	41	53	39	46	41
CAATCGGGGTAACGAGAGCA	TGCTCTCGTTACCCCGATTG	AE015451	+	35297	PP_0031	0.562181	67	89	71	86	82	94	59	64	48	75	74	73	52	46	53
TTAGGGCAGGAGCTGGAAAC	GTTTCCAGCTCCTGCCCTAA	AE015451	-	35298	PP_0031	0.560477	30	51	36	40	46	55	37	11	20	39	38	23	8	30	26
AGATACGTCTATTTTGTCTT	AAGACAAAATAGACGTATCT	AE015451	+	35327	PP_0031	0.511073	9	11	9	16	13	17	7	6	6	17	19	10	12	4	10
TCCTGAATATGCAGGGTGGT	ACCACCCTGCATATTCAGGA	AE015451	+	35327	PP_0031	0.511073	25	16	18	27	20	36	27	18	6	22	17	28	16	22	20
CTGAAAGGTCGGCTGGGACC	GGTCCCAGCCGACCTTTCAG	AE015451	-	35328	PP_0031	0.50937	17	42	27	32	34	36	18	23	33	27	17	11	12	18	15
TGTAAGGCCCGGCCACAGAG	CTCTGTGGCCGGGCCTTACA	AE015451	-	35384	PP_0031	0.413969	41	43	38	41	34	32	48	28	24	33	36	18	32	20	28
CGGTTGAGTAGGCTGGTGGT	ACCACCAGCCTACTCAACCG	AE015451	+	35616	PP_0031	0.0187394	0	3	1	0	0	3	2	2	2	1	0	1	0	0	0
TGGAAAGGCGGGGTGTAACA	TGTTACACCCCGCCTTTCCA	AE015451	+	35616	PP_0031	0.0187394	8	10	18	17	29	22	15	6	15	14	18	9	13	19	11
AATGAAACGGCAGCTTCGTT	AACGAAGCTGCCGTTTCATT	AE015451	-	35617	PP_0031	0.0170358	20	49	36	34	37	52	26	26	20	40	32	39	33	20	27
GGCAGCTCGGCGGCAAGTCC	GGACTTGCCGCCGAGCTGCC	AE015451	-	35617	PP_0031	0.0170358	37	49	63	86	72	55	51	39	41	49	51	35	36	40	27
GAGAACTGCGGGGACCAACA	TGTTGGTCCCCGCAGTTCTC	AE015451	+	35797			17	28	43	40	38	31	22	31	18	24	26	19	23	30	20
CGGGGGAGTGTGGCGGTCAT	ATGACCGCCACACTCCCCCG	AE015451	-	35860			17	24	16	31	34	50	31	31	14	39	32	22	16	18	10
ATAGAATGGCTACCGTCGAG	CTCGACGGTAGCCATTCTAT	AE015451	-	35877			18	16	4	29	22	20	19	11	17	23	19	7	11	28	9
CTAGTATCCCTAGAGACACA	TGTGTCTCTAGGGATACTAG	AE015451	-	35877			31	57	28	41	49	51	33	28	17	28	30	26	22	20	24
GTGGGAGGGCTGCGGGGGGG	CCCCCCCGCAGCCCTCCCAC	AE015451	+	36094	PP_0032	0.904977	60	45	49	41	44	45	40	27	43	66	60	45	25	49	52
CCAGGGATGGAGGGGACAGG	CCTGTCCCCTCCATCCCTGG	AE015451	+	36199	PP_0033	0.999312	45	64	67	56	72	83	59	34	52	70	64	38	42	32	38
ACAAACCACGGGTTATCACA	TGTGATAACCCGTGGTTTGT	AE015451	+	36327	PP_0033	0.911279	71	68	95	88	118	102	68	55	74	69	80	85	60	81	57
CAACTGGCAAGAGAAGATCA	TGATCTTCTCTTGCCAGTTG	AE015451	+	36327	PP_0033	0.911279	32	41	42	46	47	60	34	29	26	26	38	28	33	30	29
GAGGTGGAAGTTGATGGGGA	TCCCCATCAACTTCCACCTC	AE015451	+	36327	PP_0033	0.911279	31	36	44	61	48	65	32	34	25	48	48	29	32	31	35
CTTTAGAGCGCTTCGGGCAT	ATGCCCGAAGCGCTCTAAAG	AE015451	-	36328	PP_0033	0.910591	10	18	4	6	5	6	0	10	4	7	7	13	1	5	9
GAAAGTTGGTGAACTGGCGC	GCGCCAGTTCACCAACTTTC	AE015451	-	36328	PP_0033	0.910591	10	8	3	6	11	9	1	11	4	14	11	18	9	13	3
GGAGCTTTGGGTTGTGCAAG	CTTGCACAACCCAAAGCTCC	AE015451	-	36328	PP_0033	0.910591	35	49	30	33	32	25	28	30	21	24	20	14	29	22	22
TACGGAATATGTGTTTCGGC	GCCGAAACACATATTCCGTA	AE015451	-	36328	PP_0033	0.910591	2	2	1	2	2	8	0	0	3	6	7	2	1	1	0
CTCGATATAGGCAGCAGATT	AATCTGCTGCCTATATCGAG	AE015451	+	36376	PP_0033	0.877579	45	54	59	44	59	69	41	39	38	44	60	44	35	35	27
GCGGGGAGTATACGTGAGGC	GCCTCACGTATACTCCCCGC	AE015451	+	36376	PP_0033	0.877579	23	34	19	23	24	28	25	8	22	35	26	27	19	24	19
GGCAGTGGTGGTACGTTGTG	CACAACGTACCACCACTGCC	AE015451	+	36376	PP_0033	0.877579	24	39	48	61	34	51	53	44	37	48	34	36	47	27	39
GTCAGGTCTTTTATCGCGTC	GACGCGATAAAAGACCTGAC	AE015451	+	36376	PP_0033	0.877579	25	43	31	34	33	46	20	21	31	29	26	36	26	17	35
TACGTGCTTGGAATGAAAAT	ATTTTCATTCCAAGCACGTA	AE015451	-	36377	PP_0033	0.876891	10	30	18	28	24	32	18	17	12	17	23	38	29	7	16
TAACTTGCCAGTAGGGTAGA	TCTACCCTACTGGCAAGTTA	AE015451	+	36454	PP_0033	0.823934	35	47	31	25	27	57	30	23	33	42	25	52	19	13	17
AGTTCGTGTCGGGTTGGTGC	GCACCAACCCGACACGAACT	AE015451	-	36455	PP_0033	0.823246	8	30	25	23	26	25	15	13	18	24	18	20	18	26	15
TCAGCTATGGGATCGGTAGT	ACTACCGATCCCATAGCTGA	AE015451	+	36472	PP_0033	0.811554	44	50	57	34	44	59	39	25	14	40	50	30	25	25	25
AACTGTCGACGTTAGCCAGT	ACTGGCTAACGTCGACAGTT	AE015451	-	36473	PP_0033	0.810867	0	0	3	0	0	0	0	0	0	0	0	0	0	0	0
AAGTACATGTAGGGTGTTAG	CTAACACCCTACATGTACTT	AE015451	-	36473	PP_0033	0.810867	18	24	8	15	22	30	16	12	15	28	17	28	22	17	16
AGGTCTGCGTGTGGGCGTTT	AAACGCCCACACGCAGACCT	AE015451	-	36473	PP_0033	0.810867	15	21	19	36	32	21	16	14	15	20	23	24	19	7	23
GGGCGCGGACAGAGCTGGTG	CACCAGCTCTGTCCGCGCCC	AE015451	-	36473	PP_0033	0.810867	26	16	23	34	17	20	23	20	18	36	13	14	22	16	17
TCTTAGTTTCTGGCGCAACA	TGTTGCGCCAGAAACTAAGA	AE015451	+	36552	PP_0033	0.756534	15	15	40	31	26	25	11	14	19	28	25	24	15	19	15
AAGCAAATCTAGAGCGGGGT	ACCCCGCTCTAGATTTGCTT	AE015451	-	36553	PP_0033	0.755846	27	39	29	18	27	38	20	14	16	28	36	20	14	17	21
CCTTTTGGCTAAGTGTTGTG	CACAACACTTAGCCAAAAGG	AE015451	-	36553	PP_0033	0.755846	22	20	29	25	21	20	18	15	13	25	28	21	20	6	13
TGAAAGATACGCGCAAACTG	CAGTTTGCGCGTATCTTTCA	AE015451	-	36553	PP_0033	0.755846	25	28	36	41	33	63	35	21	20	24	47	35	29	39	23
GTGCGTGCCCAAAGACATAG	CTATGTCTTTGGGCACGCAC	AE015451	+	36565	PP_0033	0.747593	40	89	55	92	74	108	62	48	54	64	77	56	62	26	43
CTATCTATAAACGCTCTATT	AATAGAGCGTTTATAGATAG	AE015451	-	36695	PP_0033	0.658184	29	22	26	28	37	42	32	17	20	35	30	21	23	23	19
GACGCAGGACCGGAAGGTGG	CCACCTTCCGGTCCTGCGTC	AE015451	-	36695	PP_0033	0.658184	38	69	69	80	66	80	47	43	39	54	55	58	66	43	35
GTAGTAAGTCATACCGTCCA	TGGACGGTATGACTTACTAC	AE015451	-	36695	PP_0033	0.658184	42	64	81	83	88	82	53	52	62	71	49	80	54	46	42
TTCGTACAGACCGTGTGTGA	TCACACACGGTCTGTACGAA	AE015451	-	36695	PP_0033	0.658184	19	35	26	36	44	32	30	28	16	16	28	34	19	29	14
ACAGGTAAAAGCGGATAGGA	TCCTATCCGCTTTTACCTGT	AE015451	+	36760	PP_0033	0.61348	45	49	52	78	68	65	63	19	62	53	62	57	41	40	39
GCGCTTAGTGGGTATCTTGA	TCAAGATACCCACTAAGCGC	AE015451	-	36761	PP_0033	0.612792	44	44	33	49	39	49	35	18	37	42	35	22	42	35	37
GGATGCCGATAGAGTCATGT	ACATGACTCTATCGGCATCC	AE015451	-	36761	PP_0033	0.612792	23	61	54	37	46	82	55	36	50	50	58	49	51	48	32
GGTCCCGCGGTTCTGGTCGC	GCGACCAGAACCGCGGGACC	AE015451	-	36761	PP_0033	0.612792	1	4	2	5	4	4	0	1	2	3	4	2	0	1	6
GTAGCTTACTGGGGCGAGGG	CCCTCGCCCCAGTAAGCTAC	AE015451	+	36807	PP_0033	0.581155	8	29	33	26	32	33	20	26	27	30	26	39	20	22	15
TGCTGAGAAGAAAAGGAGCA	TGCTCCTTTTCTTCTCAGCA	AE015451	-	36808	PP_0033	0.580468	14	10	9	17	25	13	9	10	12	10	20	8	14	15	7
TTATTATAATGCATACAACT	AGTTGTATGCATTATAATAA	AE015451	-	36808	PP_0033	0.580468	8	16	11	10	7	9	8	2	0	5	9	10	6	21	3
TAGCGGTATAGCCGGAAGGA	TCCTTCCGGCTATACCGCTA	AE015451	+	36828	PP_0033	0.566713	14	18	17	18	18	22	16	19	10	25	19	16	16	11	14
GGAATCCGAATACCAGTCAT	ATGACTGGTATTCGGATTCC	AE015451	-	36863	PP_0033	0.542641	37	58	71	63	68	58	38	51	31	62	46	54	53	45	47
GCTACTTAGAGAGCACCATA	TATGGTGCTCTCTAAGTAGC	AE015451	+	36881	PP_0033	0.530261	24	56	43	38	58	52	29	33	32	40	18	47	25	27	35
CCCTTCCATGTGTGTCGTCG	CGACGACACACATGGAAGGG	AE015451	-	36882	PP_0033	0.529574	14	13	19	22	15	36	26	14	12	24	20	13	17	7	11
CTAGGGCTGTGCTAAAATTT	AAATTTTAGCACAGCCCTAG	AE015451	-	36882	PP_0033	0.529574	17	27	16	34	25	19	13	17	14	23	9	14	10	12	7
GTAAGTCGGGGCTATAATAG	CTATTATAGCCCCGACTTAC	AE015451	-	36882	PP_0033	0.529574	23	43	42	26	36	33	22	22	13	35	22	26	12	23	18
TCAGATATGGGGGTCCGAGC	GCTCGGACCCCCATATCTGA	AE015451	+	36886	PP_0033	0.526823	39	30	38	33	29	32	31	22	20	43	31	23	15	12	13
ACGTCTGCACTCGTTCGATC	GATCGAACGAGTGCAGACGT	AE015451	-	36887	PP_0033	0.526135	44	52	27	52	52	69	51	37	34	29	44	45	35	27	35
AGCGCTCGTATATGGGTATA	TATACCCATATACGAGCGCT	AE015451	-	36887	PP_0033	0.526135	4	6	11	4	3	9	5	6	9	6	6	3	5	2	9
ATTACCAGCAAACCGCGCTG	CAGCGCGGTTTGCTGGTAAT	AE015451	-	36887	PP_0033	0.526135	40	93	49	87	73	83	28	34	29	74	76	58	56	66	53
GGATAGGTCTACCCGTCTTA	TAAGACGGGTAGACCTATCC	AE015451	-	36887	PP_0033	0.526135	45	36	36	43	37	34	34	24	34	36	39	33	18	36	40
GGGCGTACAGCGCGGCGTAG	CTACGCCGCGCTGTACGCCC	AE015451	-	36887	PP_0033	0.526135	7	13	8	13	12	14	12	7	4	11	14	14	10	9	7
TCGTGGGAGCGGTTGAGCCG	CGGCTCAACCGCTCCCACGA	AE015451	-	36887	PP_0033	0.526135	27	40	30	29	28	37	46	35	19	34	32	30	21	40	10
ATCGGGGGAGCTGACCGGGG	CCCCGGTCAGCTCCCCCGAT	AE015451	-	36906	PP_0033	0.513067	13	28	34	16	28	37	11	6	22	38	30	34	28	14	13
GTGGTTGCGTCCCCATGGAC	GTCCATGGGGACGCAACCAC	AE015451	-	36906	PP_0033	0.513067	21	22	16	32	45	34	27	15	7	25	24	11	14	21	19
ACCTATGCGAACCGTCCTGG	CCAGGACGGTTCGCATAGGT	AE015451	+	36946	PP_0033	0.485557	44	68	40	61	72	66	42	43	43	74	54	43	39	56	33
CTGAGTAAGCGGCATGAAAG	CTTTCATGCCGCTTACTCAG	AE015451	+	36946	PP_0033	0.485557	9	28	27	17	26	46	28	11	20	16	11	16	15	9	10
GGTGGTCGAAAGGTGGGTAG	CTACCCACCTTTCGACCACC	AE015451	+	36946	PP_0033	0.485557	22	40	30	35	37	45	38	26	26	26	20	40	28	24	33
ACTAAGGCTAATCACGACAG	CTGTCGTGATTAGCCTTAGT	AE015451	-	36947	PP_0033	0.484869	31	34	35	50	28	32	32	17	34	27	20	16	21	28	17
CGATTTTCTTCGATACTATT	AATAGTATCGAAGAAAATCG	AE015451	-	36947	PP_0033	0.484869	22	33	47	37	29	27	35	19	30	31	30	18	32	30	33
GAGCTCCGGGATGGACGCGC	GCGCGTCCATCCCGGAGCTC	AE015451	-	36947	PP_0033	0.484869	21	22	14	15	24	18	11	8	19	12	9	4	14	16	8
TGAGATCTTGAGCTCGGAAA	TTTCCGAGCTCAAGATCTCA	AE015451	-	36947	PP_0033	0.484869	18	32	21	48	59	36	29	30	27	28	43	33	47	33	11
TTGCCCCTGGGCGGCCGTAG	CTACGGCCGCCCAGGGGCAA	AE015451	-	36947	PP_0033	0.484869	34	51	16	42	50	44	22	26	13	28	27	26	30	15	19
AGCTTTAACAGGAAGGCTCT	AGAGCCTTCCTGTTAAAGCT	AE015451	+	36985	PP_0033	0.458735	20	34	40	62	49	42	35	28	18	41	34	48	36	33	33
ATGCTGGTCCAAGGGGTGGA	TCCACCCCTTGGACCAGCAT	AE015451	+	36985	PP_0033	0.458735	38	24	29	26	32	25	26	27	23	28	20	14	27	28	18
GATGAGATTTTTTCTGTGAG	CTCACAGAAAAAATCTCATC	AE015451	+	36985	PP_0033	0.458735	20	16	16	20	20	12	9	12	14	14	8	4	18	10	9
GCCGCAGGTATGATGTCATT	AATGACATCATACCTGCGGC	AE015451	+	36985	PP_0033	0.458735	40	31	56	50	46	58	29	30	37	45	50	42	27	27	16
GGACATCGGATGCACTAAGC	GCTTAGTGCATCCGATGTCC	AE015451	+	36985	PP_0033	0.458735	10	15	33	21	25	30	16	13	27	27	20	21	16	15	17
GGAGCCAGATGTCCGGGGTA	TACCCCGGACATCTGGCTCC	AE015451	+	36985	PP_0033	0.458735	2	0	0	1	1	0	0	0	0	2	1	0	1	2	0
GTTTCTCTGGTCCTGAGTCC	GGACTCAGGACCAGAGAAAC	AE015451	+	36985	PP_0033	0.458735	34	66	36	51	45	79	56	37	36	39	41	46	37	43	33
TTCCAACGGGCCTTGATTAA	TTAATCAAGGCCCGTTGGAA	AE015451	+	36985	PP_0033	0.458735	11	5	9	11	16	13	4	5	7	4	4	15	12	2	6
AATAGAGTCGGTGAGTCAGT	ACTGACTCACCGACTCTATT	AE015451	-	36986	PP_0033	0.458047	11	40	23	27	34	41	18	28	23	18	32	35	13	15	38
CGCTATGTGGGCCGTATAGA	TCTATACGGCCCACATAGCG	AE015451	-	36986	PP_0033	0.458047	9	16	28	35	18	37	24	11	17	26	20	18	14	20	9
GAGGGTGCTAGTAAAAGATG	CATCTTTTACTAGCACCCTC	AE015451	-	36986	PP_0033	0.458047	20	33	33	27	18	33	28	18	20	21	35	38	25	30	15
GCCTGGTCGGACCGCCGGCC	GGCCGGCGGTCCGACCAGGC	AE015451	-	36986	PP_0033	0.458047	40	43	48	42	62	62	30	31	27	53	43	36	23	20	29
GTACACCGATCGACTAGGCG	CGCCTAGTCGATCGGTGTAC	AE015451	-	36986	PP_0033	0.458047	42	65	37	47	49	49	47	62	27	61	55	43	45	34	40
TACGCGAGAGGCGACCGCGT	ACGCGGTCGCCTCTCGCGTA	AE015451	-	36986	PP_0033	0.458047	34	51	42	41	40	46	27	46	33	41	37	40	20	33	18
TAGGATGGGGGCGTGCATGG	CCATGCACGCCCCCATCCTA	AE015451	-	36986	PP_0033	0.458047	14	20	9	34	23	35	17	27	15	8	17	17	20	17	21
TTATTGGGGACAGGCTCGTT	AACGAGCCTGTCCCCAATAA	AE015451	-	36986	PP_0033	0.458047	20	39	26	47	41	54	32	22	28	31	37	32	23	35	32
CGTGCGCTCGTGGATGAGCT	AGCTCATCCACGAGCGCACG	AE015451	+	36999	PP_0033	0.449106	20	57	38	35	29	54	15	20	28	31	20	20	29	19	15
GTTTGACAGTCATCGTATTA	TAATACGATGACTGTCAAAC	AE015451	-	37000	PP_0033	0.448418	40	53	42	39	57	54	33	24	25	36	42	38	44	37	33
CCGTACTGCGGTTGTAGCGT	ACGCTACAACCGCAGTACGG	AE015451	+	37001	PP_0033	0.44773	17	42	34	44	39	51	33	20	37	28	50	41	28	33	23
CGATGGCTCAGAAGGGCATT	AATGCCCTTCTGAGCCATCG	AE015451	+	37001	PP_0033	0.44773	60	113	69	91	120	139	97	78	87	85	88	92	56	92	59
GCCGGATTTCAGGGAGCCGT	ACGGCTCCCTGAAATCCGGC	AE015451	+	37001	PP_0033	0.44773	19	25	40	35	52	43	44	23	46	45	27	30	36	28	11
GCTCTATAGGGGGGCGAGGA	TCCTCGCCCCCCTATAGAGC	AE015451	+	37001	PP_0033	0.44773	28	42	28	41	46	55	45	31	38	51	58	23	34	34	32
AAGGAGATAGGTCCCGTCCA	TGGACGGGACCTATCTCCTT	AE015451	-	37002	PP_0033	0.447043	56	118	100	98	155	95	58	60	52	73	122	129	87	60	42
CCGTGGTGGCCATGTCCGTT	AACGGACATGGCCACCACGG	AE015451	-	37002	PP_0033	0.447043	19	23	24	26	39	29	16	6	19	36	22	14	17	16	10
ACGGCCAGGTTAAGCTGAGT	ACTCAGCTTAACCTGGCCGT	AE015451	+	37014	PP_0033	0.43879	34	32	33	27	31	53	31	19	21	28	21	40	33	19	27
CCCAACGACGTGTGTACAAT	ATTGTACACACGTCGTTGGG	AE015451	+	37014	PP_0033	0.43879	31	32	65	50	48	62	59	47	47	44	65	29	37	32	33
CTGCGGTACTGTGGTGCAAA	TTTGCACCACAGTACCGCAG	AE015451	+	37014	PP_0033	0.43879	39	49	35	54	49	59	38	29	39	50	46	34	33	24	24
GTACAAGCTTCGTCGAAACC	GGTTTCGACGAAGCTTGTAC	AE015451	+	37014	PP_0033	0.43879	50	53	43	46	77	52	56	49	45	53	47	57	35	46	32
TATAGAGCGGAAGATGTGAT	ATCACATCTTCCGCTCTATA	AE015451	+	37014	PP_0033	0.43879	24	31	22	30	42	38	35	31	31	30	25	28	23	19	16
GTGAGGGGTGATCGGCGAGT	ACTCGCCGATCACCCCTCAC	AE015451	-	37015	PP_0033	0.438102	19	23	31	29	32	29	12	8	25	31	16	29	11	10	16
TAGTGAAGTGCTGGACAAAT	ATTTGTCCAGCACTTCACTA	AE015451	-	37015	PP_0033	0.438102	13	38	21	38	32	42	18	26	22	27	29	27	29	25	23
TGCCGAGTTGTCGCGGCGAT	ATCGCCGCGACAACTCGGCA	AE015451	-	37015	PP_0033	0.438102	68	88	88	85	145	139	90	60	80	74	56	81	48	62	61
TTCGCAAAGAGGGTGTGCGT	ACGCACACCCTCTTTGCGAA	AE015451	+	37044	PP_0033	0.418157	66	93	79	96	91	122	53	63	67	103	93	69	50	60	53
AGGAGGGAGAATAGGGCGGT	ACCGCCCTATTCTCCCTCCT	AE015451	-	37064	PP_0033	0.404402	18	28	25	27	21	38	27	30	18	32	37	30	14	15	13
GGGCACCGTACAGGCGGGAG	CTCCCGCCTGTACGGTGCCC	AE015451	-	37064	PP_0033	0.404402	27	39	44	41	39	43	46	31	25	35	41	57	53	33	21
TTCCTAAATTCCTCCTATTT	AAATAGGAGGAATTTAGGAA	AE015451	+	37067	PP_0033	0.402338	16	27	13	24	18	17	28	13	29	26	13	17	11	21	7
CATCTGATGGTCCAGTGTAG	CTACACTGGACCATCAGATG	AE015451	-	37068	PP_0033	0.401651	25	57	22	47	53	41	31	27	35	44	24	41	17	28	18
TAGGATTAGGATGGGGAGAA	TTCTCCCCATCCTAATCCTA	AE015451	+	37159	PP_0033	0.339065	24	45	14	22	19	36	26	18	15	31	28	19	19	12	13
CATCCTCGGTACAATAACCC	GGGTTATTGTACCGAGGATG	AE015451	-	37205	PP_0033	0.307428	22	34	32	38	28	44	18	16	9	43	40	31	23	19	23
GTTCGACCCCGGCATGGTGC	GCACCATGCCGGGGTCGAAC	AE015451	-	37205	PP_0033	0.307428	37	44	40	49	42	69	45	43	37	36	28	34	46	20	33
TTGGGATGGGGGGGGTAGTG	CACTACCCCCCCCATCCCAA	AE015451	+	37374	PP_0033	0.191197	12	14	19	18	25	20	17	10	12	22	24	7	17	16	18
TCGGGGCCACAAACGTAGCA	TGCTACGTTTGTGGCCCCGA	AE015451	-	37375	PP_0033	0.190509	45	60	62	44	79	89	37	36	48	43	51	48	50	47	42
AGGGGACGGGAGAGTAAGGG	CCCTTACTCTCCCGTCCCCT	AE015451	+	37473	PP_0033	0.123109	50	52	42	84	89	64	29	36	70	54	67	53	59	41	50
TTTCCGGATCAGTCGGCCCG	CGGGCCGACTGATCCGGAAA	AE015451	-	37481	PP_0033	0.117607	9	14	18	8	7	9	6	3	2	5	8	9	11	0	10
CTAGATTTGTATGTCGTACA	TGTACGACATACAAATCTAG	AE015451	-	37571	PP_0033	0.0557084	34	56	47	61	68	101	30	49	42	37	48	47	50	36	23
CTCAGTACGTAATGGAGCTA	TAGCTCCATTACGTACTGAG	AE015451	-	37571	PP_0033	0.0557084	26	66	31	34	29	46	22	45	48	47	42	29	24	30	15
CTCCGTCGCGAGTCTCGAAG	CTTCGAGACTCGCGACGGAG	AE015451	-	37571	PP_0033	0.0557084	77	111	78	111	122	131	81	45	56	102	96	85	49	87	57
TGGGGCCGCGGGGTCTGGGG	CCCCAGACCCCGCGGCCCCA	AE015451	+	37596	PP_0033	0.0385144	22	18	27	39	49	41	30	19	26	31	14	18	35	25	17
CCTCGGGGGTCGTGAGTGAG	CTCACTCACGACCCCCGAGG	AE015451	+	37657	PP_0034	0.98881	15	24	13	18	16	35	22	12	11	21	14	27	33	27	19
CTTCCCTATAGATGGGCCAG	CTGGCCCATCTATAGGGAAG	AE015451	+	37725	PP_0034	0.919634	28	28	23	46	28	41	21	20	21	41	28	21	32	15	19
TCGACCGGGTGTAGTCGAAA	TTTCGACTACACCCGGTCGA	AE015451	+	37725	PP_0034	0.919634	40	53	28	57	39	51	35	35	49	32	49	67	44	26	27
TCTTAGGGTGGGACTCTGGG	CCCAGAGTCCCACCCTAAGA	AE015451	+	37725	PP_0034	0.919634	66	77	58	78	69	99	55	53	60	87	84	62	75	61	59
CAGATGACGCTAGTGGAGAG	CTCTCCACTAGCGTCATCTG	AE015451	-	37726	PP_0034	0.918616	36	57	54	71	74	77	58	50	37	31	26	62	61	44	33
TGGGGGCGCAGGGCTGAATG	CATTCAGCCCTGCGCCCCCA	AE015451	-	37726	PP_0034	0.918616	18	28	18	31	25	35	26	17	22	25	14	16	13	25	31
ACAGCTGTCATAGTCTCTGG	CCAGAGACTATGACAGCTGT	AE015451	+	37866	PP_0034	0.776195	18	34	20	25	29	50	34	23	13	13	19	25	14	20	23
GATCTTAGTTGGCGATGGAT	ATCCATCGCCAACTAAGATC	AE015451	+	37866	PP_0034	0.776195	53	52	55	71	67	69	44	46	33	52	61	36	46	39	33
TGCCAGGATGCGTTCTTGGT	ACCAAGAACGCATCCTGGCA	AE015451	-	37867	PP_0034	0.775178	15	18	18	21	10	38	11	8	12	7	15	15	16	8	11
TGCCATATTGGTGGACGGGC	GCCCGTCCACCAATATGGCA	AE015451	-	37867	PP_0034	0.775178	41	72	51	69	66	66	50	30	35	49	47	45	45	34	39
TGGTCTGCAGACTTTTTCCT	AGGAAAAAGTCTGCAGACCA	AE015451	-	37867	PP_0034	0.775178	26	40	20	25	18	37	24	13	37	18	40	27	19	12	19
CCGACGCGCGGCAAGGCGAA	TTCGCCTTGCCGCGCGTCGG	AE015451	+	38016	PP_0034	0.623601	57	57	51	46	44	62	43	14	29	43	61	28	18	34	30
GTGTGTCCTGATTGGGGGAG	CTCCCCCAATCAGGACACAC	AE015451	-	38033	PP_0034	0.606307	35	37	31	26	39	57	44	26	17	30	42	26	26	38	40
GTTGTTACTGTATAGACTGT	ACAGTCTATACAGTAACAAC	AE015451	+	38042	PP_0034	0.597152	32	32	21	29	29	29	28	33	20	30	27	20	17	23	22
ATGCTATCTCAGGAGGCTCC	GGAGCCTCCTGAGATAGCAT	AE015451	-	38043	PP_0034	0.596134	30	34	26	36	59	52	25	27	25	46	55	28	21	30	29
GGTCTCTGTCCACAGGGGGG	CCCCCCTGTGGACAGAGACC	AE015451	+	38184	PP_0034	0.452696	34	71	45	66	65	62	43	44	40	58	50	64	39	55	42
GTGAGTCCGTGTAGATAGCG	CGCTATCTACACGGACTCAC	AE015451	+	38184	PP_0034	0.452696	37	52	62	60	40	81	29	33	33	43	50	51	46	35	39
TCTGATAGGAGACATAGTTA	TAACTATGTCTCCTATCAGA	AE015451	+	38184	PP_0034	0.452696	23	26	14	13	27	11	13	17	10	19	11	15	2	6	7
TTCCGTCACTCAGCAATAAG	CTTATTGCTGAGTGACGGAA	AE015451	+	38184	PP_0034	0.452696	21	28	37	33	20	30	29	15	26	25	35	23	26	13	28
TTGGAACTCGGGGCTGGCTG	CAGCCAGCCCCGAGTTCCAA	AE015451	+	38184	PP_0034	0.452696	12	12	19	16	16	37	17	9	10	11	24	8	11	7	6
CAGGGTTTAGTTTAGAGGAC	GTCCTCTAAACTAAACCCTG	AE015451	-	38185	PP_0034	0.451679	24	15	21	20	28	25	21	14	13	19	27	12	16	16	10
GTAGTTAGTGGCGATACGAC	GTCGTATCGCCACTAACTAC	AE015451	-	38185	PP_0034	0.451679	35	33	63	51	36	48	42	36	31	42	38	34	40	45	25
GGAGGTGAAAGCTAGATCGT	ACGATCTAGCTTTCACCTCC	AE015451	+	38187	PP_0034	0.449644	62	107	94	104	88	95	55	63	75	75	68	64	60	54	52
GGCTCCAAAAGTGCAATGAT	ATCATTGCACTTTTGGAGCC	AE015451	+	38187	PP_0034	0.449644	14	37	43	47	46	47	32	31	13	45	25	34	22	14	28
ACTGCCAAGACGATTAAGTA	TACTTAATCGTCTTGGCAGT	AE015451	-	38188	PP_0034	0.448627	25	51	30	44	34	38	22	22	26	43	22	22	29	19	28
ATGACAGACCAGAGATCGCT	AGCGATCTCTGGTCTGTCAT	AE015451	-	38275	PP_0034	0.360122	43	30	37	26	26	53	22	23	24	21	28	21	27	14	14
GAGGAGGTATCTCGGCCAGT	ACTGGCCGAGATACCTCCTC	AE015451	-	38358	PP_0034	0.275687	12	27	28	13	30	22	21	10	15	22	17	17	17	9	13
GCAAGGGGTTGTAGGGATGG	CCATCCCTACAACCCCTTGC	AE015451	+	38414	PP_0034	0.218718	14	34	47	36	48	27	23	15	20	28	30	18	19	31	22
GGCACGGCTAAGGTCGAGAG	CTCTCGACCTTAGCCGTGCC	AE015451	+	38414	PP_0034	0.218718	6	4	9	9	4	14	8	8	6	6	6	22	7	7	9
GTTCTTTACCTCTAAGTACG	CGTACTTAGAGGTAAAGAAC	AE015451	+	38414	PP_0034	0.218718	22	24	38	26	42	30	35	20	27	25	37	9	15	9	10
CAGGAGCCGGAGCATACCAG	CTGGTATGCTCCGGCTCCTG	AE015451	-	38415	PP_0034	0.217701	44	40	56	46	53	56	40	22	27	46	33	33	35	30	31
CGCTCGGGGGGAGACCAAGG	CCTTGGTCTCCCCCCGAGCG	AE015451	-	38415	PP_0034	0.217701	2	0	0	1	1	0	0	1	0	1	0	1	0	0	1
TGTTCATTTGATAGGACTGA	TCAGTCCTATCAAATGAACA	AE015451	-	38415	PP_0034	0.217701	22	60	58	40	46	61	38	44	32	62	19	36	21	33	25
GTGTACAAAACCTGGGTCAG	CTGACCCAGGTTTTGTACAC	AE015451	+	38464	PP_0034	0.167854	35	57	42	46	48	41	37	34	44	49	55	43	39	30	45
GGTATAAACGCAATTTGTGA	TCACAAATTGCGTTTATACC	AE015451	-	38465	PP_0034	0.166836	21	35	36	28	25	39	31	33	27	54	27	22	39	35	17
AGAAATTATGACTTCGAACC	GGTTCGAAGTCATAATTTCT	AE015451	+	38481	PP_0034	0.15056	15	27	10	33	26	33	15	31	15	14	21	27	18	16	27
AGGACGACTGGCCCGAGTCC	GGACTCGGGCCAGTCGTCCT	AE015451	+	38481	PP_0034	0.15056	29	54	36	45	51	61	27	33	32	44	35	42	59	27	40
CGATGCCCGTAGCGTTATCC	GGATAACGCTACGGGCATCG	AE015451	+	38585	PP_0034	0.0447609	5	0	2	0	3	3	1	2	1	0	0	4	0	3	1
CGGGTGGTATACACCGATGG	CCATCGGTGTATACCACCCG	AE015451	+	38618			53	58	34	66	58	41	48	34	26	45	46	31	28	50	38
GCGTATGTACGACCAGCCCT	AGGGCTGGTCGTACATACGC	AE015451	+	38618			27	56	31	61	38	67	38	24	38	49	46	20	19	39	14
AAGGTGCACCAGATGGGGTA	TACCCCATCTGGTGCACCTT	AE015451	-	38619			31	30	42	56	67	59	29	21	26	28	42	51	39	30	38
ACGCGCCGGGGGGGAATGGA	TCCATTCCCCCCCGGCGCGT	AE015451	-	38619			32	54	35	52	43	55	48	20	41	43	33	25	30	25	32
CGGGTCTTGGGTGGCGTTGG	CCAACGCCACCCAAGACCCG	AE015451	-	38619			4	9	6	14	13	29	23	8	14	19	20	21	9	15	14
CTGCGATCCTGGTGGGTAAA	TTTACCCACCAGGATCGCAG	AE015451	-	38619			33	52	38	64	48	53	57	37	27	41	40	56	17	39	36
TGTAGGGCGTGCTAAGGTTG	CAACCTTAGCACGCCCTACA	AE015451	+	38679	PP_0035	0.799523	0	5	3	1	4	1	17	3	4	0	6	2	12	8	3
TGTTAATTGGCGGCACTGCA	TGCAGTGCCGCCAATTAACA	AE015451	+	38738	PP_0035	0.658711	6	13	16	24	16	31	7	10	10	13	3	10	9	13	8
AAATGTGGGTTCATCTGTGG	CCACAGATGAACCCACATTT	AE015451	-	38898	PP_0035	0.27685	19	16	13	15	20	16	24	12	15	25	22	14	8	23	25
GGACGATGTATACGGGGGTC	GACCCCCGTATACATCGTCC	AE015451	+	38922	PP_0035	0.21957	31	47	48	67	49	70	34	51	45	50	40	39	48	45	37
ATCTTACCGCTACTTTTGAC	GTCAAAAGTAGCGGTAAGAT	AE015451	-	38923	PP_0035	0.217184	15	17	13	14	27	20	16	13	9	12	9	23	7	19	4
CCAGTTTGGCTTGTCGTGCC	GGCACGACAAGCCAAACTGG	AE015451	+	39087			34	61	54	46	52	55	44	34	27	45	48	37	42	30	36
ACCATTTGGTGTTTGTCAGC	GCTGACAAACACCAAATGGT	AE015451	+	39112			20	11	11	29	9	19	21	9	14	10	5	13	11	8	9
TCCTAGAACGTTTTCCACAC	GTGTGGAAAACGTTCTAGGA	AE015451	-	39204			35	48	60	76	74	69	40	37	59	80	36	58	36	55	40
GACCAGTCCAGGTGTTCTAG	CTAGAACACCTGGACTGGTC	AE015451	-	39271			22	40	24	39	51	35	32	4	29	12	31	47	25	17	27
CACTGTCTCGCTGCCATAAT	ATTATGGCAGCGAGACAGTG	AE015451	+	39295	PP_0036	0.0237603	24	44	44	60	54	46	42	36	27	36	34	48	35	15	15
TCAGGGAGGGCCGTGGTCCA	TGGACCACGGCCCTCCCTGA	AE015451	+	39295	PP_0036	0.0237603	2	1	2	3	11	2	4	1	2	3	3	6	4	4	3
TGGGTGGCCAATGATTCGGG	CCCGAATCATTGGCCACCCA	AE015451	-	39296	PP_0036	0.0247934	9	10	2	8	9	16	9	0	3	8	6	6	1	0	3
AACGGGTAGCGTGGGCGGTA	TACCGCCCACGCTACCCGTT	AE015451	+	39314	PP_0036	0.0433884	13	20	17	26	18	22	16	11	16	35	26	14	15	18	29
GGGGTTCAAATGGGTGCACA	TGTGCACCCATTTGAACCCC	AE015451	-	39348	PP_0036	0.0785124	26	27	28	39	33	34	33	22	22	27	32	37	42	27	26
TATAATTGTATTCGTCAATA	TATTGACGAATACAATTATA	AE015451	-	39433	PP_0036	0.166322	11	10	3	18	10	25	8	8	8	13	8	13	13	5	6
CCCGAATAACGTCGGGGGGA	TCCCCCCGACGTTATTCGGG	AE015451	-	39492	PP_0036	0.227273	11	17	12	35	19	4	17	23	22	23	10	24	15	14	2
ACGTGTGGTCGGTACCTATA	TATAGGTACCGACCACACGT	AE015451	+	39542	PP_0036	0.278926	21	49	31	60	38	66	30	33	29	47	34	32	30	40	35
ACAGTGAGAGCAATGCAGAT	ATCTGCATTGCTCTCACTGT	AE015451	-	39543	PP_0036	0.279959	22	23	37	23	17	13	19	17	23	20	26	7	19	20	26
TCTAGAGTGGGTTGTCACGC	GCGTGACAACCCACTCTAGA	AE015451	-	39543	PP_0036	0.279959	28	28	23	20	34	42	28	13	24	19	27	17	16	14	19
TGTGTCATTGGGGGGAGGGA	TCCCTCCCCCCAATGACACA	AE015451	-	39543	PP_0036	0.279959	21	29	35	33	46	37	38	22	23	18	37	28	12	19	24
TTTAGGCTACGACGGCCTTG	CAAGGCCGTCGTAGCCTAAA	AE015451	+	39607	PP_0036	0.346074	38	35	22	56	51	59	24	24	30	35	37	34	35	36	22
GGAATAAGTGTGCCTCTAGG	CCTAGAGGCACACTTATTCC	AE015451	-	39608	PP_0036	0.347107	21	48	59	53	39	59	29	24	26	36	36	39	25	21	26
GTGATGGGTGTTTGTTTGCC	GGCAAACAAACACCCATCAC	AE015451	-	39608	PP_0036	0.347107	31	65	40	45	49	57	46	36	56	35	51	49	38	46	37
GGTCAATCCGCTGGGGCCGC	GCGGCCCCAGCGGATTGACC	AE015451	+	39775	PP_0036	0.519628	31	45	45	48	31	59	43	28	19	32	21	36	18	24	23
TCTGGGGGTCAAGGAGGGTA	TACCCTCCTTGACCCCCAGA	AE015451	-	39776	PP_0036	0.520661	37	45	39	54	41	66	34	42	37	36	43	40	32	32	16
AGGCTTAGGATGCTACGGGC	GCCCGTAGCATCCTAAGCCT	AE015451	+	39799	PP_0036	0.544421	14	21	18	15	26	29	8	16	18	16	14	11	16	12	11
ATCTCTCGAGCTCTCGGGCG	CGCCCGAGAGCTCGAGAGAT	AE015451	+	39799	PP_0036	0.544421	28	21	28	33	34	40	27	19	9	35	35	13	17	22	15
CATCGGCCGGAGGGGGGCGG	CCGCCCCCCTCCGGCCGATG	AE015451	+	39799	PP_0036	0.544421	23	19	16	24	15	22	16	18	21	11	16	17	10	17	7
GAATTTTTATGTTTCTTTAA	TTAAAGAAACATAAAAATTC	AE015451	+	39799	PP_0036	0.544421	18	28	7	15	5	12	9	8	5	8	13	17	15	1	9
GATTCTATTGCTATCAGAAT	ATTCTGATAGCAATAGAATC	AE015451	+	39799	PP_0036	0.544421	22	33	17	34	26	35	28	33	26	28	26	23	20	16	21
GTCTCTACGCGGGTGCAGGT	ACCTGCACCCGCGTAGAGAC	AE015451	+	39799	PP_0036	0.544421	31	64	57	52	74	93	41	47	50	65	55	55	39	48	33
TGATATGGGCCGAGTGGGTT	AACCCACTCGGCCCATATCA	AE015451	+	39799	PP_0036	0.544421	20	30	39	48	43	36	27	31	26	37	34	37	28	19	25
TGGGTCGGGTGAACTTTATG	CATAAAGTTCACCCGACCCA	AE015451	+	39799	PP_0036	0.544421	44	43	51	39	44	40	22	25	53	31	21	44	36	32	28
TAACGCCCATGCAGAGAGGG	CCCTCTCTGCATGGGCGTTA	AE015451	-	39800	PP_0036	0.545455	36	58	61	47	61	50	42	46	52	27	45	39	47	50	33
TCCCGCAGCAACATTTTTAT	ATAAAAATGTTGCTGCGGGA	AE015451	-	39800	PP_0036	0.545455	30	19	22	37	44	43	23	18	22	52	21	24	28	32	22
TGCTAGTACATGAGAGTGCT	AGCACTCTCATGTACTAGCA	AE015451	-	39800	PP_0036	0.545455	33	37	44	44	56	50	30	44	32	50	26	49	45	40	31
TGAGGCGAGCCGTCGGACTG	CAGTCCGACGGCTCGCCTCA	AE015451	+	39803	PP_0036	0.548554	11	3	5	3	1	3	5	2	3	2	9	7	6	8	6
TTGAGGTCGAGGGAGGGAGG	CCTCCCTCCCTCGACCTCAA	AE015451	+	39803	PP_0036	0.548554	21	22	23	35	29	18	8	11	23	24	19	21	10	19	10
AGGGGCTTATACATATATGC	GCATATATGTATAAGCCCCT	AE015451	-	39804	PP_0036	0.549587	40	39	26	55	53	41	49	23	25	39	33	27	30	22	19
GTTAGAAACACTGAGGGCTA	TAGCCCTCAGTGTTTCTAAC	AE015451	-	39804	PP_0036	0.549587	20	27	36	34	33	41	38	16	30	38	17	37	29	22	20
CAAAGCCAGGGGTGTGTCAG	CTGACACACCCCTGGCTTTG	AE015451	+	39805	PP_0036	0.55062	11	11	6	26	20	12	17	11	11	11	8	20	11	6	9
GAGCAGATAGAACGTACTTT	AAAGTACGTTCTATCTGCTC	AE015451	+	39805	PP_0036	0.55062	11	17	11	14	27	27	9	12	14	20	7	13	17	21	9
ACTCTCAAGGAGGGGCGTAC	GTACGCCCCTCCTTGAGAGT	AE015451	-	39806	PP_0036	0.551653	21	29	15	40	34	24	12	26	16	17	34	7	22	11	16
CCGTTAGTACCTCTACGAGA	TCTCGTAGAGGTACTAACGG	AE015451	-	39806	PP_0036	0.551653	8	35	18	27	20	33	28	22	17	39	21	20	22	16	20
GCTGGCACTTTTAAGACGCG	CGCGTCTTAAAAGTGCCAGC	AE015451	-	39806	PP_0036	0.551653	29	39	31	44	54	59	48	52	30	59	42	55	25	28	23
GTCGCCGGGTGCAGTGAGTA	TACTCACTGCACCCGGCGAC	AE015451	-	39806	PP_0036	0.551653	35	42	39	46	51	57	41	30	36	56	41	38	53	26	31
TGTCGGGAGGGGCGAGGTCG	CGACCTCGCCCCTCCCGACA	AE015451	-	39907	PP_0036	0.655992	23	40	36	41	30	33	41	31	28	20	37	40	27	25	25
CGCAGGGTTGTGGTGGGTGG	CCACCCACCACAACCCTGCG	AE015451	+	40007	PP_0036	0.759298	33	19	27	24	19	32	21	15	14	25	29	30	34	24	15
CTGTACTGCTTTGGGCGGGG	CCCCGCCCAAAGCAGTACAG	AE015451	+	40007	PP_0036	0.759298	25	27	8	26	22	32	19	13	13	25	23	20	13	22	9
TTGGAGCAAGGTCAAGGTGA	TCACCTTGACCTTGCTCCAA	AE015451	+	40007	PP_0036	0.759298	18	21	31	30	41	24	30	26	35	17	27	33	23	25	24
CGGGGAGACTGTGGAGTAGG	CCTACTCCACAGTCTCCCCG	AE015451	+	40014	PP_0036	0.766529	40	70	71	68	71	117	74	54	52	57	58	59	70	32	37
GTTGTGGTAGCGGTGAGAAT	ATTCTCACCGCTACCACAAC	AE015451	-	40046	PP_0036	0.799587	24	58	39	38	52	58	27	42	37	41	43	33	32	28	23
GCGGGGAGACGCGTCAGTGG	CCACTGACGCGTCTCCCCGC	AE015451	+	40064	PP_0036	0.818182	32	54	23	44	45	56	38	30	19	23	37	43	32	36	17
AATAGCGTTTACATTGGGTT	AACCCAATGTAAACGCTATT	AE015451	+	40087	PP_0036	0.841942	19	29	18	27	22	16	25	8	16	32	33	22	30	19	11
CGAAGGGGGTCACATTATTA	TAATAATGTGACCCCCTTCG	AE015451	-	40088	PP_0036	0.842975	36	39	36	54	23	53	39	30	24	35	43	41	39	28	25
TGCAGGGTGGGGAAGTTCTT	AAGAACTTCCCCACCCTGCA	AE015451	+	40136	PP_0036	0.892562	40	35	39	47	40	47	45	37	20	39	28	40	42	27	20
CGCTAATTTATGTGATTTTA	TAAAATCACATAAATTAGCG	AE015451	+	40295			28	31	21	25	39	25	32	25	29	41	19	33	17	12	14
GGACCCCAAGAAAAGCAGGC	GCCTGCTTTTCTTGGGGTCC	AE015451	+	40323			24	57	39	54	62	41	51	20	51	56	24	53	48	32	35
TACGTCGCCAAAATGGTGGA	TCCACCATTTTGGCGACGTA	AE015451	-	40409			3	3	1	2	3	4	2	1	3	2	6	4	4	4	2
GCGCGAATTACTGTGGTGGG	CCCACCACAGTAATTCGCGC	AE015451	+	40436			20	24	31	36	41	55	35	17	45	33	30	37	22	28	20
TGGGTTTGACCTGAAGTAAT	ATTACTTCAGGTCAAACCCA	AE015451	-	40498	PP_0037	0.0224981	8	5	10	13	9	18	11	2	13	7	7	1	8	6	8
GTGGCTAGTGGAGGCCGACT	AGTCGGCCTCCACTAGCCAC	AE015451	-	40501	PP_0037	0.0248254	16	22	28	38	21	21	25	17	10	27	40	24	41	15	12
GTGTGGGGAGGGAGGTGGGG	CCCCACCTCCCTCCCCACAC	AE015451	-	40501	PP_0037	0.0248254	30	40	36	52	65	68	40	32	39	43	36	30	31	31	33
GCGGTGGGGATGGTGGGTGG	CCACCCACCATCCCCACCGC	AE015451	-	40588	PP_0037	0.0923196	23	40	28	45	48	48	21	31	24	23	29	25	20	32	21
GGCTTGCGGGGGGTTTTACG	CGTAAAACCCCCCGCAAGCC	AE015451	+	40697	PP_0037	0.176881	23	33	30	38	41	53	39	37	16	35	28	28	34	32	24
GTCGATGAGCGGGATAGCTT	AAGCTATCCCGCTCATCGAC	AE015451	-	40698	PP_0037	0.177657	42	48	45	45	58	74	47	42	42	57	35	39	30	60	38
GGTGTGGTCGTTTCTGCCCA	TGGGCAGAAACGACCACACC	AE015451	-	40737	PP_0037	0.207913	38	39	36	56	76	79	48	43	42	56	57	58	55	41	20
GGACATTCTGAAGGTGGGGA	TCCCCACCTTCAGAATGTCC	AE015451	+	40751	PP_0037	0.218774	18	39	28	50	40	55	25	30	31	48	29	53	27	23	29
ACGCACGGGGAATAATCGCC	GGCGATTATTCCCCGTGCGT	AE015451	+	40763	PP_0037	0.228084	24	40	56	44	36	41	26	47	42	26	48	26	24	24	33
TTAGGGCTGAGGTTAGGCAG	CTGCCTAACCTCAGCCCTAA	AE015451	+	40763	PP_0037	0.228084	20	36	44	41	48	44	31	32	46	36	25	49	27	27	21
AAGGGGTTTCGAAGTAGCAC	GTGCTACTTCGAAACCCCTT	AE015451	-	40764	PP_0037	0.22886	26	24	37	41	33	34	26	23	20	30	29	29	24	22	19
CAGACTGTGTTTATATTCGC	GCGAATATAAACACAGTCTG	AE015451	-	40764	PP_0037	0.22886	21	61	44	49	49	51	46	32	36	27	54	24	50	23	41
CGTGATGGACGGGACGGGGG	CCCCCGTCCCGTCCATCACG	AE015451	-	40764	PP_0037	0.22886	41	51	32	57	45	51	44	27	39	44	29	28	22	29	24
GCGAGCGGTGGGCCAGGGTG	CACCCTGGCCCACCGCTCGC	AE015451	-	40764	PP_0037	0.22886	3	14	10	3	14	14	10	8	8	2	7	5	4	10	4
GCGGCAAGGCCATGGGTGGG	CCCACCCATGGCCTTGCCGC	AE015451	-	40764	PP_0037	0.22886	34	78	64	55	53	75	58	40	43	49	52	50	62	60	64
GGAGCATGGGTGGAGTGGGT	ACCCACTCCACCCATGCTCC	AE015451	-	40764	PP_0037	0.22886	18	22	28	30	40	35	21	16	30	16	21	15	23	21	21
CCCCGGTCTCGTGCCGGGTC	GACCCGGCACGAGACCGGGG	AE015451	-	40803	PP_0037	0.259116	49	46	56	45	75	68	31	44	26	56	42	42	33	39	39
GCGGCTCGCTGGCTCCGGGG	CCCCGGAGCCAGCGAGCCGC	AE015451	+	40826	PP_0037	0.276959	14	8	7	7	8	7	1	5	3	9	2	10	4	4	9
GCGTGAAAGGGGGTAGTCGC	GCGACTACCCCCTTTCACGC	AE015451	+	40826	PP_0037	0.276959	5	4	2	6	4	6	4	5	3	5	5	3	7	3	1
CATAGCTTTGGTTAAATCAA	TTGATTTAACCAAAGCTATG	AE015451	-	40827	PP_0037	0.277735	11	22	27	36	23	12	17	23	24	16	27	20	11	18	9
TGGATGTATGCTTAAAGATG	CATCTTTAAGCATACATCCA	AE015451	-	40827	PP_0037	0.277735	33	28	50	53	34	74	27	37	42	46	74	48	43	42	22
AAGATAGAGTGTTTGGAATG	CATTCCAAACACTCTATCTT	AE015451	+	40868	PP_0037	0.309542	68	102	68	81	86	69	64	37	48	77	60	48	49	44	54
AAGTGGATTCAGCGGCGCGG	CCGCGCCGCTGAATCCACTT	AE015451	-	40869	PP_0037	0.310318	26	30	35	23	42	48	42	30	31	29	27	29	32	31	22
GCCCGTATTCTTATACACCA	TGGTGTATAAGAATACGGGC	AE015451	-	40869	PP_0037	0.310318	27	33	19	47	43	31	31	27	30	35	28	21	26	35	44
CAACACTAGAATCTTCATAC	GTATGAAGATTCTAGTGTTG	AE015451	+	40937	PP_0037	0.363072	44	58	30	39	44	59	44	43	25	43	73	44	20	33	40
GAAAGTCCATAATTAAAAAG	CTTTTTAATTATGGACTTTC	AE015451	-	40938	PP_0037	0.363848	12	24	15	15	6	15	8	9	10	9	5	13	6	14	7
CTGCCAATTCACCGTAGTAT	ATACTACGGTGAATTGGCAG	AE015451	+	41012	PP_0037	0.421257	21	50	25	49	22	60	24	20	29	32	22	34	18	27	14
GGCGCGTTTACGATGATTGG	CCAATCATCGTAAACGCGCC	AE015451	+	41012	PP_0037	0.421257	34	74	57	82	85	102	74	52	64	63	62	50	51	55	33
TCTGTTGAGTACCTTCGCTA	TAGCGAAGGTACTCAACAGA	AE015451	+	41012	PP_0037	0.421257	2	24	6	20	12	14	14	9	5	21	13	10	17	18	2
TGGAGGTATGAGTGCCGGGG	CCCCGGCACTCATACCTCCA	AE015451	+	41012	PP_0037	0.421257	11	5	13	13	12	10	21	23	8	8	15	11	14	7	11
TTTTTTATGTTATGTACGGC	GCCGTACATAACATAAAAAA	AE015451	+	41012	PP_0037	0.421257	12	10	8	11	22	18	13	18	8	9	12	13	18	9	10
AGCTAGGAGGTAAGGGCCGG	CCGGCCCTTACCTCCTAGCT	AE015451	-	41013	PP_0037	0.422033	19	22	28	32	37	30	20	23	19	19	26	37	22	15	21
ATAGTGTAGTCTATTCGGTC	GACCGAATAGACTACACTAT	AE015451	-	41013	PP_0037	0.422033	0	0	1	0	2	0	0	1	1	1	0	0	0	0	0
CGTGGTACCTTTGTCAATCC	GGATTGACAAAGGTACCACG	AE015451	-	41013	PP_0037	0.422033	19	23	19	20	17	19	15	11	15	15	8	11	6	7	10
TGTGTTCGGTTGTGTCCGGG	CCCGGACACAACCGAACACA	AE015451	+	41044	PP_0037	0.446082	37	60	64	47	67	93	57	36	34	47	56	50	31	48	39
GAGGTATGTAGCTTCCAACG	CGTTGGAAGCTACATACCTC	AE015451	+	41075	PP_0037	0.470132	45	75	80	73	79	101	68	41	61	53	54	74	40	41	23
ACATGCTTAGGGGCAATGTG	CACATTGCCCCTAAGCATGT	AE015451	+	41082	PP_0037	0.475562	10	13	18	7	19	12	10	17	14	12	20	11	16	8	9
AGGCACCAGTGCGTCGGTGC	GCACCGACGCACTGGTGCCT	AE015451	+	41082	PP_0037	0.475562	50	60	71	65	56	65	50	58	36	51	51	43	62	48	44
ATTAGGGGGAATGGTTGGGG	CCCCAACCATTCCCCCTAAT	AE015451	+	41082	PP_0037	0.475562	14	7	11	24	30	28	16	18	23	21	25	20	12	21	8
CACATCTGGATACAGTCTGG	CCAGACTGTATCCAGATGTG	AE015451	+	41082	PP_0037	0.475562	44	72	41	63	56	66	33	41	44	53	51	51	34	62	40
CCCCGCGTCTGACTGCTAAT	ATTAGCAGTCAGACGCGGGG	AE015451	+	41082	PP_0037	0.475562	30	38	48	61	47	59	43	25	53	49	41	37	57	44	32
CTCACATATGTAGCCGGTCT	AGACCGGCTACATATGTGAG	AE015451	+	41082	PP_0037	0.475562	35	36	29	33	39	55	27	41	32	20	36	36	26	33	17
GTTGGAGTTGGCACTAGGGT	ACCCTAGTGCCAACTCCAAC	AE015451	+	41082	PP_0037	0.475562	0	0	2	11	7	5	6	1	7	4	1	4	2	0	3
TAAGAAAGTGCCTATTAGGT	ACCTAATAGGCACTTTCTTA	AE015451	+	41082	PP_0037	0.475562	52	54	48	75	63	78	60	39	47	60	67	37	48	54	52
AGATTCCAAGTGCCTATCCG	CGGATAGGCACTTGGAATCT	AE015451	-	41083	PP_0037	0.476338	21	34	10	25	21	19	21	35	28	35	21	24	31	15	21
GTGGTATCGATAAGTCTATC	GATAGACTTATCGATACCAC	AE015451	-	41083	PP_0037	0.476338	24	35	44	47	27	50	35	24	29	17	29	29	17	25	37
TCAGGGCTGAATAGAGCGGG	CCCGCTCTATTCAGCCCTGA	AE015451	-	41083	PP_0037	0.476338	11	29	5	12	5	10	9	19	7	13	20	18	11	10	15
TCCGGGGCGTTCGTGACCGA	TCGGTCACGAACGCCCCGGA	AE015451	-	41083	PP_0037	0.476338	16	26	38	19	27	13	25	21	21	15	30	14	12	22	13
GATGTGGAGCCCGTAGGCCG	CGGCCTACGGGCTCCACATC	AE015451	+	41141	PP_0037	0.521334	40	24	27	21	37	30	25	18	12	23	28	29	17	16	14
TCCGCGAAAACGAGGCGAGG	CCTCGCCTCGTTTTCGCGGA	AE015451	+	41141	PP_0037	0.521334	13	26	22	25	18	43	19	15	16	44	27	22	22	22	6
AAGTTTGAACATGATAACAG	CTGTTATCATGTTCAAACTT	AE015451	-	41142	PP_0037	0.52211	7	23	22	18	31	24	18	8	15	23	13	14	4	15	12
GGTCTCGCCGGAACGGCGGT	ACCGCCGTTCCGGCGAGACC	AE015451	-	41212	PP_0037	0.576416	47	103	61	59	29	77	33	42	32	44	38	31	32	39	22
GTGCAACGGGGAGAAGCACA	TGTGCTTCTCCCCGTTGCAC	AE015451	-	41212	PP_0037	0.576416	30	30	34	34	58	49	21	24	43	35	22	41	34	24	22
ACACGTGCTTGGCACACATA	TATGTGTGCCAAGCACGTGT	AE015451	+	41215	PP_0037	0.578743	52	108	62	91	98	79	62	52	49	71	67	52	54	59	45
GGTACAGCTGATGGGTGAGC	GCTCACCCATCAGCTGTACC	AE015451	+	41215	PP_0037	0.578743	15	38	34	24	37	34	27	14	37	47	33	24	13	25	23
GTTACAACCAGGTGGGTGCC	GGCACCCACCTGGTTGTAAC	AE015451	+	41215	PP_0037	0.578743	2	4	6	2	1	4	1	2	1	3	4	4	4	5	1
AGGAGCTTTCCGTGACACAA	TTGTGTCACGGAAAGCTCCT	AE015451	-	41216	PP_0037	0.579519	33	30	30	38	49	59	35	23	18	49	51	37	40	29	24
GAAAGAGGGGCGTATGAGAG	CTCTCATACGCCCCTCTTTC	AE015451	-	41216	PP_0037	0.579519	12	24	14	23	27	19	14	26	10	21	12	20	21	12	10
GTCTCATGGATATTATTCGT	ACGAATAATATCCATGAGAC	AE015451	-	41216	PP_0037	0.579519	16	18	23	24	25	31	24	22	9	22	23	28	15	10	7
GTGAACATAATTGCAGTGTC	GACACTGCAATTATGTTCAC	AE015451	-	41216	PP_0037	0.579519	16	32	26	30	25	52	35	10	24	12	22	21	31	13	27
AAATACCGATTGACTAAGAT	ATCTTAGTCAATCGGTATTT	AE015451	+	41360	PP_0037	0.691234	36	40	39	50	31	44	44	25	38	46	26	43	21	40	22
CGCAGGCTAGACACGTAGGT	ACCTACGTGTCTAGCCTGCG	AE015451	+	41360	PP_0037	0.691234	15	25	24	35	41	35	34	19	21	31	14	37	38	23	23
GATAGATGTAGTCGCGTGAG	CTCACGCGACTACATCTATC	AE015451	+	41360	PP_0037	0.691234	46	40	34	44	23	40	23	21	33	13	25	24	31	26	25
GATGTGACCACGATCGTAAT	ATTACGATCGTGGTCACATC	AE015451	-	41361	PP_0037	0.692009	23	40	53	71	62	68	28	35	30	37	42	59	29	34	28
TTTCGAGGCTGCTAGCTCTA	TAGAGCTAGCAGCCTCGAAA	AE015451	-	41361	PP_0037	0.692009	18	29	29	36	44	37	20	5	32	37	22	18	21	21	24
GAGATAGGTGGTGAGTCGCC	GGCGACTCACCACCTATCTC	AE015451	-	41418	PP_0037	0.73623	27	68	45	49	51	48	45	40	26	37	37	21	27	35	31
TATTGAATATAGTAATGTTT	AAACATTACTATATTCAATA	AE015451	+	41420	PP_0037	0.737781	18	33	24	20	24	45	24	20	24	13	17	24	23	22	9
AAGGTAGGTGCATGAGTAGA	TCTACTCATGCACCTACCTT	AE015451	+	41435	PP_0037	0.749418	31	57	45	61	71	57	56	23	48	55	49	35	32	51	36
ACCTTAGTGGCGCAAATTGA	TCAATTTGCGCCACTAAGGT	AE015451	+	41435	PP_0037	0.749418	26	38	24	21	29	32	19	14	37	31	33	15	27	22	23
AGCTATTGTCGGGGGACGGT	ACCGTCCCCCGACAATAGCT	AE015451	+	41435	PP_0037	0.749418	6	2	6	4	11	7	9	0	10	4	4	7	2	3	8
TGCGCGGGCGTGCGGGGGGC	GCCCCCCGCACGCCCGCGCA	AE015451	+	41435	PP_0037	0.749418	27	37	14	38	31	42	23	12	17	32	16	35	15	15	25
TTGCATTCGGTGGGAGAAGA	TCTTCTCCCACCGAATGCAA	AE015451	+	41435	PP_0037	0.749418	32	31	40	27	37	42	21	29	23	39	29	30	23	47	39
ATGGCTCAGTGTTGGTCATA	TATGACCAACACTGAGCCAT	AE015451	-	41459	PP_0037	0.768037	18	29	50	59	68	55	55	28	30	40	57	52	31	33	27
GAAATCAGTATGTCTAATCA	TGATTAGACATACTGATTTC	AE015451	+	41462	PP_0037	0.770365	36	37	36	60	49	49	44	21	28	45	51	31	31	27	29
GACCGGTGGGGCGGTGAGGA	TCCTCACCGCCCCACCGGTC	AE015451	+	41462	PP_0037	0.770365	1	1	8	9	15	11	10	6	12	6	8	6	8	8	1
GGTCTCACCCATAAAAAAAG	CTTTTTTTATGGGTGAGACC	AE015451	+	41462	PP_0037	0.770365	27	18	37	44	24	31	20	24	20	36	26	30	19	18	20
TTGCAACTTCTGCTTTCGGT	ACCGAAAGCAGAAGTTGCAA	AE015451	+	41462	PP_0037	0.770365	34	21	13	32	17	25	18	19	23	18	26	26	28	36	24
AATTATTGTCGGGGCGTCCA	TGGACGCCCCGACAATAATT	AE015451	-	41463	PP_0037	0.77114	41	63	53	56	69	46	55	64	33	53	58	68	51	51	39
CTGGGTTCATTGGCACGTGA	TCACGTGCCAATGAACCCAG	AE015451	-	41463	PP_0037	0.77114	32	42	33	32	54	47	33	44	22	26	30	54	14	8	32
CTTTGGATGCGATACATGTC	GACATGTATCGCATCCAAAG	AE015451	-	41463	PP_0037	0.77114	17	15	45	50	64	47	36	36	28	38	40	30	28	19	16
GTGAAGCCTGGGGAGGCGGT	ACCGCCTCCCCAGGCTTCAC	AE015451	-	41463	PP_0037	0.77114	22	29	39	35	19	22	31	23	38	20	25	28	19	11	21
GATGTAGAAAGGCATGGTGC	GCACCATGCCTTTCTACATC	AE015451	+	41491	PP_0037	0.792863	18	17	43	42	22	31	17	12	14	17	21	19	10	24	17
TCGCGGCGAGGGCGGCGGCT	AGCCGCCGCCCTCGCCGCGA	AE015451	-	41492	PP_0037	0.793638	37	52	44	46	31	57	47	35	40	17	28	50	25	32	23
CACCGTAGTCTCCGGCATGG	CCATGCCGGAGACTACGGTG	AE015451	+	41534	PP_0037	0.826222	8	9	9	12	7	12	13	4	6	7	15	6	14	5	7
AAGGATCGACTTGGAATTTG	CAAATTCCAAGTCGATCCTT	AE015451	-	41549	PP_0037	0.837859	15	10	17	15	27	16	17	20	9	19	10	3	9	10	10
CGCTAGTAGCGGATGGGGCT	AGCCCCATCCGCTACTAGCG	AE015451	-	41549	PP_0037	0.837859	13	32	23	27	30	65	28	38	30	24	30	28	32	32	12
CGGGCCCGGTGTTCCGTTAT	ATAACGGAACACCGGGCCCG	AE015451	+	41636	PP_0037	0.905353	24	43	25	41	39	34	17	15	18	19	17	42	20	16	10
TTCATTGATGCTCGCCAGGC	GCCTGGCGAGCATCAATGAA	AE015451	+	41636	PP_0037	0.905353	14	18	17	23	19	16	14	9	13	17	13	28	11	12	13
CTGGACTAAAACGATCGGAA	TTCCGATCGTTTTAGTCCAG	AE015451	-	41637	PP_0037	0.906129	39	30	41	39	36	24	29	14	38	26	22	35	6	21	15
GGGTTGAACTGTGGGGCTAA	TTAGCCCCACAGTTCAACCC	AE015451	-	41637	PP_0037	0.906129	32	56	45	55	57	46	47	37	50	52	46	48	40	34	39
TAGGGGGGGCGCCGGAGTAT	ATACTCCGGCGCCCCCCCTA	AE015451	-	41637	PP_0037	0.906129	16	18	26	39	34	29	13	17	19	20	21	25	13	18	27
ACCTGGATCTGGGGGGGTGA	TCACCCCCCCAGATCCAGGT	AE015451	+	41669	PP_0037	0.930954	15	34	31	36	27	31	34	15	23	17	19	18	18	16	21
GATATGCGATTCGCATCCGC	GCGGATGCGAATCGCATATC	AE015451	+	41669	PP_0037	0.930954	40	73	55	63	53	36	39	47	47	55	35	49	27	27	30
TTTCAGTGCAAAGTGGCTTT	AAAGCCACTTTGCACTGAAA	AE015451	+	41669	PP_0037	0.930954	28	28	30	31	18	41	23	24	32	18	26	37	15	26	12
GCGCCGTACATCTCTTTGAA	TTCAAAGAGATGTACGGCGC	AE015451	-	41670	PP_0037	0.93173	18	31	26	14	40	32	24	13	6	35	24	24	21	12	19
GGTGGCCGGGCGTGCGGGGC	GCCCCGCACGCCCGGCCACC	AE015451	-	41670	PP_0037	0.93173	23	40	24	37	47	34	33	20	39	56	30	20	28	41	28
GTCGGAGCCGTGGGCTCCAC	GTGGAGCCCACGGCTCCGAC	AE015451	-	41670	PP_0037	0.93173	11	16	19	17	14	17	15	5	7	18	11	20	6	7	14
TCCCCTCTGAAGTGAGCGGA	TCCGCTCACTTCAGAGGGGA	AE015451	-	41670	PP_0037	0.93173	9	20	3	19	23	14	10	6	4	11	10	6	2	10	2
TCGGGATCGCGTGTAATGAG	CTCATTACACGCGATCCCGA	AE015451	-	41670	PP_0037	0.93173	51	80	63	72	65	114	48	64	52	59	67	53	56	67	33
TGGCGTTAGGCTGCGGGTGT	ACACCCGCAGCCTAACGCCA	AE015451	-	41670	PP_0037	0.93173	23	29	20	21	23	27	20	27	5	28	31	27	37	39	30
ATAACAGGAAGAGGTAAGGG	CCCTTACCTCTTCCTGTTAT	AE015451	+	41747	PP_0037	0.991466	29	36	49	62	46	60	26	17	38	35	37	45	35	23	29
CAATGGAGCTGTTGTGGAGT	ACTCCACAACAGCTCCATTG	AE015451	+	41747	PP_0037	0.991466	29	43	35	49	47	33	33	20	30	48	43	20	34	40	33
TATTCATTCAGTTCCAGAGC	GCTCTGGAACTGAATGAATA	AE015451	+	41747	PP_0037	0.991466	7	18	20	31	33	18	15	19	14	9	14	17	11	9	12
AAAGTGGTTTGTCTTCAGAG	CTCTGAAGACAAACCACTTT	AE015451	-	41748	PP_0037	0.992242	20	18	25	40	39	36	27	33	20	25	22	27	30	16	14
CCTACTCGTGCTTTATAATT	AATTATAAAGCACGAGTAGG	AE015451	-	41748	PP_0037	0.992242	26	18	18	26	22	32	22	26	22	30	24	31	13	10	6
CGAACGGATCTGGTAGGGTT	AACCCTACCAGATCCGTTCG	AE015451	-	41748	PP_0037	0.992242	33	38	22	33	25	38	35	23	23	31	26	43	30	23	35
CGGCCATATCGTACTAGGTT	AACCTAGTACGATATGGCCG	AE015451	-	41748	PP_0037	0.992242	86	123	84	139	110	119	66	62	66	82	100	109	89	65	59
GGGGGGTAAGGCGCTAGGGG	CCCCTAGCGCCTTACCCCCC	AE015451	-	41748	PP_0037	0.992242	25	63	59	68	63	68	42	39	41	50	34	50	41	44	31
AGCCGGCGTAGGAAGGGGGG	CCCCCCTTCCTACGCCGGCT	AE015451	+	41856			27	43	16	39	34	35	32	16	27	37	37	30	21	32	22
GAGCGAAAAGGCATAGCGGT	ACCGCTATGCCTTTTCGCTC	AE015451	+	41856			17	16	21	40	30	34	28	20	19	25	29	28	19	15	14
GCTTATCTGCGTTGACCCCA	TGGGGTCAACGCAGATAAGC	AE015451	+	41856			19	35	25	22	30	27	10	21	9	26	30	13	8	19	13
TCCCTATTTTTGGATGTCAT	ATGACATCCAAAAATAGGGA	AE015451	-	41857			8	16	16	15	17	19	8	10	16	9	7	12	11	11	9
ACTTTAGGATCATGTGCGGC	GCCGCACATGATCCTAAAGT	AE015451	+	41966			22	29	26	27	28	39	25	15	14	26	21	18	26	12	17
GAATGTTACCGCCCCTTAGT	ACTAAGGGGCGGTAACATTC	AE015451	-	41967			19	30	10	45	35	51	20	22	24	36	19	26	22	23	23
TACGACTCGCTCATGCCCTC	GAGGGCATGAGCGAGTCGTA	AE015451	+	42015			49	48	37	67	74	72	38	33	30	46	49	45	57	53	27
AGTGTCCAATGTGCGGAAAC	GTTTCCGCACATTGGACACT	AE015451	-	42016			4	15	18	9	11	10	9	9	10	15	17	9	20	8	3
TCAGTTCGGCACGGGTGTCA	TGACACCCGTGCCGAACTGA	AE015451	-	42016			60	97	108	112	96	96	70	80	43	70	65	64	56	59	65
AACAGCGGGGACGCGGTTCG	CGAACCGCGTCCCCGCTGTT	AE015451	+	42052			44	78	45	70	92	89	51	27	55	45	63	76	46	39	54
GGGAGGAGAGGGGGAGCGGG	CCCGCTCCCCCTCTCCTCCC	AE015451	+	42052			39	57	36	49	56	46	49	31	40	56	55	38	26	51	34
TGGAATTATTCTACGTATCC	GGATACGTAGAATAATTCCA	AE015451	+	42052			32	55	65	60	77	76	38	31	48	55	64	54	24	25	44
AGAGGCCGAATACAGCCACT	AGTGGCTGTATTCGGCCTCT	AE015451	-	42053			32	48	52	56	63	84	47	42	45	41	62	44	50	35	30
TCTCAGGATGGATCGTACTG	CAGTACGATCCATCCTGAGA	AE015451	-	42053			27	22	22	33	36	37	37	23	39	34	29	42	25	26	18
ACCTTCGCATTGGAGGGCCA	TGGCCCTCCAATGCGAAGGT	AE015451	+	42246	PP_0039	0.18439	11	17	17	22	11	20	23	8	14	27	21	22	20	19	9
GGGGTGGTAAAATCGGTGGT	ACCACCGATTTTACCACCCC	AE015451	+	42246	PP_0039	0.18439	46	74	52	64	64	78	43	36	34	46	49	42	34	47	33
GTCAACCTTTCATGCAGGGA	TCCCTGCATGAAAGGTTGAC	AE015451	+	42246	PP_0039	0.18439	11	21	21	19	16	46	25	19	7	24	16	15	17	10	9
TGGCAGCCGCGGGGCGTACG	CGTACGCCCCGCGGCTGCCA	AE015451	+	42246	PP_0039	0.18439	16	33	28	24	17	26	22	19	21	34	27	20	25	19	23
ACATCAGTCATCGGTCATGG	CCATGACCGATGACTGATGT	AE015451	-	42247	PP_0039	0.185366	24	49	60	44	58	78	36	41	30	44	39	39	18	28	15
AGGTGGACTGTAAGTGGGCG	CGCCCACTTACAGTCCACCT	AE015451	-	42247	PP_0039	0.185366	18	24	31	23	24	27	34	9	18	25	21	23	20	20	16
ATTCGTGCGGGGGCCGTGGC	GCCACGGCCCCCGCACGAAT	AE015451	-	42247	PP_0039	0.185366	19	14	24	14	22	25	17	14	13	11	13	6	19	7	12
CGATGTTAACGCGGTTGATA	TATCAACCGCGTTAACATCG	AE015451	-	42247	PP_0039	0.185366	49	79	71	109	92	103	66	56	43	81	73	90	62	52	49
GGTATCGGCCTGGCTTTAAA	TTTAAAGCCAGGCCGATACC	AE015451	-	42247	PP_0039	0.185366	15	19	23	32	27	30	21	29	39	12	33	22	18	14	20
TTTTTTTTTATAGAGGGTTT	AAACCCTCTATAAAAAAAAA	AE015451	-	42247	PP_0039	0.185366	13	12	14	15	20	13	11	9	7	20	8	4	9	7	8
ATGGGCTGTGTCTACAGGTA	TACCTGTAGACACAGCCCAT	AE015451	+	42255	PP_0039	0.193171	29	42	36	27	40	42	25	31	21	36	27	38	20	13	22
AGTCCCTTTGGCGAGGGCTG	CAGCCCTCGCCAAAGGGACT	AE015451	-	42256	PP_0039	0.194146	10	23	19	20	21	42	11	18	21	32	16	24	20	8	15
ACTGCAAGGGTAGAGGGGGC	GCCCCCTCTACCCTTGCAGT	AE015451	+	42286	PP_0039	0.223415	51	35	35	50	45	45	52	31	29	48	64	66	42	23	36
CTTATGACGTCATGCTTAGG	CCTAAGCATGACGTCATAAG	AE015451	-	42287	PP_0039	0.22439	42	54	62	75	77	56	29	46	38	52	36	37	31	40	33
GGTTTGGATGTAAGAATAGC	GCTATTCTTACATCCAAACC	AE015451	-	42287	PP_0039	0.22439	24	46	36	37	40	66	30	31	38	41	43	25	24	33	32
GTGGCGATGAGGTGAAATGT	ACATTTCACCTCATCGCCAC	AE015451	+	42340	PP_0039	0.276098	79	125	133	123	100	138	75	82	70	101	79	93	74	75	56
TGTACAAGTTGGGGGAAGAA	TTCTTCCCCCAACTTGTACA	AE015451	-	42341	PP_0039	0.277073	29	33	60	33	44	34	38	18	48	53	39	33	39	29	34
ACTGTGGTAAAACAGACCTT	AAGGTCTGTTTTACCACAGT	AE015451	+	42457	PP_0039	0.390244	19	54	48	49	26	20	28	42	25	46	40	41	21	14	29
CATACGGGTTCATTTCGAAT	ATTCGAAATGAACCCGTATG	AE015451	+	42457	PP_0039	0.390244	24	33	23	32	25	45	22	26	22	49	20	29	24	17	8
GGCGGGAGTTAAATGGGGCG	CGCCCCATTTAACTCCCGCC	AE015451	-	42458	PP_0039	0.39122	24	45	31	43	44	50	15	17	28	39	40	40	19	19	22
TAGTCGGGATGGCGTTCAGG	CCTGAACGCCATCCCGACTA	AE015451	-	42458	PP_0039	0.39122	30	45	46	63	75	55	41	45	56	59	45	56	33	33	23
AAGGATTGCAGGATTGCAGG	CCTGCAATCCTGCAATCCTT	AE015451	-	42507	PP_0039	0.439024	19	16	10	12	22	22	16	9	8	12	16	15	4	16	6
GATGTATTGGTAGCGGTGAC	GTCACCGCTACCAATACATC	AE015451	+	42615	PP_0039	0.54439	7	11	7	29	11	12	9	3	13	6	9	10	4	18	4
GCGCATGACATGCGGCTGAT	ATCAGCCGCATGTCATGCGC	AE015451	+	42615	PP_0039	0.54439	17	36	38	49	32	49	24	42	39	35	47	44	32	24	28
GTAGTCCTGCGTCCCCTTCT	AGAAGGGGACGCAGGACTAC	AE015451	+	42615	PP_0039	0.54439	18	39	38	39	39	56	49	33	25	33	47	37	30	41	15
TGGTCTATCTACACTCTGTT	AACAGAGTGTAGATAGACCA	AE015451	-	42616	PP_0039	0.545366	34	27	32	53	28	57	49	27	45	43	34	26	16	40	32
GTGCTCTGTGATATTTCCGC	GCGGAAATATCACAGAGCAC	AE015451	+	42625	PP_0039	0.554146	25	45	20	32	26	41	24	33	35	38	29	36	34	44	23
GGGATGGTGAGAATATTGTG	CACAATATTCTCACCATCCC	AE015451	-	42757	PP_0039	0.682927	1	1	4	3	2	6	4	4	3	4	5	6	0	2	1
ATAGCAACGGGGGTGGGCAC	GTGCCCACCCCCGTTGCTAT	AE015451	+	42795	PP_0039	0.72	27	31	37	36	23	23	29	27	17	21	29	19	16	33	18
GTGACCTGCCTTGCGGATCC	GGATCCGCAAGGCAGGTCAC	AE015451	+	42795	PP_0039	0.72	14	37	36	40	54	58	22	17	28	30	42	37	23	21	22
GTGGATGGGGGGGAGGTGGG	CCCACCTCCCCCCCATCCAC	AE015451	+	42795	PP_0039	0.72	21	29	39	34	42	42	48	30	23	32	31	45	33	28	21
GCATCTCAAGCCCTAGGTTT	AAACCTAGGGCTTGAGATGC	AE015451	+	42932	PP_0039	0.853659	33	64	45	72	73	74	42	47	42	48	62	57	32	41	48
CGGTACGGTAGGTCAGGGTG	CACCCTGACCTACCGTACCG	AE015451	-	42933	PP_0039	0.854634	16	55	51	53	41	64	33	39	17	30	34	35	30	20	30
CTATCTATTGAGGTTTATTG	CAATAAACCTCAATAGATAG	AE015451	+	42951	PP_0039	0.872195	0	1	0	0	0	2	0	0	1	0	0	0	0	0	0
GGGCCCTGGGAAGATCGCAC	GTGCGATCTTCCCAGGGCCC	AE015451	+	42951	PP_0039	0.872195	20	29	17	25	15	15	20	8	24	23	20	12	20	10	12
TGCTTTACAACTGGGAGCTG	CAGCTCCCAGTTGTAAAGCA	AE015451	+	42951	PP_0039	0.872195	8	3	2	7	5	7	5	0	3	5	5	0	4	8	3
ACCGTGCCACTGTTCCACCT	AGGTGGAACAGTGGCACGGT	AE015451	-	42952	PP_0039	0.873171	0	3	6	3	4	11	4	4	4	2	2	1	2	6	1
ATGGGTAAATCACAGTTTCA	TGAAACTGTGATTTACCCAT	AE015451	-	42952	PP_0039	0.873171	37	31	23	39	50	34	29	24	25	32	33	27	26	29	16
CGAGTCTAAGCGATTGCAGT	ACTGCAATCGCTTAGACTCG	AE015451	-	42952	PP_0039	0.873171	25	26	23	47	44	31	17	14	29	41	26	27	15	17	9
GTCATTCAGCATGACTTTCT	AGAAAGTCATGCTGAATGAC	AE015451	-	42952	PP_0039	0.873171	42	61	47	67	39	49	48	35	35	62	40	34	53	39	41
GGTGTACGCTGGGAGAGTGC	GCACTCTCCCAGCGTACACC	AE015451	+	42999	PP_0039	0.919024	14	10	17	24	14	24	11	3	9	12	11	9	11	10	24
ACGGGGATGGAGTAGGAGTG	CACTCCTACTCCATCCCCGT	AE015451	+	43009	PP_0039	0.92878	15	6	2	22	14	13	11	6	4	2	11	13	6	5	3
ACGTGTAGGGATGAGTGGGC	GCCCACTCATCCCTACACGT	AE015451	+	43009	PP_0039	0.92878	6	36	17	30	35	21	30	14	19	21	13	37	42	29	10
CAGACCGTTGGCGTAAGGCT	AGCCTTACGCCAACGGTCTG	AE015451	+	43009	PP_0039	0.92878	48	70	78	63	62	100	64	48	95	80	75	61	29	56	57
CGCGCCCGCCGAAGAGGTCT	AGACCTCTTCGGCGGGCGCG	AE015451	+	43009	PP_0039	0.92878	9	21	33	27	18	37	12	26	20	12	23	25	21	4	27
GAGGGCACTGGCAGAGCGTG	CACGCTCTGCCAGTGCCCTC	AE015451	+	43009	PP_0039	0.92878	36	68	32	58	64	69	36	64	38	57	46	43	46	51	30
TCTTGTGACTTATCAACAGG	CCTGTTGATAAGTCACAAGA	AE015451	-	43010	PP_0039	0.929756	62	93	70	120	72	112	67	69	68	50	72	70	76	80	67
CGACGCATGGTATGGCATGA	TCATGCCATACCATGCGTCG	AE015451	+	43076	PP_0039	0.994146	18	19	20	28	26	27	19	6	16	10	16	23	9	13	11
GGCTTCGACTGTCCGCTTAA	TTAAGCGGACAGTCGAAGCC	AE015451	+	43076	PP_0039	0.994146	11	11	19	33	27	24	21	10	20	10	15	19	10	3	17
GGTTTTCGTATTTGGGAATC	GATTCCCAAATACGAAAACC	AE015451	+	43076	PP_0039	0.994146	1	2	9	0	0	0	1	0	0	0	0	0	0	0	0
GTGTGTACCTTTTGACGGGT	ACCCGTCAAAAGGTACACAC	AE015451	+	43076	PP_0039	0.994146	9	17	21	18	23	31	14	6	14	19	17	8	19	13	14
CGGGTAAGAGTGTACGAGGC	GCCTCGTACACTCTTACCCG	AE015451	-	43077	PP_0039	0.995122	40	60	52	71	74	62	37	48	61	77	48	62	34	44	34
GCGGTTAGGACACGTTCGCT	AGCGAACGTGTCCTAACCGC	AE015451	-	43077	PP_0039	0.995122	2	3	3	5	4	3	1	4	2	3	6	7	2	2	8
GCTTGAACATGGGTTAGCTA	TAGCTAACCCATGTTCAAGC	AE015451	+	43126			30	31	41	45	40	25	33	27	14	25	42	32	25	31	16
GGGGGGGAGTACTGTCAGGG	CCCTGACAGTACTCCCCCCC	AE015451	-	43127			22	29	42	41	39	39	26	26	27	39	35	51	16	15	30
TGGCGCCTGGGGGTGCTGGC	GCCAGCACCCCCAGGCGCCA	AE015451	-	43127			25	44	35	44	25	61	33	39	30	41	36	41	30	35	24
AATTCCGCTGAATCGGTAGC	GCTACCGATTCAGCGGAATT	AE015451	+	43205			42	50	46	60	69	62	31	35	35	52	39	34	21	46	46
GCGACCGGGCGAAGGATGGG	CCCATCCTTCGCCCGGTCGC	AE015451	+	43205			22	27	36	52	24	39	32	19	19	27	11	28	24	14	17
AATGGGGGCGGGACACATCG	CGATGTGTCCCGCCCCCATT	AE015451	-	43206			27	67	42	63	65	56	28	34	50	57	39	53	37	30	24
CTGTCCATCGCGTACGCAAT	ATTGCGTACGCGATGGACAG	AE015451	-	43206			52	83	78	88	108	98	85	49	57	72	74	71	88	59	44
GGCCATCGATCGGGTTGTGA	TCACAACCCGATCGATGGCC	AE015451	-	43206			58	124	124	116	126	146	91	70	87	85	74	78	76	69	57
GGGTGTAGTGCGCCAATAGC	GCTATTGGCGCACTACACCC	AE015451	-	43206			25	45	58	70	55	64	56	40	37	41	33	39	39	31	36
GGTCGGCATCGGGCCATAAC	GTTATGGCCCGATGCCGACC	AE015451	-	43206			11	18	4	15	12	12	9	7	9	4	18	21	3	10	3
GTGTTAAATAGGCAAGCCGG	CCGGCTTGCCTATTTAACAC	AE015451	-	43206			24	39	41	45	38	47	35	32	26	28	43	40	33	18	23
AGTAGGCGAGAGCTACGATC	GATCGTAGCTCTCGCCTACT	AE015451	+	43209			11	28	41	20	26	19	15	15	24	16	13	16	12	22	14
CAATATGCACTGGTTTAGGT	ACCTAAACCAGTGCATATTG	AE015451	+	43209			13	37	32	28	37	26	40	25	11	33	29	16	12	20	20
CCCCACCCACGCCCGGTGAT	ATCACCGGGCGTGGGTGGGG	AE015451	-	43210	PP_0040	0	16	12	17	17	33	25	20	16	11	24	13	9	15	14	11
GGGAGTGGGGTAACTTCTCG	CGAGAAGTTACCCCACTCCC	AE015451	-	43210	PP_0040	0	2	3	0	1	0	1	0	1	1	0	0	4	0	0	0
TGCTATGCTTGTCGCCGTCA	TGACGGCGACAAGCATAGCA	AE015451	-	43210	PP_0040	0	39	50	52	76	55	72	62	25	41	53	43	29	43	38	34
AACGGCCTGTCAAGGGACAA	TTGTCCCTTGACAGGCCGTT	AE015451	+	43273	PP_0040	0.28125	5	10	1	4	5	1	0	0	1	4	2	2	4	0	4
TTCTGAGGTCTAGCACTTGT	ACAAGTGCTAGACCTCAGAA	AE015451	+	43273	PP_0040	0.28125	16	23	25	34	28	30	16	15	26	23	20	24	18	22	21
AGATTGTATTAAAATCTCTA	TAGAGATTTTAATACAATCT	AE015451	-	43274	PP_0040	0.285714	0	0	0	0	0	0	0	0	0	0	0	0	0	0	0
GGGCAGTCTCAAGTCGGTAG	CTACCGACTTGAGACTGCCC	AE015451	-	43274	PP_0040	0.285714	0	3	2	3	7	1	0	4	1	4	1	3	0	0	5
TAGTCCTGTATCTGCGGGTA	TACCCGCAGATACAGGACTA	AE015451	-	43274	PP_0040	0.285714	29	68	42	38	43	42	25	37	42	32	28	37	32	24	31
TCGTGGTCGCTCGGAGAGGG	CCCTCTCCGAGCGACCACGA	AE015451	-	43274	PP_0040	0.285714	0	1	0	1	0	1	0	1	1	0	0	0	0	0	1
CTTTACATTGGAGATCACGT	ACGTGATCTCCAATGTAAAG	AE015451	-	43368	PP_0040	0.705357	39	65	37	49	75	52	37	46	36	39	69	41	49	39	35
TATTTCAATTGTAGGCGGTG	CACCGCCTACAATTGAAATA	AE015451	-	43368	PP_0040	0.705357	0	0	0	0	0	0	0	0	0	0	0	0	0	0	0
GGAATCGCGAGGGAGAAGGA	TCCTTCTCCCTCGCGATTCC	AE015451	-	43444			48	67	91	76	76	111	61	47	50	44	70	51	55	50	36
GGGGAGCTAGCGGCAGGCGC	GCGCCTGCCGCTAGCTCCCC	AE015451	+	43474			29	49	43	43	52	49	38	36	25	37	34	23	24	32	25
TCACCAGCTACCCAACAAGC	GCTTGTTGGGTAGCTGGTGA	AE015451	+	43474			4	16	19	15	7	20	26	17	9	13	13	17	13	10	13
TTGGTGTTTAGATGGAGTGC	GCACTCCATCTAAACACCAA	AE015451	+	43474			7	16	7	9	4	19	11	7	6	5	6	5	22	8	6
GCAAGGCGGGAAAGTAGGAT	ATCCTACTTTCCCGCCTTGC	AE015451	+	43480			38	79	62	56	91	78	43	67	36	54	39	74	51	45	41
GCAGCTTGGTGGTCGGTAGT	ACTACCGACCACCAAGCTGC	AE015451	+	43480			2	5	3	7	1	3	0	0	0	0	4	4	1	0	0
CCCTATGTTAGTGAAAATTT	AAATTTTCACTAACATAGGG	AE015451	-	43481			30	37	23	54	37	40	34	35	21	22	41	47	33	20	20
AGAGGCTATCGGGAACATTT	AAATGTTCCCGATAGCCTCT	AE015451	+	43502			27	34	21	14	25	55	14	32	24	25	24	38	22	19	25
AGCTGGTTGTGTTGGGGAGA	TCTCCCCAACACAACCAGCT	AE015451	+	43502			19	23	29	52	24	41	31	20	18	36	25	27	18	16	24
GGGTCGATGGGCCTGGACTT	AAGTCCAGGCCCATCGACCC	AE015451	+	43502			20	46	35	34	39	61	33	31	17	27	38	35	29	28	35
GGTCATGGTGCTAGGGGCGG	CCGCCCCTAGCACCATGACC	AE015451	+	43502			31	51	64	72	53	88	44	59	65	66	69	56	50	57	39
GTGCCGGACCGATGCCGGGC	GCCCGGCATCGGTCCGGCAC	AE015451	+	43502			30	36	53	54	27	50	34	32	35	43	39	50	31	37	17
TGAAACGAACGTTTGAATCC	GGATTCAAACGTTCGTTTCA	AE015451	+	43502			14	21	13	17	33	26	24	10	5	25	11	17	11	26	22
AGAACATCTGAGTTTCATTG	CAATGAAACTCAGATGTTCT	AE015451	-	43503			11	20	27	16	24	16	16	12	6	22	16	20	11	9	9
GCGACGCGTCGGAGCGCTGG	CCAGCGCTCCGACGCGTCGC	AE015451	-	43503			30	33	26	40	25	38	25	8	15	31	19	24	10	15	5
TTATTTTGGGCTTGAGATGG	CCATCTCAAGCCCAAAATAA	AE015451	-	43503			28	41	29	33	44	33	24	24	20	27	28	17	15	21	17
TTTAGGTAGCGCTTAAAGGT	ACCTTTAAGCGCTACCTAAA	AE015451	-	43503			7	5	3	3	11	6	6	2	6	1	0	1	5	3	2
GCGCCGGCTAATCAGGCGGC	GCCGCCTGATTAGCCGGCGC	AE015451	+	43543	PP_0041	0.991988	8	17	18	18	18	26	15	12	16	17	22	17	6	14	14
GGGCGGCCGGGATGGTGGGG	CCCCACCATCCCGGCCGCCC	AE015451	+	43751	PP_0041	0.887832	10	20	20	21	21	23	18	14	14	25	15	17	18	14	16
TATTTGTCTTCAAGTTCTTT	AAAGAACTTGAAGACAAATA	AE015451	+	43751	PP_0041	0.887832	43	51	48	46	37	47	45	24	28	38	43	43	25	37	30
ACGAACCTTCGAGTCGCGTC	GACGCGACTCGAAGGTTCGT	AE015451	+	43941	PP_0041	0.792689	34	35	32	40	22	60	19	22	16	28	21	16	32	28	15
ATGGAGACGCGGGGCCTGGG	CCCAGGCCCCGCGTCTCCAT	AE015451	+	43941	PP_0041	0.792689	17	62	47	26	33	59	27	36	22	33	25	47	39	26	36
GCTAAAAACCAAAGGCACGA	TCGTGCCTTTGGTTTTTAGC	AE015451	+	43941	PP_0041	0.792689	52	59	60	63	60	76	51	57	50	59	68	55	30	57	38
GGGCAGAGGGGTACAATTGT	ACAATTGTACCCCTCTGCCC	AE015451	-	43942	PP_0041	0.792188	16	24	26	6	31	16	17	17	21	16	15	17	13	21	14
GTGCTGCTGAAAGAAATTCC	GGAATTTCTTTCAGCAGCAC	AE015451	-	43942	PP_0041	0.792188	6	18	7	13	2	7	9	9	1	7	10	4	3	6	1
TATCTAGCTATGCGTCATGC	GCATGACGCATAGCTAGATA	AE015451	-	43942	PP_0041	0.792188	33	43	49	53	42	59	27	34	35	54	33	43	39	19	20
AGTCGTGGTACGACGGGCTG	CAGCCCGTCGTACCACGACT	AE015451	-	43960	PP_0041	0.783175	41	67	61	67	72	81	53	60	29	45	43	55	45	40	19
CTTGGTGAAGGGTGGTGGAC	GTCCACCACCCTTCACCAAG	AE015451	-	43960	PP_0041	0.783175	29	89	85	58	101	101	40	34	51	73	53	44	40	51	49
AGACGGTAGGCGAGCGCCGG	CCGGCGCTCGCCTACCGTCT	AE015451	+	44024	PP_0041	0.751127	15	29	35	33	37	25	36	26	23	34	13	37	29	14	19
GAGGGGAAGCGGGTGAGAAG	CTTCTCACCCGCTTCCCCTC	AE015451	+	44024	PP_0041	0.751127	25	22	25	39	22	34	22	14	29	24	25	18	19	15	29
GCGATACATATGCAGGACGA	TCGTCCTGCATATGTATCGC	AE015451	+	44024	PP_0041	0.751127	12	20	20	34	37	40	19	27	17	36	29	27	7	32	11
AGTGAGGGTAGGCTAATGAT	ATCATTAGCCTACCCTCACT	AE015451	-	44025	PP_0041	0.750626	1	2	1	3	0	0	0	0	1	1	0	1	0	0	0
CGGCGATCAAGTTGTGCAGA	TCTGCACAACTTGATCGCCG	AE015451	-	44025	PP_0041	0.750626	26	36	31	39	52	30	36	25	27	18	31	17	22	35	12
CTGCTAAGAGGCACGTAGCG	CGCTACGTGCCTCTTAGCAG	AE015451	-	44025	PP_0041	0.750626	33	87	18	47	78	70	52	29	45	61	62	32	35	32	27
TTCAGAGGGGGGGCCGTCCG	CGGACGGCCCCCCCTCTGAA	AE015451	-	44025	PP_0041	0.750626	50	43	30	26	30	35	28	22	19	40	47	40	35	29	24
CATACTTGCAGTCCCCGACA	TGTCGGGGACTGCAAGTATG	AE015451	+	44070	PP_0041	0.728092	34	58	46	64	55	81	51	41	27	55	43	38	35	38	45
CGGAACCACTGTGCGAGTGG	CCACTCGCACAGTGGTTCCG	AE015451	+	44120	PP_0041	0.703055	41	86	67	79	86	94	63	44	63	74	79	77	63	61	52
GTTCCGAGTCGAGCGGCCGT	ACGGCCGCTCGACTCGGAAC	AE015451	-	44121	PP_0041	0.702554	4	4	16	12	12	11	12	7	4	13	4	7	8	5	3
AAAGTGGCGGGCCGTTACGC	GCGTAACGGCCCGCCACTTT	AE015451	-	44137	PP_0041	0.694542	49	69	64	72	92	83	61	35	52	55	45	61	48	56	31
TCGAAGTTTGGTTGGCGGTA	TACCGCCAACCAAACTTCGA	AE015451	-	44137	PP_0041	0.694542	22	49	27	43	41	59	40	22	28	64	41	39	27	21	35
CTTGTCGGTGTATCACGGTA	TACCGTGATACACCGACAAG	AE015451	+	44180	PP_0041	0.67301	15	15	30	20	21	12	10	9	13	7	21	25	15	22	5
AATGGATCACGTGCACGTGT	ACACGTGCACGTGATCCATT	AE015451	-	44181	PP_0041	0.672509	63	83	47	98	101	114	70	45	56	77	72	75	72	66	59
GACCGTCCAGAATAAGTGCT	AGCACTTATTCTGGACGGTC	AE015451	-	44181	PP_0041	0.672509	36	72	36	58	50	70	34	40	48	30	51	54	31	40	35
ATGGTTTAGGCTCGAGTTGT	ACAACTCGAGCCTAAACCAT	AE015451	-	44380	PP_0041	0.572859	32	37	26	34	29	36	18	44	18	50	41	33	18	39	25
GGATGCGCGTGGCACTGTGA	TCACAGTGCCACGCGCATCC	AE015451	+	44406	PP_0041	0.55984	27	36	30	53	47	55	30	33	30	37	32	31	22	22	32
CGCCCCTAGGTGTTTCGAGC	GCTCGAAACACCTAGGGGCG	AE015451	-	44407	PP_0041	0.559339	10	11	12	9	19	19	10	9	17	9	20	9	12	7	12
AGTATTTTGGCCGCTGGTTT	AAACCAGCGGCCAAAATACT	AE015451	+	44412	PP_0041	0.556835	25	43	40	39	33	43	39	27	22	58	21	28	29	23	24
TAATGGACTAAATGTGCGAA	TTCGCACATTTAGTCCATTA	AE015451	+	44412	PP_0041	0.556835	16	17	11	24	36	33	26	13	25	27	20	8	20	26	16
AAATTGGCTTATGTCAGGTA	TACCTGACATAAGCCAATTT	AE015451	-	44413	PP_0041	0.556335	26	42	26	23	28	34	26	20	15	23	31	24	5	19	15
AAGCGGGCTAACTAGGGAGG	CCTCCCTAGTTAGCCCGCTT	AE015451	+	44415	PP_0041	0.555333	47	33	54	65	70	65	47	47	34	67	58	35	32	60	30
GGGTGGAGGAGTGGCCTTGG	CCAAGGCCACTCCTCCACCC	AE015451	+	44415	PP_0041	0.555333	36	54	53	44	49	35	39	39	34	50	49	26	32	33	41
TAAGTTTAAATGGTCGGATT	AATCCGACCATTTAAACTTA	AE015451	+	44415	PP_0041	0.555333	1	1	0	1	1	0	0	0	0	1	0	0	1	3	1
TATGATGAATACGAGTGTGG	CCACACTCGTATTCATCATA	AE015451	+	44415	PP_0041	0.555333	61	51	75	61	46	99	34	54	48	74	51	52	37	49	41
TGGAGTTTGAACGAAGATTC	GAATCTTCGTTCAAACTCCA	AE015451	+	44415	PP_0041	0.555333	2	0	1	5	3	3	1	3	3	0	5	1	0	3	1
ACGCTCGGCTGGTGGGGGGG	CCCCCCCACCAGCCGAGCGT	AE015451	-	44416	PP_0041	0.554832	7	25	21	12	25	34	23	18	26	12	13	17	19	17	6
AGTAGTGGATTAGTATACGG	CCGTATACTAATCCACTACT	AE015451	-	44416	PP_0041	0.554832	32	50	29	38	53	49	21	18	33	25	49	33	47	30	28
AGTCACGAAGGCGAAGGGAG	CTCCCTTCGCCTTCGTGACT	AE015451	-	44416	PP_0041	0.554832	53	119	79	90	77	84	60	45	57	52	58	55	54	66	33
CAGGACCGAGGACGTTATTT	AAATAACGTCCTCGGTCCTG	AE015451	-	44416	PP_0041	0.554832	23	17	26	27	21	14	13	17	31	18	32	24	19	15	22
CCGTCCCAGGGGTGGCCTGT	ACAGGCCACCCCTGGGACGG	AE015451	-	44416	PP_0041	0.554832	20	33	11	24	22	50	35	18	19	15	34	24	15	20	13
GGTGGTGGGCTGGCGCTGGA	TCCAGCGCCAGCCCACCACC	AE015451	-	44416	PP_0041	0.554832	48	50	66	80	72	68	61	46	53	64	52	49	60	41	38
GTGCCTTGTATCCGTGGAGC	GCTCCACGGATACAAGGCAC	AE015451	-	44416	PP_0041	0.554832	22	59	68	39	35	47	20	43	31	44	37	27	28	21	14
TCAAACCGATTTTTGGTCGC	GCGACCAAAAATCGGTTTGA	AE015451	-	44416	PP_0041	0.554832	4	5	2	6	7	5	5	6	5	7	8	8	13	3	6
TGCTGGTAGGCAGAAGTTGC	GCAACTTCTGCCTACCAGCA	AE015451	-	44416	PP_0041	0.554832	28	62	60	52	39	83	28	25	31	56	52	36	26	53	36
TTAGCACATGCACGGAAGCG	CGCTTCCGTGCATGTGCTAA	AE015451	-	44416	PP_0041	0.554832	20	54	64	60	58	72	37	39	45	37	49	29	36	44	39
AAGGCACGCCTTCCCGAGGA	TCCTCGGGAAGGCGTGCCTT	AE015451	+	44426	PP_0041	0.549825	27	66	36	60	64	84	40	35	28	56	30	54	46	45	30
CGCGATGTATGAGAGTGCAG	CTGCACTCTCATACATCGCG	AE015451	+	44426	PP_0041	0.549825	26	40	26	23	29	28	21	12	19	26	29	15	18	14	14
GCGTCGCGAGTATGGCTGGC	GCCAGCCATACTCGCGACGC	AE015451	+	44426	PP_0041	0.549825	17	35	11	20	16	27	18	9	14	13	23	16	15	12	6
GGAAGCCTGGTGTGTTCTGA	TCAGAACACACCAGGCTTCC	AE015451	+	44426	PP_0041	0.549825	18	24	24	29	32	54	29	21	12	32	32	30	13	18	24
TATGCTCATCATAATTAAAG	CTTTAATTATGATGAGCATA	AE015451	+	44426	PP_0041	0.549825	32	37	42	56	40	49	50	35	23	28	36	36	37	22	20
CTTTCGGCAGGGATGTCTAC	GTAGACATCCCTGCCGAAAG	AE015451	-	44427	PP_0041	0.549324	9	14	22	31	16	21	18	7	15	17	14	12	14	29	16
AGTCTGGCGAAACGGGAAGG	CCTTCCCGTTTCGCCAGACT	AE015451	+	44570	PP_0041	0.477717	28	45	35	57	31	54	35	24	41	33	35	19	29	25	25
TTCGGGGGTTCCGCACCAGC	GCTGGTGCGGAACCCCCGAA	AE015451	+	44570	PP_0041	0.477717	39	37	42	34	31	55	23	43	24	22	47	37	22	40	13
GCTCATAGGTTTGCCGGGCT	AGCCCGGCAAACCTATGAGC	AE015451	-	44668	PP_0041	0.428643	10	3	1	5	3	6	5	2	1	3	2	6	4	1	2
TGAGCCGGGGTTACGCGGTT	AACCGCGTAACCCCGGCTCA	AE015451	+	44688	PP_0041	0.418628	32	49	35	37	33	37	44	18	18	28	19	22	22	7	25
TTGCCTTATAGACTGTTAAA	TTTAACAGTCTATAAGGCAA	AE015451	+	44706	PP_0041	0.409614	24	47	17	33	36	27	19	26	27	35	26	25	25	28	11
CCACTTATGGTCGAGATGTA	TACATCTCGACCATAAGTGG	AE015451	-	44707	PP_0041	0.409114	3	2	7	9	1	4	7	6	4	11	2	4	0	13	7
GCAGAAGGTGAGTGAACTGT	ACAGTTCACTCACCTTCTGC	AE015451	-	44707	PP_0041	0.409114	24	24	28	43	39	65	33	24	25	34	46	26	21	43	21
AGCCTCGTGCTACTGTGTGG	CCACACAGTAGCACGAGGCT	AE015451	+	44792	PP_0041	0.36655	31	64	60	61	66	79	48	24	37	36	25	53	49	40	35
TAGGGGGTAAGCGGCGGTGG	CCACCGCCGCTTACCCCCTA	AE015451	-	44793	PP_0041	0.366049	38	44	36	49	50	54	31	36	44	37	31	33	30	21	18
GGGGCTGTGGTACTTGAAAC	GTTTCAAGTACCACAGCCCC	AE015451	+	44814	PP_0041	0.355533	4	5	0	2	4	1	6	8	1	6	0	0	1	1	1
TTCGATTCTGCTCCATTAAA	TTTAATGGAGCAGAATCGAA	AE015451	+	44969	PP_0041	0.277917	13	27	39	38	56	55	23	22	27	22	23	32	29	21	16
CGGAAAACAAAATGCGAGGG	CCCTCGCATTTTGTTTTCCG	AE015451	-	44970	PP_0041	0.277416	23	39	31	27	39	58	39	38	18	30	32	38	16	28	24
GCTGATGTATGGGAATAGGA	TCCTATTCCCATACATCAGC	AE015451	-	44970	PP_0041	0.277416	1	0	0	3	2	6	1	4	0	3	2	0	1	0	2
CAAGGAGGAGTACGTACACG	CGTGTACGTACTCCTCCTTG	AE015451	+	44982	PP_0041	0.271407	13	33	20	32	52	34	18	37	26	35	27	20	16	39	13
GAAGATGTAGTCGGGAAGTT	AACTTCCCGACTACATCTTC	AE015451	+	44982	PP_0041	0.271407	33	65	56	74	70	65	69	38	40	64	49	50	43	40	47
GACCTCCCACTGCGCGTGGC	GCCACGCGCAGTGGGAGGTC	AE015451	+	44982	PP_0041	0.271407	15	42	14	30	47	62	20	21	28	18	4	25	17	20	8
TGGCGTAGGGTGCTCCAGAT	ATCTGGAGCACCCTACGCCA	AE015451	+	44982	PP_0041	0.271407	11	28	15	43	30	36	43	36	19	23	34	28	30	15	13
CCCATGTAATAAGGCGCCGA	TCGGCGCCTTATTACATGGG	AE015451	-	44983	PP_0041	0.270906	21	37	43	66	64	52	43	33	37	39	37	57	39	55	25
GACATACTCGAGGTTTGCCT	AGGCAAACCTCGAGTATGTC	AE015451	-	44983	PP_0041	0.270906	36	57	55	61	70	56	50	31	27	39	59	32	32	28	24
GCGGCTTTATCCGGGTTGCT	AGCAACCCGGATAAAGCCGC	AE015451	-	44983	PP_0041	0.270906	30	28	39	37	44	39	30	10	38	36	32	36	31	36	33
TAGACGAAGTGCGATAGAGG	CCTCTATCGCACTTCGTCTA	AE015451	-	44983	PP_0041	0.270906	17	41	27	55	45	41	24	19	39	30	16	40	25	39	21
TTTCGAGGGGCGTGTGTGGC	GCCACACACGCCCCTCGAAA	AE015451	+	44988	PP_0041	0.268403	14	33	16	29	31	47	29	19	33	44	21	18	15	26	39
ATAGCGACAGGACAGTATGC	GCATACTGTCCTGTCGCTAT	AE015451	-	44989	PP_0041	0.267902	0	8	6	6	12	11	5	3	1	4	10	11	2	2	5
GTGTGGGGGGGGAGGGCTGC	GCAGCCCTCCCCCCCCACAC	AE015451	+	45090	PP_0041	0.217326	26	34	31	45	32	43	35	26	25	43	26	25	41	29	27
GCAAGCGGAGGAGTGACCAC	GTGGTCACTCCTCCGCTTGC	AE015451	-	45091	PP_0041	0.216825	46	52	63	51	57	50	62	45	33	37	66	34	39	40	38
TTTTGTCAGATAGGTCTCGA	TCGAGACCTATCTGACAAAA	AE015451	+	45157	PP_0041	0.183776	29	24	21	35	23	32	33	15	27	33	13	18	22	28	10
AACAGAGGGATTATGTCTGT	ACAGACATAATCCCTCTGTT	AE015451	+	45293	PP_0041	0.115674	30	33	33	37	33	42	30	32	21	33	22	28	28	30	20
GCCAGGTCGAGAGGGAGGGT	ACCCTCCCTCTCGACCTGGC	AE015451	+	45305	PP_0041	0.109664	54	60	38	57	61	63	29	30	31	51	52	43	34	24	31
CGACAGGCGTCAGGAGGGGG	CCCCCTCCTGACGCCTGTCG	AE015451	-	45332	PP_0041	0.0961442	69	61	67	108	64	100	88	64	73	84	69	96	70	59	37
CGATGACCGATATAAATGTG	CACATTTATATCGGTCATCG	AE015451	-	45332	PP_0041	0.0961442	12	25	20	19	12	20	16	14	14	14	20	23	16	8	14
TTGACTGACAGGTATGAACG	CGTTCATACCTGTCAGTCAA	AE015451	-	45332	PP_0041	0.0961442	35	56	33	46	38	41	49	25	35	45	28	39	35	38	25
GGCAGGCTCGGGGCACAGGT	ACCTGTGCCCCGAGCCTGCC	AE015451	+	45343	PP_0041	0.090636	65	79	61	84	97	107	91	87	49	79	77	69	74	40	53
ACCTGGCGTCTTAAGGATTG	CAATCCTTAAGACGCCAGGT	AE015451	-	45344	PP_0041	0.0901352	15	29	14	25	27	19	16	35	13	22	29	16	16	13	18
GGGCATGAGCGGCCTTTCGT	ACGAAAGGCCGCTCATGCCC	AE015451	-	45344	PP_0041	0.0901352	4	16	16	21	12	15	33	14	17	20	15	26	6	15	23
GGGTGCTGCGCATGGGTACG	CGTACCCATGCGCAGCACCC	AE015451	-	45344	PP_0041	0.0901352	17	30	37	32	37	35	23	26	25	27	21	36	18	30	10
GGTTAATATGGGGGTAAGGT	ACCTTACCCCCATATTAACC	AE015451	-	45344	PP_0041	0.0901352	12	13	20	20	9	20	17	17	9	23	10	15	5	10	11
GAGGTAGGGTGGTCGGAGCC	GGCTCCGACCACCCTACCTC	AE015451	+	45473	PP_0041	0.0255383	22	45	32	40	48	41	31	32	14	28	41	32	40	33	29
GTTACCATATGGATCGAAGG	CCTTCGATCCATATGGTAAC	AE015451	-	45474	PP_0041	0.0250376	12	20	27	48	34	21	18	14	33	22	14	24	16	11	14
CGCTATAGATATAAACCAAC	GTTGGTTTATATCTATAGCG	AE015451	-	45525			18	21	21	24	17	14	17	11	16	11	18	24	20	21	13
TTGTTCGAAGAACCTGATCC	GGATCAGGTTCTTCGAACAA	AE015451	-	45525			12	25	23	22	18	18	25	13	16	42	28	23	19	36	15
AGACCCATCGCCGGCCAGCG	CGCTGGCCGGCGATGGGTCT	AE015451	+	45595			42	42	67	79	75	83	40	53	56	57	39	56	11	38	39
GTCCTCATTTGGCGAGAGGG	CCCTCTCGCCAAATGAGGAC	AE015451	+	45602			29	26	31	26	36	51	24	25	23	32	28	24	39	16	29
TGTCGTCGTAAGTATAGGTG	CACCTATACTTACGACGACA	AE015451	+	45602			27	25	29	31	23	39	19	31	16	18	17	23	25	29	26
GCAAGGGTTAGTGGCCAGTA	TACTGGCCACTAACCCTTGC	AE015451	-	45646			0	1	0	1	1	1	0	0	1	1	3	2	0	0	1
[truncated: 184,958 more rows]

## Sheet: Table_S1_Gene_Lists
LB_Replicate_A	LB_Replicate_B	LB_Replicate_C	Min_Replicate_A	Min_Replicate_B	Min_Replicate_C
PP_0001	PP_0001	PP_0001	PP_0001	PP_0001	PP_0001
PP_0002	PP_0002	PP_0002	PP_0002	PP_0002	PP_0002
PP_0003	PP_0003	PP_0003	PP_0003	PP_0003	PP_0003
PP_0005	PP_0006	PP_0005	PP_0006	PP_0005	PP_0006
PP_0006	PP_0007	PP_0006	PP_0007	PP_0006	PP_0007
PP_0007	PP_0012	PP_0007	PP_0012	PP_0007	PP_0012
PP_0012	PP_5421	PP_0012	PP_5421	PP_0012	PP_5421
PP_5421	PP_0014	PP_5421	PP_0014	PP_5421	PP_0014
PP_0014	PP_0015	PP_0014	PP_0015	PP_0014	PP_0015
PP_0015	PP_0016	PP_0015	PP_0016	PP_0015	PP_0016
PP_0016	PP_0017	PP_0016	PP_0017	PP_0016	PP_0017
PP_0017	PP_0019	PP_0017	PP_0019	PP_0017	PP_0019
PP_0019	PP_0020	PP_0019	PP_0020	PP_0019	PP_0020
PP_0020	PP_0021	PP_0020	PP_0021	PP_0020	PP_0021
PP_0021	PP_0022	PP_0021	PP_0022	PP_0021	PP_0022
PP_0022	PP_0023	PP_0022	PP_0023	PP_0022	PP_0023
PP_0023	PP_0024	PP_0023	PP_0024	PP_0023	PP_0024
PP_0024	PP_0025	PP_0024	PP_0025	PP_0024	PP_0025
PP_0025	PP_0026	PP_0025	PP_0026	PP_0025	PP_0026
PP_0026	PP_0027	PP_0026	PP_0027	PP_0026	PP_0027
PP_0027	PP_0028	PP_0027	PP_0028	PP_0027	PP_0028
PP_0028	PP_5422	PP_0028	PP_5422	PP_0028	PP_5422
PP_5422	PP_0029	PP_5422	PP_0029	PP_5422	PP_0029
PP_0029	PP_0030	PP_0029	PP_0030	PP_0029	PP_0030
PP_0030	PP_0031	PP_0030	PP_0031	PP_0030	PP_0031
PP_0031	PP_0032	PP_0031	PP_0032	PP_0031	PP_0032
PP_0032	PP_0033	PP_0032	PP_0033	PP_0032	PP_0033
PP_0033	PP_0034	PP_0033	PP_0034	PP_0033	PP_0034
PP_0034	PP_0035	PP_0034	PP_0035	PP_0034	PP_0035
PP_0035	PP_0036	PP_0035	PP_0036	PP_0035	PP_0036
PP_0036	PP_0037	PP_0036	PP_0037	PP_0036	PP_0037
PP_0037	PP_0039	PP_0037	PP_0039	PP_0037	PP_0039
PP_0039	PP_0040	PP_0039	PP_0040	PP_0039	PP_0040
PP_0040	PP_0041	PP_0040	PP_0041	PP_0040	PP_0041
PP_0041	PP_0042	PP_0041	PP_0042	PP_0041	PP_0042
PP_0042	PP_0043	PP_0042	PP_0043	PP_0042	PP_0043
PP_0043	PP_0044	PP_0043	PP_0044	PP_0043	PP_0044
PP_0044	PP_0045	PP_0044	PP_0045	PP_0044	PP_0045
PP_0045	PP_0046	PP_0045	PP_0046	PP_0045	PP_0046
PP_0046	PP_0047	PP_0046	PP_0047	PP_0046	PP_0047
PP_0047	PP_0048	PP_0047	PP_0048	PP_0047	PP_0048
PP_0048	PP_5423	PP_0048	PP_5423	PP_0048	PP_5423
PP_5423	PP_0049	PP_5423	PP_0049	PP_5423	PP_0049
PP_0049	PP_5424	PP_0049	PP_5424	PP_0049	PP_5424
PP_5424	PP_0050	PP_5424	PP_0050	PP_5424	PP_0050
PP_0050	PP_0051	PP_0050	PP_0051	PP_0050	PP_0051
PP_0051	PP_0052	PP_0051	PP_0052	PP_0051	PP_0052
PP_0052	PP_0053	PP_0052	PP_0053	PP_0052	PP_0053
PP_0053	PP_0054	PP_0053	PP_0054	PP_0053	PP_0054
PP_0054	PP_0055	PP_0054	PP_0055	PP_0054	PP_0055
PP_0055	PP_0056	PP_0055	PP_0056	PP_0055	PP_0056
PP_0056	PP_0057	PP_0056	PP_0057	PP_0056	PP_0057
PP_0057	PP_0058	PP_0057	PP_0058	PP_0057	PP_0058
PP_0058	PP_0062	PP_0058	PP_0062	PP_0058	PP_0062
PP_0062	PP_0063	PP_0062	PP_0063	PP_0062	PP_0063
PP_0063	PP_0064	PP_0063	PP_0064	PP_0063	PP_0064
PP_0064	PP_0065	PP_0064	PP_0065	PP_0064	PP_0065
PP_0065	PP_0066	PP_0065	PP_0066	PP_0065	PP_0066
PP_0066	PP_0069	PP_0066	PP_0069	PP_0066	PP_0069
PP_0069	PP_5425	PP_0069	PP_5425	PP_0069	PP_5425
PP_5425	PP_0071	PP_5425	PP_0071	PP_5425	PP_0071
PP_0071	PP_0072	PP_0071	PP_0072	PP_0071	PP_0072
PP_0072	PP_0073	PP_0072	PP_0073	PP_0072	PP_0073
PP_0073	PP_0075	PP_0073	PP_0075	PP_0073	PP_0075
PP_0075	PP_0076	PP_0075	PP_0076	PP_0075	PP_0076
PP_0076	PP_0077	PP_0076	PP_0077	PP_0076	PP_0077
PP_0077	PP_0079	PP_0077	PP_0079	PP_0077	PP_0079
PP_0079	PP_0080	PP_0079	PP_0080	PP_0079	PP_0080
PP_0080	PP_0081	PP_0080	PP_0081	PP_0080	PP_0081
PP_0081	PP_0082	PP_0081	PP_0082	PP_0081	PP_0082
PP_0082	PP_0083	PP_0082	PP_0083	PP_0082	PP_0083
PP_0083	PP_0084	PP_0083	PP_0084	PP_0083	PP_0084
PP_0084	PP_0085	PP_0084	PP_0085	PP_0084	PP_0085
PP_0085	PP_0086	PP_0085	PP_0086	PP_0085	PP_0086
PP_0086	PP_0087	PP_0086	PP_0087	PP_0086	PP_0087
PP_0087	PP_0088	PP_0087	PP_0088	PP_0087	PP_0088
PP_0088	PP_0089	PP_0088	PP_0089	PP_0088	PP_0089
PP_0089	PP_0090	PP_0089	PP_0090	PP_0089	PP_0090
PP_0090	PP_0091	PP_0090	PP_0091	PP_0090	PP_0091
PP_0091	PP_0092	PP_0091	PP_0092	PP_0091	PP_0092
PP_0092	PP_0093	PP_0092	PP_0093	PP_0092	PP_0093
PP_0093	PP_0094	PP_0093	PP_0094	PP_0093	PP_0094
PP_0094	PP_0095	PP_0094	PP_0095	PP_0094	PP_0095
PP_0095	PP_0096	PP_0095	PP_0096	PP_0095	PP_0096
PP_0096	PP_0097	PP_0096	PP_0097	PP_0096	PP_0097
PP_0097	PP_0098	PP_0097	PP_0098	PP_0097	PP_0098
PP_0098	PP_0099	PP_0098	PP_0099	PP_0098	PP_0099
PP_0099	PP_0100	PP_0099	PP_0100	PP_0099	PP_0100
PP_0100	PP_0101	PP_0100	PP_0101	PP_0100	PP_0101
PP_0101	PP_5426	PP_0101	PP_5426	PP_0101	PP_5426
PP_5426	PP_0103	PP_5426	PP_0103	PP_5426	PP_0103
PP_0103	PP_0104	PP_0103	PP_0104	PP_0103	PP_0104
PP_0104	PP_0105	PP_0104	PP_0105	PP_0104	PP_0105
PP_0105	PP_0106	PP_0105	PP_0106	PP_0105	PP_0106
PP_0106	PP_5427	PP_0106	PP_5427	PP_0106	PP_5427
PP_5427	PP_0107	PP_5427	PP_0107	PP_5427	PP_0107
PP_0107	PP_0108	PP_0107	PP_0108	PP_0107	PP_0108
PP_0108	PP_0109	PP_0108	PP_0109	PP_0108	PP_0109
PP_0109	PP_0110	PP_0109	PP_0110	PP_0109	PP_0110
PP_0110	PP_0111	PP_0110	PP_0111	PP_0110	PP_0111
PP_0111	PP_0112	PP_0111	PP_0112	PP_0111	PP_0112
PP_0112	PP_0113	PP_0112	PP_0113	PP_0112	PP_0113
PP_0113	PP_0114	PP_0113	PP_0114	PP_0113	PP_0114
PP_0114	PP_0115	PP_0114	PP_0115	PP_0114	PP_0115
PP_0115	PP_0116	PP_0115	PP_0116	PP_0115	PP_0116
PP_0116	PP_0117	PP_0116	PP_0117	PP_0116	PP_0117
PP_0117	PP_0118	PP_0117	PP_0118	PP_0117	PP_0118
PP_0118	PP_0119	PP_0118	PP_0119	PP_0118	PP_0119
PP_0119	PP_0120	PP_0119	PP_0120	PP_0119	PP_0120
PP_0120	PP_0121	PP_0120	PP_0121	PP_0120	PP_0121
PP_0121	PP_0122	PP_0121	PP_0122	PP_0121	PP_0122
PP_0122	PP_0123	PP_0122	PP_0123	PP_0122	PP_0123
PP_0123	PP_0125	PP_0123	PP_0125	PP_0123	PP_0125
PP_0125	PP_0126	PP_0125	PP_0126	PP_0125	PP_0126
PP_0126	PP_0127	PP_0126	PP_0127	PP_0126	PP_0127
PP_0127	PP_0128	PP_0127	PP_0128	PP_0127	PP_0128
PP_0128	PP_0129	PP_0128	PP_0129	PP_0128	PP_0129
PP_0129	PP_0130	PP_0129	PP_0130	PP_0129	PP_0130
PP_0130	PP_0131	PP_0130	PP_0131	PP_0130	PP_0131
PP_0131	PP_0132	PP_0131	PP_0132	PP_0131	PP_0132
PP_0132	PP_0133	PP_0132	PP_0133	PP_0132	PP_0133
PP_0133	PP_0134	PP_0133	PP_0134	PP_0133	PP_0134
PP_0134	PP_5428	PP_0134	PP_5428	PP_0134	PP_5428
PP_5428	PP_0135	PP_5428	PP_0135	PP_5428	PP_0135
PP_0135	PP_0136	PP_0135	PP_0136	PP_0135	PP_0136
PP_0136	PP_0137	PP_0136	PP_0137	PP_0136	PP_0137
PP_0137	PP_0138	PP_0137	PP_0138	PP_0137	PP_0138
PP_0138	PP_0139	PP_0138	PP_0139	PP_0138	PP_0139
PP_0139	PP_0140	PP_0139	PP_0140	PP_0139	PP_0140
PP_0140	PP_0141	PP_0140	PP_0141	PP_0140	PP_0141
PP_0141	PP_0142	PP_0141	PP_0142	PP_0141	PP_0142
PP_0142	PP_0143	PP_0142	PP_0143	PP_0142	PP_0143
PP_0143	PP_0144	PP_0143	PP_0144	PP_0143	PP_0144
PP_0144	PP_0145	PP_0144	PP_0145	PP_0144	PP_0145
PP_0145	PP_0146	PP_0145	PP_0146	PP_0145	PP_0146
PP_0146	PP_0147	PP_0146	PP_0147	PP_0146	PP_0147
PP_0147	PP_0148	PP_0147	PP_0148	PP_0147	PP_0148
PP_0148	PP_0149	PP_0148	PP_0149	PP_0148	PP_0149
PP_0149	PP_0150	PP_0149	PP_0150	PP_0149	PP_0150
PP_0150	PP_0151	PP_0150	PP_0151	PP_0150	PP_0151
PP_0151	PP_0152	PP_0151	PP_0152	PP_0151	PP_0152
PP_0152	PP_0153	PP_0152	PP_0153	PP_0152	PP_0153
PP_0153	PP_0154	PP_0153	PP_0154	PP_0153	PP_0154
PP_0154	PP_0155	PP_0154	PP_0155	PP_0154	PP_0155
PP_0155	PP_5747	PP_0155	PP_5747	PP_0155	PP_5747
PP_5747	PP_0156	PP_5747	PP_0156	PP_5747	PP_0156
PP_0156	PP_0157	PP_0156	PP_0157	PP_0156	PP_0157
PP_0157	PP_0158	PP_0157	PP_0158	PP_0157	PP_0158
PP_0158	PP_0159	PP_0158	PP_0159	PP_0158	PP_0159
PP_0159	PP_5SB	PP_0159	PP_5SB	PP_0159	PP_5SB
PP_5SB	PP_0160	PP_5SB	PP_0160	PP_5SB	PP_0160
PP_0160	PP_0161	PP_0160	PP_0161	PP_0160	PP_0161
PP_0161	PP_0162	PP_0161	PP_0162	PP_0161	PP_0162
PP_0162	PP_0163	PP_0162	PP_0163	PP_0162	PP_0163
PP_0163	PP_0164	PP_0163	PP_0164	PP_0163	PP_0164
PP_0164	PP_0165	PP_0164	PP_0165	PP_0164	PP_0165
PP_0165	PP_0166	PP_0165	PP_0166	PP_0165	PP_0166
PP_0166	PP_0167	PP_0166	PP_0167	PP_0166	PP_0167
PP_0167	PP_5429	PP_0167	PP_5429	PP_0167	PP_5429
PP_5429	PP_5430	PP_5429	PP_5430	PP_5429	PP_5430
PP_5430	PP_0168	PP_5430	PP_0168	PP_5430	PP_0168
PP_0168	PP_5431	PP_0168	PP_5431	PP_0168	PP_5431
PP_5431	PP_0169	PP_5431	PP_0169	PP_5431	PP_0169
PP_0169	PP_0170	PP_0169	PP_0170	PP_0169	PP_0170
PP_0170	PP_0171	PP_0170	PP_0171	PP_0170	PP_0171
PP_0171	PP_0172	PP_0171	PP_0172	PP_0171	PP_0172
PP_0172	PP_0173	PP_0172	PP_0173	PP_0172	PP_0173
PP_0173	PP_0174	PP_0173	PP_0174	PP_0173	PP_0174
PP_0174	PP_0175	PP_0174	PP_0175	PP_0174	PP_0175
PP_0175	PP_0176	PP_0175	PP_0176	PP_0175	PP_0176
PP_0176	PP_0177	PP_0176	PP_0177	PP_0176	PP_0177
PP_0177	PP_0178	PP_0177	PP_0178	PP_0177	PP_0178
PP_0178	PP_0179	PP_0178	PP_0179	PP_0178	PP_0179
PP_0179	PP_0180	PP_0179	PP_0180	PP_0179	PP_0180
PP_0180	PP_0181	PP_0180	PP_0181	PP_0180	PP_0181
PP_0181	PP_0182	PP_0181	PP_0182	PP_0181	PP_0182
PP_0182	PP_0183	PP_0182	PP_0183	PP_0182	PP_0183
PP_0183	PP_0184	PP_0183	PP_0184	PP_0183	PP_0184
PP_0184	PP_0185	PP_0184	PP_0185	PP_0184	PP_0185
PP_0185	PP_0187	PP_0185	PP_0187	PP_0185	PP_0187
PP_0187	PP_0188	PP_0187	PP_0188	PP_0187	PP_0188
PP_0188	PP_0189	PP_0188	PP_0189	PP_0188	PP_0189
PP_0189	PP_0190	PP_0189	PP_0190	PP_0189	PP_0190
PP_0190	PP_0191	PP_0190	PP_0191	PP_0190	PP_0191
PP_0191	PP_0192	PP_0191	PP_0192	PP_0191	PP_0192
PP_0192	PP_0194	PP_0192	PP_0194	PP_0192	PP_0194
PP_0194	PP_0195	PP_0194	PP_0195	PP_0194	PP_0195
PP_0195	PP_0196	PP_0195	PP_0196	PP_0195	PP_0196
PP_0196	PP_0197	PP_0196	PP_0197	PP_0196	PP_0197
PP_0197	PP_0198	PP_0197	PP_0198	PP_0197	PP_0198
PP_0198	PP_0199	PP_0198	PP_0199	PP_0198	PP_0199
PP_0199	PP_0200	PP_0199	PP_0200	PP_0199	PP_0200
PP_0200	PP_0201	PP_0200	PP_0201	PP_0200	PP_0201
PP_0201	PP_5433	PP_0201	PP_5433	PP_0201	PP_5433
PP_5433	PP_0202	PP_5433	PP_0202	PP_5433	PP_0202
PP_0202	PP_0203	PP_0202	PP_0203	PP_0202	PP_0203
PP_0203	PP_0204	PP_0203	PP_0204	PP_0203	PP_0204
PP_0204	PP_0205	PP_0204	PP_0205	PP_0204	PP_0205
PP_0205	PP_0206	PP_0205	PP_0206	PP_0205	PP_0206
PP_0206	PP_0207	PP_0206	PP_0207	PP_0206	PP_0207
PP_0207	PP_0208	PP_0207	PP_0208	PP_0207	PP_0208
PP_0208	PP_0209	PP_0208	PP_0209	PP_0208	PP_0209
PP_0209	PP_0210	PP_0209	PP_0210	PP_0209	PP_0210
PP_0210	PP_0211	PP_0210	PP_0211	PP_0210	PP_0211
PP_0211	PP_0213	PP_0211	PP_0213	PP_0211	PP_0213
PP_0213	PP_0214	PP_0213	PP_0214	PP_0213	PP_0214
PP_0214	PP_0215	PP_0214	PP_0215	PP_0214	PP_0215
PP_0215	PP_0216	PP_0215	PP_0216	PP_0215	PP_0216
PP_0216	PP_0217	PP_0216	PP_0217	PP_0216	PP_0217
PP_0217	PP_0218	PP_0217	PP_0218	PP_0217	PP_0218
PP_0218	PP_0219	PP_0218	PP_0219	PP_0218	PP_0219
PP_0219	PP_0220	PP_0219	PP_0220	PP_0219	PP_0220
PP_0220	PP_0221	PP_0220	PP_0221	PP_0220	PP_0221
PP_0221	PP_0222	PP_0221	PP_0222	PP_0221	PP_0222
PP_0222	PP_0223	PP_0222	PP_0223	PP_0222	PP_0223
PP_0223	PP_0224	PP_0223	PP_0224	PP_0223	PP_0224
PP_0224	PP_0225	PP_0224	PP_0225	PP_0224	PP_0225
PP_0225	PP_0226	PP_0225	PP_0226	PP_0225	PP_0226
PP_0226	PP_0227	PP_0226	PP_0227	PP_0226	PP_0227
PP_0227	PP_0228	PP_0227	PP_0228	PP_0227	PP_0228
PP_0228	PP_0229	PP_0228	PP_0229	PP_0228	PP_0229
PP_0229	PP_0230	PP_0229	PP_0230	PP_0229	PP_0230
PP_0230	PP_0231	PP_0230	PP_0231	PP_0230	PP_0231
PP_0231	PP_0232	PP_0231	PP_0232	PP_0231	PP_0232
PP_0232	PP_0233	PP_0232	PP_0233	PP_0232	PP_0233
PP_0233	PP_0234	PP_0233	PP_0234	PP_0233	PP_0234
PP_0234	PP_0235	PP_0234	PP_0235	PP_0234	PP_0235
PP_0235	PP_0236	PP_0235	PP_0236	PP_0235	PP_0236
PP_0236	PP_0237	PP_0236	PP_0237	PP_0236	PP_0237
PP_0237	PP_0238	PP_0237	PP_0238	PP_0237	PP_0238
PP_0238	PP_0239	PP_0238	PP_0239	PP_0238	PP_0239
PP_0239	PP_0240	PP_0239	PP_0240	PP_0239	PP_0240
PP_0240	PP_0241	PP_0240	PP_0241	PP_0240	PP_0241
PP_0241	PP_0242	PP_0241	PP_0242	PP_0241	PP_0242
PP_0242	PP_0243	PP_0242	PP_0243	PP_0242	PP_0243
PP_0243	PP_0244	PP_0243	PP_0244	PP_0243	PP_0244
PP_0244	PP_0245	PP_0244	PP_0245	PP_0244	PP_0245
PP_0245	PP_0246	PP_0245	PP_0246	PP_0245	PP_0246
PP_0246	PP_0247	PP_0246	PP_0247	PP_0246	PP_0247
PP_0247	PP_0248	PP_0247	PP_0248	PP_0247	PP_0248
PP_0248	PP_0249	PP_0248	PP_0249	PP_0248	PP_0249
PP_0249	PP_0250	PP_0249	PP_0250	PP_0249	PP_0250
PP_0250	PP_0251	PP_0250	PP_0251	PP_0250	PP_0251
PP_0251	PP_0254	PP_0251	PP_0254	PP_0251	PP_0254
PP_0254	PP_0255	PP_0254	PP_0255	PP_0254	PP_0255
PP_0255	PP_0256	PP_0255	PP_0256	PP_0255	PP_0256
PP_0256	PP_0257	PP_0256	PP_0257	PP_0256	PP_0257
PP_0257	PP_0258	PP_0257	PP_0258	PP_0257	PP_0258
PP_0258	PP_0259	PP_0258	PP_0259	PP_0258	PP_0259
PP_0259	PP_0260	PP_0259	PP_0260	PP_0259	PP_0260
PP_0260	PP_0261	PP_0260	PP_0261	PP_0260	PP_0261
PP_0261	PP_0262	PP_0261	PP_0262	PP_0261	PP_0262
PP_0262	PP_0263	PP_0262	PP_0263	PP_0262	PP_0263
PP_0263	PP_0264	PP_0263	PP_0264	PP_0263	PP_0264
PP_0264	PP_0265	PP_0264	PP_0265	PP_0264	PP_0265
PP_0265	PP_0266	PP_0265	PP_0266	PP_0265	PP_0266
PP_0266	PP_0267	PP_0266	PP_0267	PP_0266	PP_0267
PP_0267	PP_0268	PP_0267	PP_0268	PP_0267	PP_0268
PP_0268	PP_0269	PP_0268	PP_0269	PP_0268	PP_0269
PP_0269	PP_0270	PP_0269	PP_0270	PP_0269	PP_0270
PP_0270	PP_0271	PP_0270	PP_0271	PP_0270	PP_0271
PP_0271	PP_0272	PP_0271	PP_0272	PP_0271	PP_0272
PP_0272	PP_0273	PP_0272	PP_0273	PP_0272	PP_0273
PP_0273	PP_5435	PP_0273	PP_5435	PP_0273	PP_5435
PP_5435	PP_0274	PP_5435	PP_0274	PP_5435	PP_0274
PP_0274	PP_0275	PP_0274	PP_0275	PP_0274	PP_0275
PP_0275	PP_0276	PP_0275	PP_0276	PP_0275	PP_5437
PP_0276	PP_5437	PP_0276	PP_5437	PP_0276	PP_0278
PP_5437	PP_0278	PP_5437	PP_0278	PP_5437	PP_0279
PP_0278	PP_0279	PP_0278	PP_0279	PP_0278	PP_0280
PP_0279	PP_0280	PP_0279	PP_0280	PP_0279	PP_0281
PP_0280	PP_0281	PP_0280	PP_0281	PP_0280	PP_0282
PP_0281	PP_0282	PP_0281	PP_0282	PP_0281	PP_0283
PP_0282	PP_0283	PP_0282	PP_0283	PP_0282	PP_5438
PP_0283	PP_5438	PP_0283	PP_5438	PP_0283	PP_0284
PP_5438	PP_0284	PP_5438	PP_0284	PP_5438	PP_5439
PP_0284	PP_5439	PP_0284	PP_5439	PP_0284	PP_5440
PP_5439	PP_5440	PP_5439	PP_5440	PP_5439	PP_0285
PP_5440	PP_0285	PP_5440	PP_0285	PP_5440	PP_0286
PP_0285	PP_0286	PP_0285	PP_0286	PP_0285	PP_0287
PP_0286	PP_0287	PP_0286	PP_0287	PP_0286	PP_0288
PP_0287	PP_0288	PP_0287	PP_0288	PP_0287	PP_0289
PP_0288	PP_0289	PP_0288	PP_0289	PP_0288	PP_0290
PP_0289	PP_0290	PP_0289	PP_0290	PP_0289	PP_0291
PP_0290	PP_0291	PP_0290	PP_0291	PP_0290	PP_0292
PP_0291	PP_0292	PP_0291	PP_0292	PP_0291	PP_0293
PP_0292	PP_0293	PP_0292	PP_0294	PP_0292	PP_0294
PP_0293	PP_0294	PP_0293	PP_0295	PP_0293	PP_0295
PP_0294	PP_0295	PP_0294	PP_0296	PP_0294	PP_0296
PP_0295	PP_0296	PP_0295	PP_0297	PP_0295	PP_0297
PP_0296	PP_0297	PP_0296	PP_5441	PP_0296	PP_5441
PP_0297	PP_5441	PP_0297	PP_0298	PP_0297	PP_0298
PP_5441	PP_0298	PP_5441	PP_0299	PP_5441	PP_0299
PP_0298	PP_0299	PP_0298	PP_0300	PP_0298	PP_0300
PP_0299	PP_0300	PP_0299	PP_0301	PP_0299	PP_0301
PP_0300	PP_0301	PP_0300	PP_0302	PP_0300	PP_0302
PP_0301	PP_0302	PP_0301	PP_0303	PP_0301	PP_0303
PP_0302	PP_0303	PP_0302	PP_0304	PP_0302	PP_0304
PP_0303	PP_0304	PP_0303	PP_0305	PP_0303	PP_0305
PP_0304	PP_0305	PP_0304	PP_5442	PP_0304	PP_5442
PP_0305	PP_5442	PP_0305	PP_0306	PP_0305	PP_0306
PP_5442	PP_0306	PP_5442	PP_0307	PP_5442	PP_0307
PP_0306	PP_0307	PP_0306	PP_0308	PP_0306	PP_0308
PP_0307	PP_0308	PP_0307	PP_0309	PP_0307	PP_0309
PP_0308	PP_0309	PP_0308	PP_0310	PP_0308	PP_0310
PP_0309	PP_0310	PP_0309	PP_0311	PP_0309	PP_0311
PP_0310	PP_0311	PP_0310	PP_0312	PP_0310	PP_0312
PP_0311	PP_0312	PP_0311	PP_0313	PP_0311	PP_0313
PP_0312	PP_0313	PP_0312	PP_0314	PP_0312	PP_0314
PP_0313	PP_0314	PP_0313	PP_0315	PP_0313	PP_0315
PP_0314	PP_0315	PP_0314	PP_0316	PP_0314	PP_0316
PP_0315	PP_0316	PP_0315	PP_0317	PP_0315	PP_0317
PP_0316	PP_0317	PP_0316	PP_0319	PP_0316	PP_0319
PP_0317	PP_0319	PP_0317	PP_0320	PP_0317	PP_0320
PP_0319	PP_0320	PP_0319	PP_0321	PP_0319	PP_0321
PP_0320	PP_0321	PP_0320	PP_0322	PP_0320	PP_0322
PP_0321	PP_0322	PP_0321	PP_0323	PP_0321	PP_0323
PP_0322	PP_0323	PP_0322	PP_0324	PP_0322	PP_0324
PP_0323	PP_0324	PP_0323	PP_0325	PP_0323	PP_0325
PP_0324	PP_0325	PP_0324	PP_0326	PP_0324	PP_0326
PP_0325	PP_0326	PP_0325	PP_0327	PP_0325	PP_0327
PP_0326	PP_0327	PP_0326	PP_0328	PP_0326	PP_0328
PP_0327	PP_0328	PP_0327	PP_0329	PP_0327	PP_0329
PP_0328	PP_0329	PP_0328	PP_0330	PP_0328	PP_0330
PP_0329	PP_0330	PP_0329	PP_0331	PP_0329	PP_0331
PP_0330	PP_0331	PP_0330	PP_0332	PP_0330	PP_0332
PP_0331	PP_0332	PP_0331	PP_0333	PP_0331	PP_0333
PP_0332	PP_0333	PP_0332	PP_0335	PP_0332	PP_0335
PP_0333	PP_0335	PP_0333	PP_0336	PP_0333	PP_0336
PP_0335	PP_0336	PP_0335	PP_0337	PP_0335	PP_0337
PP_0336	PP_0337	PP_0336	PP_0340	PP_0336	PP_0340
PP_0337	PP_0339	PP_0337	PP_0345	PP_0337	PP_0345
PP_0339	PP_0340	PP_0339	PP_0346	PP_0339	PP_0346
PP_0340	PP_0345	PP_0340	PP_0348	PP_0340	PP_0348
PP_0345	PP_0346	PP_0345	PP_0349	PP_0345	PP_0349
PP_0346	PP_0348	PP_0346	PP_0350	PP_0346	PP_0350
PP_0348	PP_0349	PP_0348	PP_0351	PP_0348	PP_0351
PP_0349	PP_0350	PP_0349	PP_0352	PP_0349	PP_0352
PP_0350	PP_0351	PP_0350	PP_0353	PP_0350	PP_0353
PP_0351	PP_0352	PP_0351	PP_0354	PP_0351	PP_0354
PP_0352	PP_0353	PP_0352	PP_0355	PP_0352	PP_0355
PP_0353	PP_0354	PP_0353	PP_0356	PP_0353	PP_0356
PP_0354	PP_0355	PP_0354	PP_0357	PP_0354	PP_0357
PP_0355	PP_0356	PP_0355	PP_0358	PP_0355	PP_0358
PP_0356	PP_0357	PP_0356	PP_0359	PP_0356	PP_0359
PP_0357	PP_0358	PP_0357	PP_0360	PP_0357	PP_0360
PP_0358	PP_0359	PP_0358	PP_0361	PP_0358	PP_0361
PP_0359	PP_0360	PP_0359	PP_0362	PP_0359	PP_0362
PP_0360	PP_0361	PP_0360	PP_0363	PP_0360	PP_0363
PP_0361	PP_0362	PP_0361	PP_0364	PP_0361	PP_0364
PP_0362	PP_0363	PP_0362	PP_0365	PP_0362	PP_0365
PP_0363	PP_0364	PP_0363	PP_0366	PP_0363	PP_0366
PP_0364	PP_0365	PP_0364	PP_0367	PP_0364	PP_0367
PP_0365	PP_0366	PP_0365	PP_0368	PP_0365	PP_0368
PP_0366	PP_0367	PP_0366	PP_0369	PP_0366	PP_0369
PP_0367	PP_0368	PP_0367	PP_0370	PP_0367	PP_0370
PP_0368	PP_0369	PP_0368	PP_0371	PP_0368	PP_0371
PP_0369	PP_0370	PP_0369	PP_0372	PP_0369	PP_0372
PP_0370	PP_0371	PP_0370	PP_0373	PP_0370	PP_0373
PP_0371	PP_0372	PP_0371	PP_5444	PP_0371	PP_5444
PP_0372	PP_0373	PP_0372	PP_0375	PP_0372	PP_0375
PP_0373	PP_5444	PP_0373	PP_0376	PP_0373	PP_0376
PP_5444	PP_0375	PP_5444	PP_0377	PP_5444	PP_0377
PP_0375	PP_0376	PP_0375	PP_0378	PP_0375	PP_0378
PP_0376	PP_0377	PP_0376	PP_0379	PP_0376	PP_0379
PP_0377	PP_0378	PP_0377	PP_0380	PP_0377	PP_0380
PP_0378	PP_0379	PP_0378	PP_0381	PP_0378	PP_0381
PP_0379	PP_0380	PP_0379	PP_0382	PP_0379	PP_0382
PP_0380	PP_0381	PP_0380	PP_0383	PP_0380	PP_0383
PP_0381	PP_0382	PP_0381	PP_0384	PP_0381	PP_0384
PP_0382	PP_0383	PP_0382	PP_0385	PP_0382	PP_0385
PP_0383	PP_0384	PP_0383	PP_5445	PP_0383	PP_5445
PP_0384	PP_0385	PP_0384	PP_0386	PP_0384	PP_0386
PP_0385	PP_5445	PP_0385	PP_0390	PP_0385	PP_0390
PP_5445	PP_0386	PP_5445	PP_0391	PP_5445	PP_0391
PP_0386	PP_0390	PP_0386	PP_0393	PP_0386	PP_0393
PP_0390	PP_0391	PP_0390	PP_0394	PP_0390	PP_0394
PP_0391	PP_0393	PP_0391	PP_0395	PP_0391	PP_0395
PP_0393	PP_0394	PP_0393	PP_0396	PP_0393	PP_0396
PP_0394	PP_0395	PP_0394	PP_0397	PP_0394	PP_0397
PP_0395	PP_0396	PP_0395	PP_0398	PP_0395	PP_0398
PP_0396	PP_0397	PP_0396	PP_0399	PP_0396	PP_0399
PP_0397	PP_0398	PP_0397	PP_0400	PP_0397	PP_0400
PP_0398	PP_0399	PP_0398	PP_0401	PP_0398	PP_0401
PP_0399	PP_0400	PP_0399	PP_0405	PP_0399	PP_0405
PP_0400	PP_0401	PP_0400	PP_0406	PP_0400	PP_0406
PP_0401	PP_0405	PP_0401	PP_0407	PP_0401	PP_0407
PP_0405	PP_0406	PP_0405	PP_0408	PP_0405	PP_0408
PP_0406	PP_0407	PP_0406	PP_0409	PP_0406	PP_0409
PP_0407	PP_0408	PP_0407	PP_0410	PP_0407	PP_0410
PP_0408	PP_0409	PP_0408	PP_0411	PP_0408	PP_0411
PP_0409	PP_0410	PP_0409	PP_0412	PP_0409	PP_0412
PP_0410	PP_0411	PP_0410	PP_0413	PP_0410	PP_0413
PP_0411	PP_0412	PP_0411	PP_0414	PP_0411	PP_0414
PP_0412	PP_0413	PP_0412	PP_0416	PP_0412	PP_0416
PP_0413	PP_0414	PP_0413	PP_0417	PP_0413	PP_0417
PP_0414	PP_0416	PP_0414	PP_0418	PP_0414	PP_0418
PP_0416	PP_0417	PP_0416	PP_0420	PP_0415	PP_0420
PP_0417	PP_0418	PP_0417	PP_0421	PP_0416	PP_0421
PP_0418	PP_0420	PP_0418	PP_0422	PP_0417	PP_0422
PP_0420	PP_0421	PP_0420	PP_0423	PP_0418	PP_0423
PP_0421	PP_0422	PP_0421	PP_0424	PP_0420	PP_0424
PP_0422	PP_0423	PP_0422	PP_0425	PP_0421	PP_0425
PP_0423	PP_0424	PP_0423	PP_0426	PP_0422	PP_0426
PP_0424	PP_0425	PP_0424	PP_0428	PP_0423	PP_0428
PP_0425	PP_0426	PP_0425	PP_0429	PP_0424	PP_0429
PP_0426	PP_0428	PP_0426	PP_0430	PP_0425	PP_0430
PP_0428	PP_0429	PP_0428	PP_0432	PP_0426	PP_0432
PP_0429	PP_0430	PP_0429	PP_0433	PP_0427	PP_0433
PP_0430	PP_0432	PP_0430	PP_0434	PP_0428	PP_0434
PP_0432	PP_0433	PP_0432	PP_0435	PP_0429	PP_0435
PP_0433	PP_0434	PP_0433	PP_0439	PP_0430	PP_0439
PP_0434	PP_0435	PP_0434	PP_0440	PP_0432	PP_0440
PP_0435	PP_0439	PP_0435	PP_0448	PP_0433	PP_0448
PP_0439	PP_0440	PP_0439	PP_0481	PP_0434	PP_0481
PP_0440	PP_0448	PP_0440	PP_0482	PP_0435	PP_0482
PP_0448	PP_0481	PP_0448	PP_0484	PP_0439	PP_0484
PP_0481	PP_0482	PP_0481	PP_0486	PP_0440	PP_0486
PP_0482	PP_0484	PP_0482	PP_0487	PP_0448	PP_0487
PP_0484	PP_0486	PP_0483	PP_0488	PP_0481	PP_0488
PP_0486	PP_0487	PP_0484	PP_0489	PP_0482	PP_0489
PP_0487	PP_0488	PP_0486	PP_0490	PP_0484	PP_0490
PP_0488	PP_0489	PP_0487	PP_0491	PP_0486	PP_0491
PP_0489	PP_0490	PP_0488	PP_0492	PP_0487	PP_0492
PP_0490	PP_0491	PP_0489	PP_0493	PP_0488	PP_0493
PP_0491	PP_0492	PP_0490	PP_0494	PP_0489	PP_0494
PP_0492	PP_0493	PP_0491	PP_0495	PP_0490	PP_0495
PP_0493	PP_0494	PP_0492	PP_0496	PP_0491	PP_0496
PP_0494	PP_0495	PP_0493	PP_0497	PP_0492	PP_0497
PP_0495	PP_0496	PP_0494	PP_0498	PP_0493	PP_0498
PP_0496	PP_0497	PP_0495	PP_0502	PP_0494	PP_0502
PP_0497	PP_0498	PP_0496	PP_0503	PP_0495	PP_0503
PP_0498	PP_0502	PP_0497	PP_0504	PP_0496	PP_0504
PP_0502	PP_0503	PP_0498	PP_0505	PP_0497	PP_0505
PP_0503	PP_0504	PP_0502	PP_0506	PP_0498	PP_0506
PP_0504	PP_0505	PP_0503	PP_0507	PP_0502	PP_0507
PP_0505	PP_0506	PP_0504	PP_0508	PP_0503	PP_0508
PP_0506	PP_0507	PP_0505	PP_0509	PP_0504	PP_0509
PP_0507	PP_0508	PP_0506	PP_0510	PP_0505	PP_0510
PP_0508	PP_0509	PP_0507	PP_0511	PP_0506	PP_0511
PP_0509	PP_0510	PP_0508	PP_0512	PP_0507	PP_0512
PP_0510	PP_0511	PP_0509	PP_0513	PP_0508	PP_0513
PP_0511	PP_0512	PP_0510	PP_0514	PP_0509	PP_0514
PP_0512	PP_0513	PP_0511	PP_0515	PP_0510	PP_0515
PP_0513	PP_0514	PP_0512	PP_0516	PP_0511	PP_0516
PP_0514	PP_0515	PP_0513	PP_0521	PP_0512	PP_0520
PP_0515	PP_0516	PP_0514	PP_0523	PP_0513	PP_0521
PP_0516	PP_0519	PP_0515	PP_0524	PP_0514	PP_0523
PP_0519	PP_0521	PP_0516	PP_0525	PP_0515	PP_0524
PP_0521	PP_0523	PP_0521	PP_0530	PP_0516	PP_0525
PP_0523	PP_0524	PP_0523	PP_0531	PP_0519	PP_0530
PP_0524	PP_0525	PP_0524	PP_0532	PP_0521	PP_0531
PP_0525	PP_0527	PP_0525	PP_0533	PP_0523	PP_0532
PP_0527	PP_0530	PP_0527	PP_0534	PP_0524	PP_0533
PP_0530	PP_0531	PP_0530	PP_0535	PP_0525	PP_0534
PP_0531	PP_0532	PP_0531	PP_0536	PP_0527	PP_0535
PP_0532	PP_0533	PP_0532	PP_0537	PP_0530	PP_0536
PP_0533	PP_0534	PP_0533	PP_0539	PP_0531	PP_0537
PP_0534	PP_0535	PP_0534	PP_0540	PP_0532	PP_0539
PP_0535	PP_0536	PP_0535	PP_0541	PP_0533	PP_0540
PP_0536	PP_0537	PP_0536	PP_0542	PP_0534	PP_0541
PP_0537	PP_0539	PP_0537	PP_0543	PP_0535	PP_0542
PP_0539	PP_0540	PP_0539	PP_0544	PP_0536	PP_0543
PP_0540	PP_0541	PP_0540	PP_0545	PP_0537	PP_0544
PP_0541	PP_0542	PP_0541	PP_0546	PP_0539	PP_0545
PP_0542	PP_0543	PP_0542	PP_0547	PP_0540	PP_0546
PP_0543	PP_0544	PP_0543	PP_0549	PP_0541	PP_0547
PP_0544	PP_0545	PP_0544	PP_0550	PP_0542	PP_0549
PP_0545	PP_0546	PP_0545	PP_0551	PP_0543	PP_0550
PP_0546	PP_0547	PP_0546	PP_0552	PP_0544	PP_0551
PP_0547	PP_0549	PP_0547	PP_0553	PP_0545	PP_0552
PP_0549	PP_0550	PP_0549	PP_0554	PP_0546	PP_0553
PP_0550	PP_0551	PP_0550	PP_0555	PP_0547	PP_0554
PP_0551	PP_0552	PP_0551	PP_0556	PP_0549	PP_0555
PP_0552	PP_0553	PP_0552	PP_0557	PP_0550	PP_0556
PP_0553	PP_0554	PP_0553	PP_0561	PP_0551	PP_0557
PP_0554	PP_0555	PP_0554	PP_0562	PP_0552	PP_0561
PP_0555	PP_0556	PP_0555	PP_0563	PP_0553	PP_0562
PP_0556	PP_0557	PP_0556	PP_0564	PP_0554	PP_0563
PP_0557	PP_0561	PP_0557	PP_0565	PP_0555	PP_0564
PP_0561	PP_0562	PP_0561	PP_0566	PP_0556	PP_0565
PP_0562	PP_0563	PP_0562	PP_0567	PP_0557	PP_0566
PP_0563	PP_0564	PP_0563	PP_0568	PP_0561	PP_0567
PP_0564	PP_0565	PP_0564	PP_0569	PP_0562	PP_0568
PP_0565	PP_0566	PP_0565	PP_0570	PP_0563	PP_0569
PP_0566	PP_0567	PP_0566	PP_0571	PP_0564	PP_0570
PP_0567	PP_0568	PP_0567	PP_0572	PP_0565	PP_0571
PP_0568	PP_0569	PP_0568	PP_0573	PP_0566	PP_0572
PP_0569	PP_0570	PP_0569	PP_0574	PP_0567	PP_0573
PP_0570	PP_0571	PP_0570	PP_0575	PP_0568	PP_0574
PP_0571	PP_0572	PP_0571	PP_0576	PP_0569	PP_0575
PP_0572	PP_0573	PP_0572	PP_0577	PP_0570	PP_0576
PP_0573	PP_0574	PP_0573	PP_0578	PP_0571	PP_0577
PP_0574	PP_0575	PP_0574	PP_0579	PP_0572	PP_0578
PP_0575	PP_0576	PP_0575	PP_0580	PP_0573	PP_0579
PP_0576	PP_0577	PP_0576	PP_0581	PP_0574	PP_0580
PP_0577	PP_0578	PP_0577	PP_0582	PP_0575	PP_0581
PP_0578	PP_0579	PP_0578	PP_0583	PP_0576	PP_0582
PP_0579	PP_0580	PP_0579	PP_0584	PP_0577	PP_0583
PP_0580	PP_0581	PP_0580	PP_0585	PP_0578	PP_0584
PP_0581	PP_0582	PP_0581	PP_0586	PP_0579	PP_0585
PP_0582	PP_0583	PP_0582	PP_0587	PP_0580	PP_0586
PP_0583	PP_0584	PP_0583	PP_0588	PP_0581	PP_0587
PP_0584	PP_0585	PP_0584	PP_0589	PP_0582	PP_0588
PP_0585	PP_0586	PP_0585	PP_5446	PP_0583	PP_0589
PP_0586	PP_0587	PP_0586	PP_0590	PP_0584	PP_5446
PP_0587	PP_0588	PP_0587	PP_0591	PP_0585	PP_0590
PP_0588	PP_0589	PP_0588	PP_0592	PP_0586	PP_0591
PP_0589	PP_5446	PP_0589	PP_0593	PP_0587	PP_0592
PP_5446	PP_0590	PP_5446	PP_0594	PP_0588	PP_0593
PP_0590	PP_0591	PP_0590	PP_0595	PP_0589	PP_0594
PP_0591	PP_0592	PP_0591	PP_0596	PP_5446	PP_0595
PP_0592	PP_0593	PP_0592	PP_0597	PP_0590	PP_0596
PP_0593	PP_0594	PP_0593	PP_0598	PP_0591	PP_0597
PP_0594	PP_0595	PP_0594	PP_5745	PP_0592	PP_0598
PP_0595	PP_0596	PP_0595	PP_0599	PP_0593	PP_5745
PP_0596	PP_0597	PP_0596	PP_0604	PP_0594	PP_0599
PP_0597	PP_0598	PP_0597	PP_0607	PP_0595	PP_0604
PP_0598	PP_5745	PP_0598	PP_0608	PP_0596	PP_0605
PP_5745	PP_0599	PP_5745	PP_0609	PP_0597	PP_0607
PP_0599	PP_0604	PP_0599	PP_0610	PP_0598	PP_0608
PP_0604	PP_0607	PP_0604	PP_0611	PP_5745	PP_0609
PP_0607	PP_0608	PP_0605	PP_0612	PP_0599	PP_0610
PP_0608	PP_0609	PP_0607	PP_0613	PP_0604	PP_0611
PP_0609	PP_0610	PP_0608	PP_0614	PP_0605	PP_0612
PP_0610	PP_0611	PP_0609	PP_0615	PP_0607	PP_0613
PP_0611	PP_0612	PP_0610	PP_0616	PP_0608	PP_0614
PP_0612	PP_0613	PP_0611	PP_0617	PP_0609	PP_0615
PP_0613	PP_0614	PP_0612	PP_0618	PP_0610	PP_0616
PP_0614	PP_0615	PP_0613	PP_0619	PP_0611	PP_0617
PP_0615	PP_0616	PP_0614	PP_0620	PP_0612	PP_0618
PP_0616	PP_0617	PP_0615	PP_0621	PP_0613	PP_0619
PP_0617	PP_0618	PP_0616	PP_0622	PP_0614	PP_0620
PP_0618	PP_0619	PP_0617	PP_0624	PP_0615	PP_0621
PP_0619	PP_0620	PP_0618	PP_0625	PP_0616	PP_0622
PP_0620	PP_0621	PP_0619	PP_t10	PP_0617	PP_0624
PP_0621	PP_0622	PP_0620	PP_t11	PP_0618	PP_0625
PP_0622	PP_0623	PP_0621	PP_0626	PP_0619	PP_t08
PP_0624	PP_0624	PP_0622	PP_0627	PP_0620	PP_t10
PP_0625	PP_0625	PP_0624	PP_0628	PP_0621	PP_t11
PP_t08	PP_t10	PP_0625	PP_5447	PP_0622	PP_0626
PP_t10	PP_t11	PP_t08	PP_0629	PP_0623	PP_0627
PP_t11	PP_0626	PP_t10	PP_0630	PP_0624	PP_0628
PP_0626	PP_0627	PP_t11	PP_0632	PP_0625	PP_5447
PP_0627	PP_0628	PP_0626	PP_0633	PP_t08	PP_0629
PP_0628	PP_5447	PP_0627	PP_0634	PP_t10	PP_0630
PP_5447	PP_0629	PP_0628	PP_t12	PP_t11	PP_0632
PP_0629	PP_0632	PP_5447	PP_0636	PP_0626	PP_0633
PP_0630	PP_0633	PP_0629	PP_5448	PP_0627	PP_0634
PP_0632	PP_0634	PP_0630	PP_5449	PP_0628	PP_t12
PP_0633	PP_t12	PP_0632	PP_0639	PP_5447	PP_0636
PP_0634	PP_0636	PP_0633	PP_0640	PP_0629	PP_5448
PP_t12	PP_5448	PP_0634	PP_5450	PP_0632	PP_5449
PP_0636	PP_5449	PP_t12	PP_5451	PP_0633	PP_0639
PP_5448	PP_0639	PP_0636	PP_0641	PP_0634	PP_0640
PP_5449	PP_0640	PP_5448	PP_5452	PP_t12	PP_5450
PP_0639	PP_5450	PP_5449	PP_0642	PP_0636	PP_5451
PP_0640	PP_5451	PP_0639	PP_0643	PP_5448	PP_0641
PP_5450	PP_0641	PP_0640	PP_0645	PP_5449	PP_5452
PP_5451	PP_5452	PP_5450	PP_0646	PP_0639	PP_0642
PP_0641	PP_0642	PP_5451	PP_0647	PP_0640	PP_0643
PP_5452	PP_0643	PP_0641	PP_0648	PP_5450	PP_0645
PP_0642	PP_0645	PP_5452	PP_0649	PP_5451	PP_0646
PP_0643	PP_0646	PP_0642	PP_0650	PP_0641	PP_0647
PP_0645	PP_0647	PP_0643	PP_0651	PP_5452	PP_0648
PP_0646	PP_0648	PP_0645	PP_5453	PP_0642	PP_0649
PP_0647	PP_0649	PP_0646	PP_0652	PP_0643	PP_0650
PP_0648	PP_0650	PP_0647	PP_0653	PP_0645	PP_0651
PP_0649	PP_0651	PP_0648	PP_0654	PP_0646	PP_5453
PP_0650	PP_5453	PP_0649	PP_0655	PP_0647	PP_0652
PP_0651	PP_0652	PP_0650	PP_5454	PP_0648	PP_0653
PP_5453	PP_0653	PP_0651	PP_0656	PP_0649	PP_0654
PP_0652	PP_0654	PP_5453	PP_0657	PP_0650	PP_0655
PP_0653	PP_0655	PP_0652	PP_0658	PP_0651	PP_5454
PP_0654	PP_5454	PP_0653	PP_0659	PP_5453	PP_0656
PP_0655	PP_0656	PP_0654	PP_0660	PP_0652	PP_0657
PP_5454	PP_0657	PP_0655	PP_0661	PP_0653	PP_0658
PP_0656	PP_0658	PP_5454	PP_0662	PP_0654	PP_0659
PP_0657	PP_0659	PP_0656	PP_0663	PP_0655	PP_0660
PP_0658	PP_0660	PP_0657	PP_0664	PP_5454	PP_0661
PP_0659	PP_0661	PP_0658	PP_0665	PP_0656	PP_0662
PP_0660	PP_0662	PP_0659	PP_0666	PP_0657	PP_0663
PP_0661	PP_0663	PP_0660	PP_0667	PP_0658	PP_0664
PP_0662	PP_0664	PP_0661	PP_0668	PP_0659	PP_0665
PP_0663	PP_0665	PP_0662	PP_0669	PP_0660	PP_0666
PP_0664	PP_0666	PP_0663	PP_0670	PP_0661	PP_0667
PP_0665	PP_0667	PP_0664	PP_0672	PP_0662	PP_0668
PP_0666	PP_0668	PP_0665	PP_0673	PP_0663	PP_0669
PP_0667	PP_0669	PP_0666	PP_0674	PP_0664	PP_0670
PP_0668	PP_0670	PP_0667	PP_0675	PP_0665	PP_0672
PP_0669	PP_0672	PP_0668	PP_0676	PP_0666	PP_0673
PP_0670	PP_0673	PP_0669	PP_0677	PP_0667	PP_0674
PP_0672	PP_0674	PP_0670	PP_0678	PP_0668	PP_0675
PP_0673	PP_0675	PP_0672	PP_0679	PP_0669	PP_0676
PP_0674	PP_0676	PP_0673	PP_0680	PP_0670	PP_0677
PP_0675	PP_0677	PP_0674	PP_0681	PP_0672	PP_0678
PP_0676	PP_0678	PP_0675	PP_0682	PP_0673	PP_0679
PP_0677	PP_0679	PP_0676	PP_0683	PP_0674	PP_0680
PP_0678	PP_0680	PP_0677	PP_0684	PP_0675	PP_0681
PP_0679	PP_0681	PP_0678	PP_0685	PP_0676	PP_0682
PP_0680	PP_0682	PP_0679	PP_0686	PP_0677	PP_0683
PP_0681	PP_0683	PP_0680	PP_0690	PP_0678	PP_0684
PP_0682	PP_0684	PP_0681	PP_0691	PP_0679	PP_0685
PP_0683	PP_0685	PP_0682	PP_0692	PP_0680	PP_0686
PP_0684	PP_0686	PP_0683	PP_0693	PP_0681	PP_0691
PP_0685	PP_0690	PP_0684	PP_0694	PP_0682	PP_0692
PP_0686	PP_0691	PP_0685	PP_0695	PP_0683	PP_0693
PP_0690	PP_0692	PP_0686	PP_0696	PP_0684	PP_0694
PP_0691	PP_0693	PP_0690	PP_0697	PP_0685	PP_0695
PP_0692	PP_0694	PP_0691	PP_5455	PP_0686	PP_0696
PP_0693	PP_0695	PP_0692	PP_0698	PP_0690	PP_0697
PP_0694	PP_0696	PP_0693	PP_0699	PP_0691	PP_5455
PP_0695	PP_0697	PP_0694	PP_0700	PP_0692	PP_0698
PP_0696	PP_5455	PP_0695	PP_0701	PP_0693	PP_0699
PP_0697	PP_0698	PP_0696	PP_0702	PP_0694	PP_0700
PP_5455	PP_0699	PP_0697	PP_0703	PP_0695	PP_0701
PP_0698	PP_0700	PP_5455	PP_0704	PP_0696	PP_0702
PP_0699	PP_0701	PP_0698	PP_0705	PP_0697	PP_0703
PP_0700	PP_0702	PP_0699	PP_0706	PP_5455	PP_0704
PP_0701	PP_0703	PP_0700	PP_0707	PP_0698	PP_0705
PP_0702	PP_0704	PP_0701	PP_0708	PP_0699	PP_0706
PP_0703	PP_0705	PP_0702	PP_0709	PP_0700	PP_0707
PP_0704	PP_0706	PP_0703	PP_0710	PP_0701	PP_0708
PP_0705	PP_0707	PP_0704	PP_0711	PP_0702	PP_0709
PP_0706	PP_0708	PP_0705	PP_0712	PP_0703	PP_0710
PP_0707	PP_0709	PP_0706	PP_0713	PP_0704	PP_0711
PP_0708	PP_0710	PP_0707	PP_0714	PP_0705	PP_0712
PP_0709	PP_0711	PP_0708	PP_0715	PP_0706	PP_0713
PP_0710	PP_0712	PP_0709	PP_0716	PP_0707	PP_0714
PP_0711	PP_0713	PP_0710	PP_0717	PP_0708	PP_0715
PP_0712	PP_0714	PP_0711	PP_0718	PP_0709	PP_0716
PP_0713	PP_0715	PP_0712	PP_0719	PP_0710	PP_0717
PP_0714	PP_0716	PP_0713	PP_0725	PP_0711	PP_0718
PP_0715	PP_0717	PP_0714	PP_0726	PP_0712	PP_0719
PP_0716	PP_0718	PP_0715	PP_0727	PP_0713	PP_0725
PP_0717	PP_0719	PP_0716	PP_0728	PP_0714	PP_0726
PP_0718	PP_0725	PP_0717	PP_0729	PP_0715	PP_0727
PP_0719	PP_0726	PP_0718	PP_0730	PP_0716	PP_0728
PP_0725	PP_0727	PP_0719	PP_0731	PP_0717	PP_0729
PP_0726	PP_0728	PP_0721	PP_0735	PP_0718	PP_0730
PP_0727	PP_0729	PP_0725	PP_0736	PP_0719	PP_0731
PP_0728	PP_0730	PP_0726	PP_0737	PP_0725	PP_0735
PP_0729	PP_0731	PP_0727	PP_0738	PP_0726	PP_0736
PP_0730	PP_0735	PP_0728	PP_0739	PP_0727	PP_0737
PP_0731	PP_0736	PP_0729	PP_0740	PP_0728	PP_0738
PP_0735	PP_0737	PP_0730	PP_0741	PP_0729	PP_0739
PP_0736	PP_0738	PP_0731	PP_0742	PP_0730	PP_0740
PP_0737	PP_0739	PP_0735	PP_0743	PP_0731	PP_0741
PP_0738	PP_0740	PP_0736	PP_0745	PP_0735	PP_0742
PP_0739	PP_0741	PP_0737	PP_0746	PP_0736	PP_0743
PP_0740	PP_0742	PP_0738	PP_0747	PP_0737	PP_0744
PP_0741	PP_0743	PP_0739	PP_0748	PP_0738	PP_0745
PP_0742	PP_0744	PP_0740	PP_0749	PP_0739	PP_0746
PP_0743	PP_0745	PP_0741	PP_0750	PP_0740	PP_0747
PP_0744	PP_0746	PP_0742	PP_0751	PP_0741	PP_0748
PP_0745	PP_0747	PP_0743	PP_5456	PP_0742	PP_0749
PP_0746	PP_0748	PP_0744	PP_0753	PP_0743	PP_0750
PP_0747	PP_0749	PP_0745	PP_0754	PP_0745	PP_0751
PP_0748	PP_0750	PP_0746	PP_0755	PP_0746	PP_5456
PP_0749	PP_0751	PP_0747	PP_0756	PP_0747	PP_0753
PP_0750	PP_5456	PP_0748	PP_0757	PP_0748	PP_0754
PP_0751	PP_0753	PP_0749	PP_5457	PP_0749	PP_0755
PP_5456	PP_0754	PP_0750	PP_0758	PP_0750	PP_0756
PP_0753	PP_0755	PP_0751	PP_0759	PP_0751	PP_0757
PP_0754	PP_0756	PP_5456	PP_0760	PP_5456	PP_5457
PP_0755	PP_0757	PP_0753	PP_0761	PP_0753	PP_0758
PP_0756	PP_5457	PP_0754	PP_0762	PP_0754	PP_0759
PP_0757	PP_0758	PP_0755	PP_0763	PP_0755	PP_0760
PP_5457	PP_0759	PP_0756	PP_0765	PP_0756	PP_0761
PP_0758	PP_0760	PP_0757	PP_0766	PP_0757	PP_0762
PP_0759	PP_0761	PP_5457	PP_0767	PP_5457	PP_0763
PP_0760	PP_0762	PP_0758	PP_0768	PP_0758	PP_0765
PP_0761	PP_0763	PP_0759	PP_0769	PP_0759	PP_0766
PP_0762	PP_0765	PP_0760	PP_0770	PP_0760	PP_0767
PP_0763	PP_0766	PP_0761	PP_0771	PP_0761	PP_0768
PP_0765	PP_0767	PP_0762	PP_0772	PP_0762	PP_0769
PP_0766	PP_0768	PP_0763	PP_0773	PP_0763	PP_0770
PP_0767	PP_0769	PP_0765	PP_0774	PP_0765	PP_0771
PP_0768	PP_0770	PP_0766	PP_0775	PP_0766	PP_0772
PP_0769	PP_0771	PP_0767	PP_0776	PP_0767	PP_0773
PP_0770	PP_0772	PP_0768	PP_0777	PP_0768	PP_0774
PP_0771	PP_0773	PP_0769	PP_0778	PP_0769	PP_0775
PP_0772	PP_0774	PP_0770	PP_0779	PP_0770	PP_0776
PP_0773	PP_0775	PP_0771	PP_0781	PP_0771	PP_0777
PP_0774	PP_0776	PP_0772	PP_0782	PP_0772	PP_0778
PP_0775	PP_0777	PP_0773	PP_0784	PP_0773	PP_0779
PP_0776	PP_0778	PP_0774	PP_0785	PP_0774	PP_0781
PP_0777	PP_0779	PP_0775	PP_0787	PP_0775	PP_0782
PP_0778	PP_0781	PP_0776	PP_0788	PP_0776	PP_0784
PP_0779	PP_0782	PP_0777	PP_0789	PP_0777	PP_0785
PP_0781	PP_0784	PP_0778	PP_0790	PP_0778	PP_0787
PP_0782	PP_0785	PP_0779	PP_0791	PP_0779	PP_0788
PP_0784	PP_0787	PP_0781	PP_0792	PP_0781	PP_0789
PP_0785	PP_0788	PP_0782	PP_0793	PP_0782	PP_0790
PP_0787	PP_0789	PP_0784	PP_0794	PP_0784	PP_0791
PP_0788	PP_0790	PP_0785	PP_0795	PP_0785	PP_0792
PP_0789	PP_0791	PP_0787	PP_0796	PP_0787	PP_0793
PP_0790	PP_0792	PP_0788	PP_0797	PP_0788	PP_0794
PP_0791	PP_0793	PP_0789	PP_0798	PP_0789	PP_0795
PP_0792	PP_0794	PP_0790	PP_0799	PP_0790	PP_0796
PP_0793	PP_0795	PP_0791	PP_5458	PP_0791	PP_0797
PP_0794	PP_0796	PP_0792	PP_0800	PP_0792	PP_0798
PP_0795	PP_0797	PP_0793	PP_0802	PP_0793	PP_0799
PP_0796	PP_0798	PP_0794	PP_0803	PP_0794	PP_5458
PP_0797	PP_0799	PP_0795	PP_0804	PP_0795	PP_0800
PP_0798	PP_5458	PP_0796	PP_0805	PP_0796	PP_0801
PP_0799	PP_0800	PP_0797	PP_0806	PP_0797	PP_0802
PP_5458	PP_0801	PP_0798	PP_0807	PP_0798	PP_0803
PP_0800	PP_0802	PP_0799	PP_0808	PP_0799	PP_0804
PP_0801	PP_0803	PP_5458	PP_0809	PP_5458	PP_0805
PP_0802	PP_0804	PP_0800	PP_0813	PP_0800	PP_0806
PP_0803	PP_0805	PP_0801	PP_0816	PP_0801	PP_0807
PP_0804	PP_0806	PP_0802	PP_0817	PP_0802	PP_0808
PP_0805	PP_0807	PP_0803	PP_0818	PP_0803	PP_0809
PP_0806	PP_0808	PP_0804	PP_0819	PP_0804	PP_0813
PP_0807	PP_0809	PP_0805	PP_0820	PP_0805	PP_0816
PP_0808	PP_0813	PP_0806	PP_5460	PP_0806	PP_0817
PP_0809	PP_0816	PP_0807	PP_0821	PP_0807	PP_0818
PP_0813	PP_0817	PP_0808	PP_0822	PP_0808	PP_0819
PP_0816	PP_0818	PP_0809	PP_0823	PP_0809	PP_0820
PP_0817	PP_0819	PP_0813	PP_0824	PP_0813	PP_5460
PP_0818	PP_0820	PP_0816	PP_0825	PP_0816	PP_0821
PP_0819	PP_5460	PP_0817	PP_0826	PP_0817	PP_0822
PP_0820	PP_0821	PP_0818	PP_0827	PP_0818	PP_0823
PP_5460	PP_0822	PP_0819	PP_0828	PP_0819	PP_0824
PP_0821	PP_0823	PP_0820	PP_0829	PP_0820	PP_0825
PP_0822	PP_0824	PP_5460	PP_0830	PP_5460	PP_0826
PP_0823	PP_0825	PP_0821	PP_0831	PP_0821	PP_0827
PP_0824	PP_0826	PP_0822	PP_0832	PP_0822	PP_0828
PP_0825	PP_0827	PP_0823	PP_0833	PP_0823	PP_0829
PP_0826	PP_0828	PP_0824	PP_0834	PP_0824	PP_0830
PP_0827	PP_0829	PP_0825	PP_0837	PP_0825	PP_0831
PP_0828	PP_0830	PP_0826	PP_0839	PP_0826	PP_0832
PP_0829	PP_0831	PP_0827	PP_0840	PP_0827	PP_0833
PP_0830	PP_0832	PP_0828	PP_0841	PP_0828	PP_0834
PP_0831	PP_0833	PP_0829	PP_0846	PP_0829	PP_0837
PP_0832	PP_0834	PP_0830	PP_0848	PP_0830	PP_0839
PP_0833	PP_0836	PP_0831	PP_0850	PP_0831	PP_0840
PP_0834	PP_0837	PP_0832	PP_0851	PP_0832	PP_0841
PP_0836	PP_0839	PP_0833	PP_0852	PP_0833	PP_0843
PP_0837	PP_0840	PP_0834	PP_0855	PP_0834	PP_0846
PP_0839	PP_0841	PP_0837	PP_0856	PP_0837	PP_0848
PP_0840	PP_0846	PP_0839	PP_0858	PP_0839	PP_0849
PP_0841	PP_0848	PP_0840	PP_0859	PP_0840	PP_0850
PP_0843	PP_0850	PP_0841	PP_0860	PP_0841	PP_0851
PP_0846	PP_0851	PP_0843	PP_0861	PP_0846	PP_0852
PP_0848	PP_0852	PP_0846	PP_0862	PP_0848	PP_0855
PP_0849	PP_0855	PP_0848	PP_0863	PP_0849	PP_0856
PP_0850	PP_0856	PP_0850	PP_0864	PP_0850	PP_0858
PP_0851	PP_0858	PP_0851	PP_0865	PP_0851	PP_0859
PP_0852	PP_0859	PP_0852	PP_0866	PP_0852	PP_0860
PP_0854	PP_0860	PP_0855	PP_0867	PP_0855	PP_0861
PP_0855	PP_0861	PP_0856	PP_0868	PP_0856	PP_0862
PP_0856	PP_0862	PP_0858	PP_0869	PP_0858	PP_0863
PP_0858	PP_0863	PP_0859	PP_0870	PP_0859	PP_0864
PP_0859	PP_0864	PP_0860	PP_0871	PP_0860	PP_0865
PP_0860	PP_0865	PP_0861	PP_0872	PP_0861	PP_0866
PP_0861	PP_0866	PP_0862	PP_0873	PP_0862	PP_0867
PP_0862	PP_0867	PP_0863	PP_0874	PP_0863	PP_0868
PP_0863	PP_0868	PP_0864	PP_0875	PP_0864	PP_0869
PP_0864	PP_0869	PP_0865	PP_0876	PP_0865	PP_0870
PP_0865	PP_0870	PP_0866	PP_5461	PP_0866	PP_0871
PP_0866	PP_0871	PP_0867	PP_0878	PP_0867	PP_0872
PP_0867	PP_0872	PP_0868	PP_0879	PP_0868	PP_0873
PP_0868	PP_0873	PP_0869	PP_0880	PP_0869	PP_0874
PP_0869	PP_0874	PP_0870	PP_0881	PP_0870	PP_0875
PP_0870	PP_0875	PP_0871	PP_0882	PP_0871	PP_0876
PP_0871	PP_0876	PP_0872	PP_0883	PP_0872	PP_5461
PP_0872	PP_5461	PP_0873	PP_0884	PP_0873	PP_0878
PP_0873	PP_0878	PP_0874	PP_0885	PP_0874	PP_0879
PP_0874	PP_0879	PP_0875	PP_0886	PP_0875	PP_0880
PP_0875	PP_0880	PP_0876	PP_0887	PP_0876	PP_0881
PP_0876	PP_0881	PP_5461	PP_0888	PP_5461	PP_0882
PP_5461	PP_0882	PP_0878	PP_0889	PP_0878	PP_0883
PP_0878	PP_0883	PP_0879	PP_0890	PP_0879	PP_0884
PP_0879	PP_0884	PP_0880	PP_0891	PP_0880	PP_0885
PP_0880	PP_0885	PP_0881	PP_0892	PP_0881	PP_0886
PP_0881	PP_0886	PP_0882	PP_0893	PP_0882	PP_0887
PP_0882	PP_0887	PP_0883	PP_0894	PP_0883	PP_0888
PP_0883	PP_0888	PP_0884	PP_0895	PP_0884	PP_0889
PP_0884	PP_0889	PP_0885	PP_0896	PP_0885	PP_0890
PP_0885	PP_0890	PP_0886	PP_0897	PP_0886	PP_0891
PP_0886	PP_0891	PP_0887	PP_0899	PP_0887	PP_0892
PP_0887	PP_0892	PP_0888	PP_0900	PP_0888	PP_0893
PP_0888	PP_0893	PP_0889	PP_0901	PP_0889	PP_0894
PP_0889	PP_0894	PP_0890	PP_0902	PP_0890	PP_0895
PP_0890	PP_0895	PP_0891	PP_0903	PP_0891	PP_0896
PP_0891	PP_0896	PP_0892	PP_0904	PP_0892	PP_0897
PP_0892	PP_0897	PP_0893	PP_0905	PP_0893	PP_0899
PP_0893	PP_0899	PP_0894	PP_0906	PP_0894	PP_0900
PP_0894	PP_0900	PP_0895	PP_0907	PP_0895	PP_0901
PP_0895	PP_0901	PP_0896	PP_0908	PP_0896	PP_0902
PP_0896	PP_0902	PP_0897	PP_0909	PP_0897	PP_0903
PP_0897	PP_0903	PP_0899	PP_0910	PP_0899	PP_0904
PP_0899	PP_0904	PP_0900	PP_0911	PP_0900	PP_0905
PP_0900	PP_0905	PP_0901	PP_0912	PP_0901	PP_0906
PP_0901	PP_0906	PP_0902	PP_0913	PP_0902	PP_0907
PP_0902	PP_0907	PP_0903	PP_0914	PP_0903	PP_0908
PP_0903	PP_0908	PP_0904	PP_0916	PP_0904	PP_0909
PP_0904	PP_0909	PP_0905	PP_0917	PP_0905	PP_0910
PP_0905	PP_0910	PP_0906	PP_0918	PP_0906	PP_0911
PP_0906	PP_0911	PP_0907	PP_0919	PP_0907	PP_0912
PP_0907	PP_0912	PP_0908	PP_0920	PP_0908	PP_0913
PP_0908	PP_0913	PP_0909	PP_0921	PP_0909	PP_0914
PP_0909	PP_0914	PP_0910	PP_0922	PP_0910	PP_0916
PP_0910	PP_0916	PP_0911	PP_0923	PP_0911	PP_0917
PP_0911	PP_0917	PP_0912	PP_0924	PP_0912	PP_0918
PP_0912	PP_0918	PP_0913	PP_0925	PP_0913	PP_0919
PP_0913	PP_0919	PP_0914	PP_0926	PP_0914	PP_0920
PP_0914	PP_0920	PP_0916	PP_0927	PP_0916	PP_0921
PP_0916	PP_0921	PP_0917	PP_0928	PP_0917	PP_0922
PP_0917	PP_0922	PP_0918	PP_0929	PP_0918	PP_0923
PP_0918	PP_0923	PP_0919	PP_0936	PP_0919	PP_0924
PP_0919	PP_0924	PP_0920	PP_0937	PP_0920	PP_0925
PP_0920	PP_0925	PP_0921	PP_0938	PP_0921	PP_0926
PP_0921	PP_0926	PP_0922	PP_0939	PP_0922	PP_0927
PP_0922	PP_0927	PP_0923	PP_0940	PP_0923	PP_0928
PP_0923	PP_0928	PP_0924	PP_0941	PP_0924	PP_0929
PP_0924	PP_0929	PP_0925	PP_0942	PP_0925	PP_0936
PP_0925	PP_0936	PP_0926	PP_0943	PP_0926	PP_0937
PP_0926	PP_0937	PP_0927	PP_0944	PP_0927	PP_0938
PP_0927	PP_0938	PP_0928	PP_0945	PP_0928	PP_0939
PP_0928	PP_0939	PP_0929	PP_0946	PP_0929	PP_0940
PP_0929	PP_0940	PP_0936	PP_0947	PP_0936	PP_0941
PP_0936	PP_0941	PP_0937	PP_0948	PP_0937	PP_0942
PP_0937	PP_0942	PP_0938	PP_0949	PP_0938	PP_0943
PP_0938	PP_0943	PP_0939	PP_0950	PP_0939	PP_0944
PP_0939	PP_0944	PP_0940	PP_0951	PP_0940	PP_0945
PP_0940	PP_0945	PP_0941	PP_0957	PP_0941	PP_0946
PP_0941	PP_0946	PP_0942	PP_0958	PP_0942	PP_0947
PP_0942	PP_0947	PP_0943	PP_0959	PP_0943	PP_0948
PP_0943	PP_0948	PP_0944	PP_0960	PP_0944	PP_0949
PP_0944	PP_0949	PP_0945	PP_0961	PP_0945	PP_0950
PP_0945	PP_0950	PP_0946	PP_0962	PP_0946	PP_0951
PP_0946	PP_0951	PP_0947	PP_0963	PP_0947	PP_0957
PP_0947	PP_0957	PP_0948	PP_0964	PP_0948	PP_0958
PP_0948	PP_0958	PP_0949	PP_0965	PP_0949	PP_0959
PP_0949	PP_0959	PP_0950	PP_0966	PP_0950	PP_0960
PP_0950	PP_0960	PP_0951	PP_0967	PP_0951	PP_0961
PP_0951	PP_0961	PP_0957	PP_0968	PP_0957	PP_0962
PP_0957	PP_0962	PP_0958	PP_0969	PP_0958	PP_0963
PP_0958	PP_0963	PP_0959	PP_0970	PP_0959	PP_0964
PP_0959	PP_0964	PP_0960	PP_0971	PP_0960	PP_0965
PP_0960	PP_0965	PP_0961	PP_0972	PP_0961	PP_0966
PP_0961	PP_0966	PP_0962	PP_0973	PP_0962	PP_0967
PP_0962	PP_0967	PP_0963	PP_0976	PP_0963	PP_0968
PP_0963	PP_0968	PP_0964	PP_0978	PP_0964	PP_0969
PP_0964	PP_0969	PP_0965	PP_0979	PP_0965	PP_0970
PP_0965	PP_0970	PP_0966	PP_0980	PP_0966	PP_0971
PP_0966	PP_0971	PP_0967	PP_0984	PP_0967	PP_0972
PP_0967	PP_0972	PP_0968	PP_0986	PP_0968	PP_0973
PP_0968	PP_0973	PP_0969	PP_0987	PP_0969	PP_0975
PP_0969	PP_0976	PP_0970	PP_0988	PP_0970	PP_0976
PP_0970	PP_0978	PP_0971	PP_0989	PP_0971	PP_0978
PP_0971	PP_0979	PP_0972	PP_0990	PP_0972	PP_0979
PP_0972	PP_0980	PP_0973	PP_0991	PP_0973	PP_0980
PP_0973	PP_0984	PP_0975	PP_0992	PP_0975	PP_0984
PP_0975	PP_0986	PP_0976	PP_0993	PP_0976	PP_0986
PP_0976	PP_0987	PP_0978	PP_0994	PP_0978	PP_0987
PP_0978	PP_0988	PP_0979	PP_0995	PP_0979	PP_0988
PP_0979	PP_0989	PP_0980	PP_0996	PP_0980	PP_0989
PP_0980	PP_0990	PP_0984	PP_0997	PP_0982	PP_0990
PP_0984	PP_0991	PP_0986	PP_0998	PP_0984	PP_0991
PP_0986	PP_0992	PP_0987	PP_0999	PP_0986	PP_0992
PP_0987	PP_0993	PP_0988	PP_1000	PP_0987	PP_0993
PP_0988	PP_0994	PP_0989	PP_1001	PP_0988	PP_0994
PP_0989	PP_0995	PP_0990	PP_1002	PP_0989	PP_0995
PP_0990	PP_0996	PP_0991	PP_1003	PP_0990	PP_0996
PP_0991	PP_0997	PP_0992	PP_1004	PP_0991	PP_0997
PP_0992	PP_0998	PP_0993	PP_1005	PP_0992	PP_0998
PP_0993	PP_0999	PP_0994	PP_1006	PP_0993	PP_0999
PP_0994	PP_1000	PP_0995	PP_1007	PP_0994	PP_1000
PP_0995	PP_1001	PP_0996	PP_1008	PP_0995	PP_1001
PP_0996	PP_1002	PP_0997	PP_1009	PP_0996	PP_1002
PP_0997	PP_1003	PP_0998	PP_1011	PP_0997	PP_1003
PP_0998	PP_1004	PP_0999	PP_1012	PP_0998	PP_1004
PP_0999	PP_1005	PP_1000	PP_1013	PP_0999	PP_1005
PP_1000	PP_1006	PP_1001	PP_1014	PP_1000	PP_1006
PP_1001	PP_1007	PP_1002	PP_1015	PP_1001	PP_1007
PP_1002	PP_1008	PP_1003	PP_1016	PP_1002	PP_1008
PP_1003	PP_1009	PP_1004	PP_1017	PP_1003	PP_1009
PP_1004	PP_1011	PP_1005	PP_1018	PP_1004	PP_1011
PP_1005	PP_1012	PP_1006	PP_1019	PP_1005	PP_1012
PP_1006	PP_1013	PP_1007	PP_1020	PP_1006	PP_1013
PP_1007	PP_1014	PP_1008	PP_1021	PP_1007	PP_1014
PP_1008	PP_1015	PP_1009	PP_1022	PP_1008	PP_1015
PP_1009	PP_1016	PP_1011	PP_1025	PP_1009	PP_1016
PP_1011	PP_1017	PP_1012	PP_1026	PP_1011	PP_1017
PP_1012	PP_1018	PP_1013	PP_1027	PP_1012	PP_1018
PP_1013	PP_1019	PP_1014	PP_1028	PP_1013	PP_1019
PP_1014	PP_1020	PP_1015	PP_1029	PP_1014	PP_1020
PP_1015	PP_1021	PP_1016	PP_1030	PP_1015	PP_1021
PP_1016	PP_1022	PP_1017	PP_1033	PP_1016	PP_1022
PP_1017	PP_1025	PP_1018	PP_1034	PP_1017	PP_1025
PP_1018	PP_1026	PP_1019	PP_1036	PP_1018	PP_1026
PP_1019	PP_1027	PP_1020	PP_1037	PP_1019	PP_1027
PP_1020	PP_1028	PP_1021	PP_1038	PP_1020	PP_1028
PP_1021	PP_1029	PP_1022	PP_1039	PP_1021	PP_1029
PP_1022	PP_1030	PP_1025	PP_1041	PP_1022	PP_1030
PP_1025	PP_1033	PP_1026	PP_1042	PP_1025	PP_1033
PP_1026	PP_1034	PP_1027	PP_1043	PP_1026	PP_1034
PP_1027	PP_1036	PP_1028	PP_1044	PP_1027	PP_1036
PP_1028	PP_1037	PP_1029	PP_1046	PP_1028	PP_1037
PP_1029	PP_1038	PP_1030	PP_1047	PP_1029	PP_1038
PP_1030	PP_1039	PP_1033	PP_1048	PP_1030	PP_1039
PP_1033	PP_1041	PP_1034	PP_1049	PP_1033	PP_1041
PP_1034	PP_1042	PP_1036	PP_1051	PP_1034	PP_1042
PP_1036	PP_1043	PP_1037	PP_1052	PP_1036	PP_1043
PP_1037	PP_1044	PP_1038	PP_1053	PP_1037	PP_1044
PP_1038	PP_1045	PP_1039	PP_1054	PP_1038	PP_1045
PP_1039	PP_1046	PP_1041	PP_1055	PP_1039	PP_1046
PP_1041	PP_1047	PP_1042	PP_1056	PP_1041	PP_1047
PP_1042	PP_1048	PP_1043	PP_1057	PP_1042	PP_1048
PP_1043	PP_1049	PP_1044	PP_1058	PP_1043	PP_1049
PP_1044	PP_1051	PP_1045	PP_1059	PP_1044	PP_1051
PP_1045	PP_1052	PP_1046	PP_1060	PP_1045	PP_1052
PP_1046	PP_1053	PP_1047	PP_1061	PP_1046	PP_1053
PP_1047	PP_1054	PP_1048	PP_1062	PP_1047	PP_1054
PP_1048	PP_1055	PP_1049	PP_1063	PP_1048	PP_1055
PP_1049	PP_1056	PP_1050	PP_1064	PP_1049	PP_1056
PP_1050	PP_1057	PP_1051	PP_1065	PP_1051	PP_1057
PP_1051	PP_1058	PP_1052	PP_1066	PP_1052	PP_1058
PP_1052	PP_1059	PP_1053	PP_1067	PP_1053	PP_1059
PP_1053	PP_1060	PP_1054	PP_1068	PP_1054	PP_1060
PP_1054	PP_1061	PP_1055	PP_1069	PP_1055	PP_1061
PP_1055	PP_1062	PP_1056	PP_1070	PP_1056	PP_1062
PP_1056	PP_1063	PP_1057	PP_1071	PP_1057	PP_1063
PP_1057	PP_1064	PP_1058	PP_1072	PP_1058	PP_1064
PP_1058	PP_1065	PP_1059	PP_1073	PP_1059	PP_1065
PP_1059	PP_1066	PP_1060	PP_1074	PP_1060	PP_1066
PP_1060	PP_1067	PP_1061	PP_1075	PP_1061	PP_1067
PP_1061	PP_1068	PP_1062	PP_1076	PP_1062	PP_1068
PP_1062	PP_1069	PP_1063	PP_1077	PP_1063	PP_1069
PP_1063	PP_1070	PP_1064	PP_1078	PP_1064	PP_1070
PP_1064	PP_1071	PP_1065	PP_1079	PP_1065	PP_1071
PP_1065	PP_1072	PP_1066	PP_1080	PP_1066	PP_1072
PP_1066	PP_1073	PP_1067	PP_1082	PP_1067	PP_1073
PP_1067	PP_1074	PP_1068	PP_1083	PP_1068	PP_1074
PP_1068	PP_1075	PP_1069	PP_1084	PP_1069	PP_1075
PP_1069	PP_1076	PP_1070	PP_1087	PP_1070	PP_1076
PP_1070	PP_1077	PP_1071	PP_1088	PP_1071	PP_1077
PP_1071	PP_1078	PP_1072	PP_1089	PP_1072	PP_1078
PP_1072	PP_1079	PP_1073	PP_1090	PP_1073	PP_1079
PP_1073	PP_1080	PP_1074	PP_1091	PP_1074	PP_1080
PP_1074	PP_1082	PP_1075	PP_1092	PP_1075	PP_1082
PP_1075	PP_1083	PP_1076	PP_1093	PP_1076	PP_1083
PP_1076	PP_1084	PP_1077	PP_1094	PP_1077	PP_1084
PP_1077	PP_1087	PP_1078	PP_1095	PP_1078	PP_1085
PP_1078	PP_1088	PP_1079	PP_1096	PP_1079	PP_1087
PP_1079	PP_1089	PP_1080	PP_1097	PP_1080	PP_1088
PP_1080	PP_1090	PP_1081	PP_1099	PP_1081	PP_1089
PP_1082	PP_1091	PP_1082	PP_1102	PP_1082	PP_1090
PP_1083	PP_1092	PP_1083	PP_1103	PP_1083	PP_1091
PP_1084	PP_1093	PP_1084	PP_1104	PP_1084	PP_1092
PP_1085	PP_1094	PP_1087	PP_1105	PP_1085	PP_1093
PP_1087	PP_1095	PP_1088	PP_1106	PP_1087	PP_1094
PP_1088	PP_1096	PP_1089	PP_1108	PP_1088	PP_1095
PP_1089	PP_1097	PP_1090	PP_1109	PP_1089	PP_1096
PP_1090	PP_1099	PP_1091	PP_1110	PP_1090	PP_1097
PP_1091	PP_1102	PP_1092	PP_1111	PP_1091	PP_1099
PP_1092	PP_1103	PP_1093	PP_1112	PP_1092	PP_1100
PP_1093	PP_1104	PP_1094	PP_1113	PP_1093	PP_1102
PP_1094	PP_1105	PP_1095	PP_1114	PP_1094	PP_1103
PP_1095	PP_1106	PP_1096	PP_1115	PP_1095	PP_1104
PP_1096	PP_1108	PP_1097	PP_5462	PP_1096	PP_1105
PP_1097	PP_1109	PP_1099	PP_5463	PP_1097	PP_1106
PP_1099	PP_1110	PP_1100	PP_5464	PP_1099	PP_1108
PP_1100	PP_1111	PP_1102	PP_1116	PP_1102	PP_1109
PP_1102	PP_1112	PP_1103	PP_5465	PP_1103	PP_1110
PP_1103	PP_1113	PP_1104	PP_1117	PP_1104	PP_1111
PP_1104	PP_1114	PP_1105	PP_5742	PP_1105	PP_1112
PP_1105	PP_1115	PP_1106	PP_1118	PP_1106	PP_1113
PP_1106	PP_5462	PP_1108	PP_1119	PP_1108	PP_1114
PP_1108	PP_5463	PP_1109	PP_1120	PP_1109	PP_1115
PP_1109	PP_5464	PP_1110	PP_1121	PP_1110	PP_5462
PP_1110	PP_1116	PP_1111	PP_1122	PP_1111	PP_5463
PP_1111	PP_5465	PP_1112	PP_1124	PP_1112	PP_5464
PP_1112	PP_1117	PP_1113	PP_1125	PP_1113	PP_1116
PP_1113	PP_5742	PP_1114	PP_1126	PP_1114	PP_5465
PP_1114	PP_1118	PP_1115	PP_1127	PP_1115	PP_1117
PP_1115	PP_1119	PP_5462	PP_1128	PP_5462	PP_5742
PP_5462	PP_1120	PP_5463	PP_1130	PP_5463	PP_1118
PP_5463	PP_1121	PP_5464	PP_1131	PP_5464	PP_1119
PP_5464	PP_1122	PP_1116	PP_1132	PP_1116	PP_1120
PP_1116	PP_1124	PP_5465	PP_1134	PP_5465	PP_1121
PP_5465	PP_1125	PP_1117	PP_1135	PP_1117	PP_1122
PP_1117	PP_1126	PP_5742	PP_1136	PP_5742	PP_1124
PP_5742	PP_1127	PP_1118	PP_1137	PP_1118	PP_1125
PP_1118	PP_1128	PP_1119	PP_1138	PP_1119	PP_1126
PP_1119	PP_1130	PP_1120	PP_1139	PP_1120	PP_1127
PP_1120	PP_1131	PP_1121	PP_1140	PP_1121	PP_1128
PP_1121	PP_1132	PP_1122	PP_1141	PP_1122	PP_1130
PP_1122	PP_1134	PP_1124	PP_1143	PP_1124	PP_1131
PP_1124	PP_1135	PP_1125	PP_1144	PP_1125	PP_1132
PP_1125	PP_1136	PP_1126	PP_1145	PP_1126	PP_1134
PP_1126	PP_1137	PP_1127	PP_1146	PP_1127	PP_1135
PP_1127	PP_1138	PP_1128	PP_1147	PP_1128	PP_1136
PP_1128	PP_1139	PP_1130	PP_1150	PP_1130	PP_1137
PP_1130	PP_1140	PP_1131	PP_1151	PP_1131	PP_1138
PP_1131	PP_1141	PP_1132	PP_1152	PP_1132	PP_1139
PP_1132	PP_1142	PP_1134	PP_1153	PP_1134	PP_1140
PP_1134	PP_1143	PP_1135	PP_1154	PP_1135	PP_1141
PP_1135	PP_1144	PP_1136	PP_1155	PP_1136	PP_1142
PP_1136	PP_1145	PP_1137	PP_1156	PP_1137	PP_1143
PP_1137	PP_1146	PP_1138	PP_1157	PP_1138	PP_1144
PP_1138	PP_1147	PP_1139	PP_1159	PP_1139	PP_1145
PP_1139	PP_1150	PP_1140	PP_1160	PP_1140	PP_1146
PP_1140	PP_1151	PP_1141	PP_1161	PP_1141	PP_1147
PP_1141	PP_1152	PP_1142	PP_1162	PP_1142	PP_1150
PP_1142	PP_1153	PP_1143	PP_1163	PP_1143	PP_1151
PP_1143	PP_1154	PP_1144	PP_1164	PP_1144	PP_1152
PP_1144	PP_1155	PP_1145	PP_1165	PP_1145	PP_1153
PP_1145	PP_1156	PP_1146	PP_1166	PP_1146	PP_1154
PP_1146	PP_1157	PP_1147	PP_1167	PP_1147	PP_1155
PP_1147	PP_1159	PP_1150	PP_1168	PP_1150	PP_1156
PP_1150	PP_1160	PP_1151	PP_1169	PP_1151	PP_1157
PP_1151	PP_1161	PP_1152	PP_1170	PP_1152	PP_1159
PP_1152	PP_1162	PP_1153	PP_1171	PP_1153	PP_1160
PP_1153	PP_1163	PP_1154	PP_1173	PP_1154	PP_1161
PP_1154	PP_1164	PP_1155	PP_1174	PP_1155	PP_1162
PP_1155	PP_1165	PP_1156	PP_1176	PP_1156	PP_1163
PP_1156	PP_1166	PP_1157	PP_1178	PP_1157	PP_1164
PP_1157	PP_1167	PP_1159	PP_1181	PP_1159	PP_1165
PP_1159	PP_1168	PP_1160	PP_1182	PP_1160	PP_1166
PP_1160	PP_1169	PP_1161	PP_1184	PP_1161	PP_1167
PP_1161	PP_1170	PP_1162	PP_1185	PP_1162	PP_1168
PP_1162	PP_1171	PP_1163	PP_1186	PP_1163	PP_1169
PP_1163	PP_1173	PP_1164	PP_1187	PP_1164	PP_1170
PP_1164	PP_1174	PP_1165	PP_1188	PP_1165	PP_1171
PP_1165	PP_1176	PP_1166	PP_1189	PP_1166	PP_1173
PP_1166	PP_1178	PP_1167	PP_1190	PP_1167	PP_1174
PP_1167	PP_1181	PP_1168	PP_1191	PP_1168	PP_1176
PP_1168	PP_1182	PP_1169	PP_1192	PP_1169	PP_1178
PP_1169	PP_1184	PP_1170	PP_1193	PP_1170	PP_1181
PP_1170	PP_1185	PP_1171	PP_1194	PP_1171	PP_1182
PP_1171	PP_1186	PP_1173	PP_1195	PP_1173	PP_1184
PP_1173	PP_1187	PP_1174	PP_1196	PP_1174	PP_1185
PP_1174	PP_1188	PP_1176	PP_1197	PP_1176	PP_1186
PP_1176	PP_1189	PP_1178	PP_1198	PP_1178	PP_1187
PP_1178	PP_1190	PP_1181	PP_1199	PP_1181	PP_1188
PP_1181	PP_1191	PP_1182	PP_1200	PP_1182	PP_1189
PP_1182	PP_1192	PP_1184	PP_1201	PP_1184	PP_1190
PP_1184	PP_1193	PP_1185	PP_1202	PP_1185	PP_1191
PP_1185	PP_1194	PP_1186	PP_1203	PP_1186	PP_1192
PP_1186	PP_1195	PP_1187	PP_1204	PP_1187	PP_1193
PP_1187	PP_1196	PP_1188	PP_1206	PP_1188	PP_1194
PP_1188	PP_1197	PP_1189	PP_1207	PP_1189	PP_1195
PP_1189	PP_1198	PP_1190	PP_1208	PP_1190	PP_1196
PP_1190	PP_1199	PP_1191	PP_1210	PP_1191	PP_1197
PP_1191	PP_1200	PP_1192	PP_1211	PP_1192	PP_1198
PP_1192	PP_1201	PP_1193	PP_1212	PP_1193	PP_1199
PP_1193	PP_1202	PP_1194	PP_1214	PP_1194	PP_1200
PP_1194	PP_1203	PP_1195	PP_1215	PP_1195	PP_1201
PP_1195	PP_1204	PP_1196	PP_1216	PP_1196	PP_1202
PP_1196	PP_1206	PP_1197	PP_1217	PP_1197	PP_t67
PP_1197	PP_1207	PP_1198	PP_1218	PP_1198	PP_1203
PP_1198	PP_1208	PP_1199	PP_1223	PP_1199	PP_1204
PP_1199	PP_1210	PP_1200	PP_1224	PP_1200	PP_1206
PP_1200	PP_1211	PP_1201	PP_1225	PP_1201	PP_1207
PP_1201	PP_1212	PP_1202	PP_1226	PP_1202	PP_1208
PP_1202	PP_1214	PP_t67	PP_t13	PP_t67	PP_1210
PP_t67	PP_1215	PP_1203	PP_1227	PP_1203	PP_1211
PP_1203	PP_1216	PP_1204	PP_1228	PP_1204	PP_1212
PP_1204	PP_1217	PP_1206	PP_1229	PP_1206	PP_1214
PP_1206	PP_1218	PP_1207	PP_1230	PP_1207	PP_1215
PP_1207	PP_1223	PP_1208	PP_1231	PP_1208	PP_1216
PP_1208	PP_1224	PP_1210	PP_1232	PP_1210	PP_1217
PP_1210	PP_1225	PP_1211	PP_1233	PP_1211	PP_1218
PP_1211	PP_1226	PP_1212	PP_1234	PP_1212	PP_1223
PP_1212	PP_t13	PP_1214	PP_1235	PP_1214	PP_1224
PP_1214	PP_1227	PP_1215	PP_1236	PP_1215	PP_1225
PP_1215	PP_1228	PP_1216	PP_1237	PP_1216	PP_1226
PP_1216	PP_1229	PP_1217	PP_1238	PP_1217	PP_t13
PP_1217	PP_1230	PP_1218	PP_1239	PP_1218	PP_1227
PP_1218	PP_1231	PP_1223	PP_1241	PP_1223	PP_1228
PP_1223	PP_1232	PP_1224	PP_1242	PP_1224	PP_1229
PP_1224	PP_1233	PP_1225	PP_1244	PP_1225	PP_1230
PP_1225	PP_1234	PP_1226	PP_1245	PP_1226	PP_1231
PP_1226	PP_1235	PP_t13	PP_1246	PP_t13	PP_1232
PP_t13	PP_1236	PP_1227	PP_5467	PP_1227	PP_1233
PP_1227	PP_1237	PP_1228	PP_1248	PP_1228	PP_1234
PP_1228	PP_1238	PP_1229	PP_1249	PP_1229	PP_1235
PP_1229	PP_1239	PP_1230	PP_1251	PP_1230	PP_1236
PP_1230	PP_1241	PP_1231	PP_1253	PP_1231	PP_1237
PP_1231	PP_1242	PP_1232	PP_1254	PP_1232	PP_1238
PP_1232	PP_1244	PP_1233	PP_1255	PP_1233	PP_1239
PP_1233	PP_1245	PP_1234	PP_1256	PP_1234	PP_1241
PP_1234	PP_1246	PP_1235	PP_1257	PP_1235	PP_1242
PP_1235	PP_5467	PP_1236	PP_1258	PP_1236	PP_1244
PP_1236	PP_1248	PP_1237	PP_1259	PP_1237	PP_1245
PP_1237	PP_1249	PP_1238	PP_1261	PP_1238	PP_1246
PP_1238	PP_1251	PP_1239	PP_1262	PP_1239	PP_5467
PP_1239	PP_1253	PP_1241	PP_1263	PP_1241	PP_1248
PP_1241	PP_1254	PP_1242	PP_1264	PP_1242	PP_1249
PP_1242	PP_1255	PP_1244	PP_1265	PP_1244	PP_1251
PP_1244	PP_1256	PP_1245	PP_1266	PP_1245	PP_1253
PP_1245	PP_1257	PP_1246	PP_1267	PP_1246	PP_1254
PP_1246	PP_1258	PP_5467	PP_1268	PP_5467	PP_1255
PP_5467	PP_1259	PP_1248	PP_1269	PP_1248	PP_1256
PP_1248	PP_1261	PP_1249	PP_1270	PP_1249	PP_1257
PP_1249	PP_1262	PP_1251	PP_1271	PP_1251	PP_1258
PP_1251	PP_1263	PP_1253	PP_1272	PP_1253	PP_1259
PP_1253	PP_1264	PP_1254	PP_1273	PP_1254	PP_1261
PP_1254	PP_1265	PP_1255	PP_1274	PP_1255	PP_1262
PP_1255	PP_1266	PP_1256	PP_1275	PP_1256	PP_1263
PP_1256	PP_1267	PP_1257	PP_1276	PP_1257	PP_1264
PP_1257	PP_1268	PP_1258	PP_1277	PP_1258	PP_1265
PP_1258	PP_1269	PP_1259	PP_1278	PP_1259	PP_1266
PP_1259	PP_1270	PP_1261	PP_1279	PP_1261	PP_1267
PP_1261	PP_1271	PP_1262	PP_1280	PP_1262	PP_1268
PP_1262	PP_1272	PP_1263	PP_1281	PP_1263	PP_1269
PP_1263	PP_1273	PP_1264	PP_1282	PP_1264	PP_1270
PP_1264	PP_1274	PP_1265	PP_1283	PP_1265	PP_1271
PP_1265	PP_1275	PP_1266	PP_1284	PP_1266	PP_1272
PP_1266	PP_1276	PP_1267	PP_1285	PP_1267	PP_1273
PP_1267	PP_1277	PP_1268	PP_1286	PP_1268	PP_1274
PP_1268	PP_1278	PP_1269	PP_1287	PP_1269	PP_1275
PP_1269	PP_1279	PP_1270	PP_1288	PP_1270	PP_1276
PP_1270	PP_1280	PP_1271	PP_1289	PP_1271	PP_1277
PP_1271	PP_1281	PP_1272	PP_1290	PP_1272	PP_1278
PP_1272	PP_1282	PP_1273	PP_1291	PP_1273	PP_1279
PP_1273	PP_1283	PP_1274	PP_1292	PP_1274	PP_1280
PP_1274	PP_1284	PP_1275	PP_1293	PP_1275	PP_1281
PP_1275	PP_1285	PP_1276	PP_1294	PP_1276	PP_1282
PP_1276	PP_1286	PP_1277	PP_1295	PP_1277	PP_1283
PP_1277	PP_1287	PP_1278	PP_1296	PP_1278	PP_1284
PP_1278	PP_1288	PP_1279	PP_1297	PP_1279	PP_1285
PP_1279	PP_1289	PP_1280	PP_1298	PP_1280	PP_1286
PP_1280	PP_1290	PP_1281	PP_1299	PP_1281	PP_1287
PP_1281	PP_1291	PP_1282	PP_1300	PP_1282	PP_1288
PP_1282	PP_1292	PP_1283	PP_1301	PP_1283	PP_1289
PP_1283	PP_1293	PP_1284	PP_1302	PP_1284	PP_1290
PP_1284	PP_1294	PP_1285	PP_1303	PP_1285	PP_1291
PP_1285	PP_1295	PP_1286	PP_1304	PP_1286	PP_1292
PP_1286	PP_1296	PP_1287	PP_1305	PP_1287	PP_1293
PP_1287	PP_1297	PP_1288	PP_1306	PP_1288	PP_1294
PP_1288	PP_1298	PP_1289	PP_1307	PP_1289	PP_1295
PP_1289	PP_1299	PP_1290	PP_1308	PP_1290	PP_1296
PP_1290	PP_1300	PP_1291	PP_1309	PP_1291	PP_1297
PP_1291	PP_1301	PP_1292	PP_1310	PP_1292	PP_1298
PP_1292	PP_1302	PP_1293	PP_1313	PP_1293	PP_1299
PP_1293	PP_1303	PP_1294	PP_1314	PP_1294	PP_1300
PP_1294	PP_1304	PP_1295	PP_1317	PP_1295	PP_1301
PP_1295	PP_1305	PP_1296	PP_1318	PP_1296	PP_1302
PP_1296	PP_1306	PP_1297	PP_1319	PP_1297	PP_1303
PP_1297	PP_1307	PP_1298	PP_1320	PP_1298	PP_1304
PP_1298	PP_1308	PP_1299	PP_1321	PP_1299	PP_1305
PP_1299	PP_1309	PP_1300	PP_1322	PP_1300	PP_1306
PP_1300	PP_1310	PP_1301	PP_1324	PP_1301	PP_1307
PP_1301	PP_1312	PP_1302	PP_1325	PP_1302	PP_1308
PP_1302	PP_1313	PP_1303	PP_1326	PP_1303	PP_1309
PP_1303	PP_1314	PP_1304	PP_1328	PP_1304	PP_1310
PP_1304	PP_1317	PP_1305	PP_1339	PP_1305	PP_1312
PP_1305	PP_1318	PP_1306	PP_1343	PP_1306	PP_1313
PP_1306	PP_1319	PP_1307	PP_1345	PP_1307	PP_1314
PP_1307	PP_1320	PP_1308	PP_1346	PP_1308	PP_1317
PP_1308	PP_1321	PP_1309	PP_1347	PP_1309	PP_1318
PP_1309	PP_1322	PP_1310	PP_1348	PP_1310	PP_1319
PP_1310	PP_1324	PP_1312	PP_1349	PP_1312	PP_1320
PP_1312	PP_1325	PP_1313	PP_1351	PP_1313	PP_1321
PP_1313	PP_1326	PP_1314	PP_1352	PP_1314	PP_1322
PP_1314	PP_1328	PP_1317	PP_1353	PP_1317	PP_1324
PP_1317	PP_1339	PP_1318	PP_1354	PP_1318	PP_1325
PP_1318	PP_1343	PP_1319	PP_1355	PP_1319	PP_1326
PP_1319	PP_1344	PP_1320	PP_1356	PP_1320	PP_1328
PP_1320	PP_1346	PP_1321	PP_1357	PP_1321	PP_1339
PP_1321	PP_1347	PP_1322	PP_1358	PP_1322	PP_1343
PP_1322	PP_1348	PP_1324	PP_1359	PP_1324	PP_1344
PP_1324	PP_1349	PP_1325	PP_1361	PP_1325	PP_1345
PP_1325	PP_1351	PP_1326	PP_1362	PP_1326	PP_1346
PP_1326	PP_1352	PP_1328	PP_1363	PP_1328	PP_1347
PP_1328	PP_1353	PP_1339	PP_1364	PP_1339	PP_1348
PP_1339	PP_1354	PP_1341	PP_1367	PP_1343	PP_1349
PP_1343	PP_1355	PP_1343	PP_1368	PP_1344	PP_1351
PP_1345	PP_1356	PP_1344	PP_1369	PP_1345	PP_1352
PP_1346	PP_1357	PP_1345	PP_1370	PP_1346	PP_1353
PP_1347	PP_1358	PP_1346	PP_1371	PP_1347	PP_1354
PP_1348	PP_1359	PP_1347	PP_1372	PP_1348	PP_1355
PP_1349	PP_1361	PP_1348	PP_1374	PP_1349	PP_1356
PP_1351	PP_1362	PP_1349	PP_1375	PP_1351	PP_1357
PP_1352	PP_1363	PP_1350	PP_1376	PP_1352	PP_1358
PP_1353	PP_1364	PP_1351	PP_1377	PP_1353	PP_1359
PP_1354	PP_1366	PP_1352	PP_1378	PP_1354	PP_1361
PP_1355	PP_1367	PP_1353	PP_1379	PP_1355	PP_1362
PP_1356	PP_1368	PP_1354	PP_1380	PP_1356	PP_1363
PP_1357	PP_1369	PP_1355	PP_1381	PP_1357	PP_1364
PP_1358	PP_1370	PP_1356	PP_1382	PP_1358	PP_1366
PP_1359	PP_1371	PP_1357	PP_1383	PP_1359	PP_1367
PP_1361	PP_1372	PP_1358	PP_1384	PP_1361	PP_1368
PP_1362	PP_1374	PP_1359	PP_1385	PP_1362	PP_1369
PP_1363	PP_1375	PP_1361	PP_1386	PP_1363	PP_1370
PP_1364	PP_1376	PP_1362	PP_1387	PP_1364	PP_1371
PP_1366	PP_1377	PP_1363	PP_1388	PP_1367	PP_1372
PP_1367	PP_1378	PP_1364	PP_1389	PP_1368	PP_1374
PP_1368	PP_1379	PP_1365	PP_1390	PP_1369	PP_1375
PP_1369	PP_1380	PP_1366	PP_1391	PP_1370	PP_1376
PP_1370	PP_1381	PP_1367	PP_1392	PP_1371	PP_1377
PP_1371	PP_1382	PP_1368	PP_1393	PP_1372	PP_1378
PP_1372	PP_1383	PP_1369	PP_1394	PP_1374	PP_1379
PP_1374	PP_1384	PP_1370	PP_1395	PP_1375	PP_1380
PP_1375	PP_1385	PP_1371	PP_1396	PP_1376	PP_1381
PP_1376	PP_1386	PP_1372	PP_1397	PP_1377	PP_1382
PP_1377	PP_1387	PP_1374	PP_1398	PP_1378	PP_1383
PP_1378	PP_1388	PP_1375	PP_1400	PP_1379	PP_1384
PP_1379	PP_1389	PP_1376	PP_1401	PP_1380	PP_1385
PP_1380	PP_1390	PP_1377	PP_1402	PP_1381	PP_1386
PP_1381	PP_1391	PP_1378	PP_1403	PP_1382	PP_1387
PP_1382	PP_1392	PP_1379	PP_1404	PP_1383	PP_1388
PP_1383	PP_1393	PP_1380	PP_5469	PP_1384	PP_1389
PP_1384	PP_1394	PP_1381	PP_1406	PP_1385	PP_1390
PP_1385	PP_1395	PP_1382	PP_1407	PP_1386	PP_1391
PP_1386	PP_1396	PP_1383	PP_t64	PP_1387	PP_1392
PP_1387	PP_1397	PP_1384	PP_1408	PP_1388	PP_1393
PP_1388	PP_1398	PP_1385	PP_1409	PP_1389	PP_1394
PP_1389	PP_1400	PP_1386	PP_1410	PP_1390	PP_1395
PP_1390	PP_1401	PP_1387	PP_1411	PP_1391	PP_1396
PP_1391	PP_1402	PP_1388	PP_5470	PP_1392	PP_1397
PP_1392	PP_1403	PP_1389	PP_1412	PP_1393	PP_1398
PP_1393	PP_1404	PP_1390	PP_1413	PP_1394	PP_1400
PP_1394	PP_5469	PP_1391	PP_1414	PP_1395	PP_1401
PP_1395	PP_1406	PP_1392	PP_1415	PP_1396	PP_1402
PP_1396	PP_1407	PP_1393	PP_1416	PP_1397	PP_1403
PP_1397	PP_t64	PP_1394	PP_1417	PP_1398	PP_1404
PP_1398	PP_1408	PP_1395	PP_1418	PP_1400	PP_5469
PP_1400	PP_1409	PP_1396	PP_1419	PP_1401	PP_1406
PP_1401	PP_1410	PP_1397	PP_1420	PP_1402	PP_1407
PP_1402	PP_1411	PP_1398	PP_1421	PP_1403	PP_t64
PP_1403	PP_5470	PP_1400	PP_1422	PP_1404	PP_1408
PP_1404	PP_1412	PP_1401	PP_1423	PP_5469	PP_1409
PP_5469	PP_1413	PP_1402	PP_1425	PP_1406	PP_1410
PP_1406	PP_1414	PP_1403	PP_1426	PP_1407	PP_1411
PP_1407	PP_1415	PP_1404	PP_1427	PP_t64	PP_5470
PP_t64	PP_1416	PP_5469	PP_1428	PP_1408	PP_1412
PP_1408	PP_1417	PP_1406	PP_1429	PP_1409	PP_1413
PP_1409	PP_1418	PP_1407	PP_1430	PP_1410	PP_1414
PP_1410	PP_1419	PP_t64	PP_1431	PP_1411	PP_1415
PP_1411	PP_1420	PP_1408	PP_1434	PP_5470	PP_1416
PP_5470	PP_1421	PP_1409	PP_1435	PP_1412	PP_1417
PP_1412	PP_1422	PP_1410	PP_1437	PP_1413	PP_1418
PP_1413	PP_1423	PP_1411	PP_1438	PP_1414	PP_1419
PP_1414	PP_1425	PP_5470	PP_1439	PP_1415	PP_1420
PP_1415	PP_1426	PP_1412	PP_1440	PP_1416	PP_1421
PP_1416	PP_1427	PP_1413	PP_1441	PP_1417	PP_1422
PP_1417	PP_1428	PP_1414	PP_1442	PP_1418	PP_1423
PP_1418	PP_1429	PP_1415	PP_1443	PP_1419	PP_1425
PP_1419	PP_1430	PP_1416	PP_1444	PP_1420	PP_1426
PP_1420	PP_1431	PP_1417	PP_1445	PP_1421	PP_1427
PP_1421	PP_1434	PP_1418	PP_1446	PP_1422	PP_1428
PP_1422	PP_1435	PP_1419	PP_1447	PP_1423	PP_1429
PP_1423	PP_1437	PP_1420	PP_1448	PP_1425	PP_1430
PP_1425	PP_1438	PP_1421	PP_1449	PP_1426	PP_1431
PP_1426	PP_1439	PP_1422	PP_1450	PP_1427	PP_1434
PP_1427	PP_1440	PP_1423	PP_1451	PP_1428	PP_1435
PP_1428	PP_1441	PP_1425	PP_1452	PP_1429	PP_1437
PP_1429	PP_1442	PP_1426	PP_1453	PP_1430	PP_1438
PP_1430	PP_1443	PP_1427	PP_1454	PP_1431	PP_1439
PP_1431	PP_1444	PP_1428	PP_1455	PP_1434	PP_1440
PP_1434	PP_1445	PP_1429	PP_1456	PP_1435	PP_1441
PP_1435	PP_1446	PP_1430	PP_1457	PP_1437	PP_1442
PP_1437	PP_1447	PP_1431	PP_1458	PP_1438	PP_1443
PP_1438	PP_1448	PP_1434	PP_1459	PP_1439	PP_1444
PP_1439	PP_1449	PP_1435	PP_1460	PP_1440	PP_1445
PP_1440	PP_1450	PP_1437	PP_1466	PP_1441	PP_1446
PP_1441	PP_1451	PP_1438	PP_1467	PP_1442	PP_1447
PP_1442	PP_1452	PP_1439	PP_1468	PP_1443	PP_1448
PP_1443	PP_1453	PP_1440	PP_1469	PP_1444	PP_1449
PP_1444	PP_1454	PP_1441	PP_1471	PP_1445	PP_1450
PP_1445	PP_1455	PP_1442	PP_5471	PP_1446	PP_1451
PP_1446	PP_1456	PP_1443	PP_1473	PP_1447	PP_1452
PP_1447	PP_1457	PP_1444	PP_1474	PP_1448	PP_1453
PP_1448	PP_1458	PP_1445	PP_1475	PP_1449	PP_1454
PP_1449	PP_1459	PP_1446	PP_1476	PP_1450	PP_1455
PP_1450	PP_1460	PP_1447	PP_1477	PP_1451	PP_1456
PP_1451	PP_1466	PP_1448	PP_1478	PP_1452	PP_1457
PP_1452	PP_1467	PP_1449	PP_1479	PP_1453	PP_1458
PP_1453	PP_1468	PP_1450	PP_1480	PP_1454	PP_1459
PP_1454	PP_1469	PP_1451	PP_1481	PP_1455	PP_1460
PP_1455	PP_1470	PP_1452	PP_1482	PP_1456	PP_1466
PP_1456	PP_1471	PP_1453	PP_1483	PP_1457	PP_1467
PP_1457	PP_5471	PP_1454	PP_1484	PP_1458	PP_1468
PP_1458	PP_1473	PP_1455	PP_1486	PP_1459	PP_1469
PP_1459	PP_1474	PP_1456	PP_1487	PP_1460	PP_1471
PP_1460	PP_1475	PP_1457	PP_1488	PP_1466	PP_5471
PP_1466	PP_1476	PP_1458	PP_1489	PP_1467	PP_1473
PP_1467	PP_1477	PP_1459	PP_1490	PP_1468	PP_1474
PP_1468	PP_1478	PP_1460	PP_1491	PP_1469	PP_1475
PP_1469	PP_1479	PP_1466	PP_1492	PP_1470	PP_1476
PP_1470	PP_1480	PP_1467	PP_1493	PP_1471	PP_1477
PP_1471	PP_1481	PP_1468	PP_1494	PP_5471	PP_1478
PP_5471	PP_1482	PP_1469	PP_1497	PP_1473	PP_1479
PP_1473	PP_1483	PP_1470	PP_1498	PP_1474	PP_1480
PP_1474	PP_1484	PP_1471	PP_1499	PP_1475	PP_1481
PP_1475	PP_1486	PP_5471	PP_1500	PP_1476	PP_1482
PP_1476	PP_1487	PP_1473	PP_1501	PP_1477	PP_1483
PP_1477	PP_1488	PP_1474	PP_1502	PP_1478	PP_1484
PP_1478	PP_1489	PP_1475	PP_1503	PP_1479	PP_1486
PP_1479	PP_1490	PP_1476	PP_1504	PP_1480	PP_1487
PP_1480	PP_1491	PP_1477	PP_1505	PP_1481	PP_1488
PP_1481	PP_1492	PP_1478	PP_1508	PP_1482	PP_1489
PP_1482	PP_1493	PP_1479	PP_1509	PP_1483	PP_1490
PP_1483	PP_1494	PP_1480	PP_1510	PP_1484	PP_1491
PP_1484	PP_1497	PP_1481	PP_1511	PP_1486	PP_1492
PP_1486	PP_1498	PP_1482	PP_1512	PP_1487	PP_1493
PP_1487	PP_1499	PP_1483	PP_1513	PP_1488	PP_1494
PP_1488	PP_1500	PP_1484	PP_1514	PP_1489	PP_1497
PP_1489	PP_1501	PP_1486	PP_1515	PP_1490	PP_1498
PP_1490	PP_1502	PP_1487	PP_1516	PP_1491	PP_1499
PP_1491	PP_1503	PP_1488	PP_1517	PP_1492	PP_1500
PP_1492	PP_1504	PP_1489	PP_1518	PP_1493	PP_1501
PP_1493	PP_1505	PP_1490	PP_1519	PP_1494	PP_1502
PP_1494	PP_1508	PP_1491	PP_1520	PP_1497	PP_1503
PP_1497	PP_1509	PP_1492	PP_1521	PP_1498	PP_1504
PP_1498	PP_1510	PP_1493	PP_1522	PP_1499	PP_1505
PP_1499	PP_1511	PP_1494	PP_1523	PP_1500	PP_1508
PP_1500	PP_1512	PP_1497	PP_1524	PP_1501	PP_1509
PP_1501	PP_1513	PP_1498	PP_1526	PP_1502	PP_1510
PP_1502	PP_1514	PP_1499	PP_1527	PP_1503	PP_1511
PP_1503	PP_1515	PP_1500	PP_1529	PP_1504	PP_1512
PP_1504	PP_1516	PP_1501	PP_1532	PP_1505	PP_1513
PP_1505	PP_1517	PP_1502	PP_1533	PP_1508	PP_1514
PP_1507	PP_1518	PP_1503	PP_1534	PP_1509	PP_1515
PP_1508	PP_1519	PP_1504	PP_1535	PP_1510	PP_1516
PP_1509	PP_1520	PP_1505	PP_1536	PP_1511	PP_1517
PP_1510	PP_1521	PP_1508	PP_1537	PP_1512	PP_1518
PP_1511	PP_1522	PP_1509	PP_5472	PP_1513	PP_1519
PP_1512	PP_1523	PP_1510	PP_1538	PP_1514	PP_1520
PP_1513	PP_1524	PP_1511	PP_1539	PP_1515	PP_1521
PP_1514	PP_1526	PP_1512	PP_1540	PP_1516	PP_1522
PP_1515	PP_1527	PP_1513	PP_1541	PP_1517	PP_1523
PP_1516	PP_1529	PP_1514	PP_1542	PP_1518	PP_1524
PP_1517	PP_1532	PP_1515	PP_1543	PP_1519	PP_1526
PP_1518	PP_1533	PP_1516	PP_1544	PP_1520	PP_1527
PP_1519	PP_1534	PP_1517	PP_1545	PP_1521	PP_1528
PP_1520	PP_1535	PP_1518	PP_1546	PP_1522	PP_1529
PP_1521	PP_1536	PP_1519	PP_5473	PP_1523	PP_1532
PP_1522	PP_1537	PP_1520	PP_5474	PP_1524	PP_1533
PP_1523	PP_5472	PP_1521	PP_1548	PP_1526	PP_1534
PP_1524	PP_1538	PP_1522	PP_5744	PP_1527	PP_1535
PP_1526	PP_1539	PP_1523	PP_1550	PP_1528	PP_1536
PP_1527	PP_1540	PP_1524	PP_1551	PP_1529	PP_1537
PP_1528	PP_1541	PP_1526	PP_1552	PP_1532	PP_5472
PP_1529	PP_1542	PP_1527	PP_1553	PP_1533	PP_1538
PP_1532	PP_1543	PP_1528	PP_1554	PP_1534	PP_1539
PP_1533	PP_1544	PP_1529	PP_1555	PP_1535	PP_1540
PP_1534	PP_1545	PP_1532	PP_1556	PP_1536	PP_1541
PP_1535	PP_1546	PP_1533	PP_1557	PP_1537	PP_1542
PP_1536	PP_5473	PP_1534	PP_1558	PP_5472	PP_1543
PP_1537	PP_5474	PP_1535	PP_1559	PP_1538	PP_1544
PP_5472	PP_1548	PP_1536	PP_1560	PP_1539	PP_1545
PP_1538	PP_5744	PP_1537	PP_1561	PP_1540	PP_1546
PP_1539	PP_1550	PP_5472	PP_1562	PP_1541	PP_5473
PP_1540	PP_1551	PP_1538	PP_1563	PP_1542	PP_5474
PP_1541	PP_1552	PP_1539	PP_1564	PP_1543	PP_1548
PP_1542	PP_1553	PP_1540	PP_1565	PP_1544	PP_5744
PP_1543	PP_1554	PP_1541	PP_1566	PP_1545	PP_1550
PP_1544	PP_1555	PP_1542	PP_1567	PP_1546	PP_1551
PP_1545	PP_1556	PP_1543	PP_1568	PP_5473	PP_1552
PP_1546	PP_1557	PP_1544	PP_1569	PP_5474	PP_1553
PP_5473	PP_1558	PP_1545	PP_1570	PP_1548	PP_1554
PP_5474	PP_1559	PP_1546	PP_1571	PP_5744	PP_1555
PP_1548	PP_1560	PP_5473	PP_1572	PP_1550	PP_1556
PP_5744	PP_1561	PP_5474	PP_1573	PP_1551	PP_1557
PP_1550	PP_1562	PP_1548	PP_1574	PP_1552	PP_1558
PP_1551	PP_1563	PP_5744	PP_1575	PP_1553	PP_1559
PP_1552	PP_1564	PP_1550	PP_1576	PP_1554	PP_1560
PP_1553	PP_1565	PP_1551	PP_1577	PP_1555	PP_1561
PP_1554	PP_1566	PP_1552	PP_1578	PP_1556	PP_1562
PP_1555	PP_1567	PP_1553	PP_5475	PP_1557	PP_1563
PP_1556	PP_1568	PP_1554	PP_1579	PP_1558	PP_1564
PP_1557	PP_1569	PP_1555	PP_1580	PP_1559	PP_1565
PP_1558	PP_1570	PP_1556	PP_1581	PP_1560	PP_1566
PP_1559	PP_1571	PP_1557	PP_1582	PP_1561	PP_1567
PP_1560	PP_1572	PP_1558	PP_1583	PP_1562	PP_1568
PP_1561	PP_1573	PP_1559	PP_1584	PP_1563	PP_1569
PP_1562	PP_1574	PP_1560	PP_5476	PP_1564	PP_1570
PP_1563	PP_1575	PP_1561	PP_1585	PP_1565	PP_1571
PP_1564	PP_1576	PP_1562	PP_1586	PP_1566	PP_1572
PP_1565	PP_1577	PP_1563	PP_1587	PP_1567	PP_1573
PP_1566	PP_1578	PP_1564	PP_1588	PP_1568	PP_1574
PP_1567	PP_5475	PP_1565	PP_1589	PP_1569	PP_1575
PP_1568	PP_1579	PP_1566	PP_1594	PP_1570	PP_1576
PP_1569	PP_1580	PP_1567	PP_1598	PP_1571	PP_1577
PP_1570	PP_1581	PP_1568	PP_1599	PP_1572	PP_1578
PP_1571	PP_1582	PP_1569	PP_1600	PP_1573	PP_5475
PP_1572	PP_1583	PP_1570	PP_1605	PP_1574	PP_1579
PP_1573	PP_1584	PP_1571	PP_1609	PP_1575	PP_1580
PP_1574	PP_5476	PP_1572	PP_1611	PP_1576	PP_1581
PP_1575	PP_1585	PP_1573	PP_1615	PP_1577	PP_1582
PP_1576	PP_1586	PP_1574	PP_1616	PP_1578	PP_1583
PP_1577	PP_1587	PP_1575	PP_1617	PP_5475	PP_1584
PP_1578	PP_1588	PP_1576	PP_1619	PP_1579	PP_5476
PP_5475	PP_1589	PP_1577	PP_1620	PP_1580	PP_1585
PP_1579	PP_1594	PP_1578	PP_1621	PP_1581	PP_1586
PP_1580	PP_1598	PP_5475	PP_1623	PP_1582	PP_1587
PP_1581	PP_1599	PP_1579	PP_1626	PP_1583	PP_1588
PP_1582	PP_1605	PP_1580	PP_1627	PP_1584	PP_1589
PP_1583	PP_1609	PP_1581	PP_1628	PP_5476	PP_1594
PP_1584	PP_1611	PP_1582	PP_1629	PP_1585	PP_1598
PP_5476	PP_1615	PP_1583	PP_1630	PP_1586	PP_1599
PP_1585	PP_1616	PP_1584	PP_1631	PP_1587	PP_1600
PP_1586	PP_1617	PP_5476	PP_1632	PP_1588	PP_1605
PP_1587	PP_1619	PP_1585	PP_1633	PP_1589	PP_1609
PP_1588	PP_1620	PP_1586	PP_1634	PP_1594	PP_1611
PP_1589	PP_1621	PP_1587	PP_1635	PP_1598	PP_1615
PP_1594	PP_1623	PP_1588	PP_1637	PP_1599	PP_1616
PP_1598	PP_1626	PP_1589	PP_1638	PP_1600	PP_1617
PP_1599	PP_1627	PP_1594	PP_1639	PP_1605	PP_1619
PP_1605	PP_1628	PP_1598	PP_1640	PP_1609	PP_1620
PP_1609	PP_1629	PP_1599	PP_1641	PP_1611	PP_1621
PP_1611	PP_1630	PP_1600	PP_1642	PP_1615	PP_1623
PP_1615	PP_1631	PP_1605	PP_1643	PP_1616	PP_1626
PP_1616	PP_1632	PP_1609	PP_1644	PP_1617	PP_1627
PP_1617	PP_1633	PP_1611	PP_1645	PP_1619	PP_1628
PP_1619	PP_1634	PP_1615	PP_1646	PP_1620	PP_1629
PP_1620	PP_1635	PP_1616	PP_1647	PP_1621	PP_1630
PP_1621	PP_1637	PP_1617	PP_1649	PP_1623	PP_1631
PP_1623	PP_1638	PP_1619	PP_1650	PP_1626	PP_1632
PP_1626	PP_1639	PP_1620	PP_1651	PP_1627	PP_1633
PP_1627	PP_1640	PP_1621	PP_1652	PP_1628	PP_1634
PP_1628	PP_1641	PP_1623	PP_1654	PP_1629	PP_1635
PP_1629	PP_1642	PP_1626	PP_1655	PP_1630	PP_1637
PP_1630	PP_1643	PP_1627	PP_1656	PP_1631	PP_1638
PP_1631	PP_1644	PP_1628	PP_1657	PP_1632	PP_1639
PP_1632	PP_1645	PP_1629	PP_1658	PP_1633	PP_1640
PP_1633	PP_1646	PP_1630	PP_1659	PP_1634	PP_1641
PP_1634	PP_1647	PP_1631	PP_1660	PP_1635	PP_1642
PP_1635	PP_1649	PP_1632	PP_1661	PP_1637	PP_1643
PP_1637	PP_1650	PP_1633	PP_1662	PP_1638	PP_1644
PP_1638	PP_1651	PP_1634	PP_1663	PP_1639	PP_1645
PP_1639	PP_1652	PP_1635	PP_1664	PP_1640	PP_1646
PP_1640	PP_1654	PP_1637	PP_1666	PP_1641	PP_1647
PP_1641	PP_1655	PP_1638	PP_1667	PP_1642	PP_1648
PP_1642	PP_1656	PP_1639	PP_1669	PP_1643	PP_1649
PP_1643	PP_1657	PP_1640	PP_1670	PP_1644	PP_1650
PP_1644	PP_1658	PP_1641	PP_1672	PP_1645	PP_1651
PP_1645	PP_1659	PP_1642	PP_1673	PP_1646	PP_1652
PP_1646	PP_1660	PP_1643	PP_1674	PP_1647	PP_1654
PP_1647	PP_1661	PP_1644	PP_1675	PP_1648	PP_1655
PP_1649	PP_1662	PP_1645	PP_1676	PP_1649	PP_1656
PP_1650	PP_1663	PP_1646	PP_1677	PP_1650	PP_1657
PP_1651	PP_1664	PP_1647	PP_1678	PP_1651	PP_1658
PP_1652	PP_1666	PP_1648	PP_1679	PP_1652	PP_1659
PP_1654	PP_1667	PP_1649	PP_1681	PP_1654	PP_1660
PP_1655	PP_1669	PP_1650	PP_1682	PP_1655	PP_1661
PP_1656	PP_1670	PP_1651	PP_1683	PP_1656	PP_1662
PP_1657	PP_1672	PP_1652	PP_1684	PP_1657	PP_1663
PP_1658	PP_1673	PP_1654	PP_1685	PP_1658	PP_1664
PP_1659	PP_1674	PP_1655	PP_1686	PP_1659	PP_1666
PP_1660	PP_1675	PP_1656	PP_1687	PP_1660	PP_1667
PP_1661	PP_1676	PP_1657	PP_1688	PP_1661	PP_1669
PP_1662	PP_1677	PP_1658	PP_1689	PP_1662	PP_1670
PP_1663	PP_1678	PP_1659	PP_1690	PP_1663	PP_1672
PP_1664	PP_1679	PP_1660	PP_1691	PP_1664	PP_1673
PP_1666	PP_1681	PP_1661	PP_1692	PP_1666	PP_1674
PP_1667	PP_1682	PP_1662	PP_1694	PP_1667	PP_1675
PP_1669	PP_1683	PP_1663	PP_1695	PP_1669	PP_1676
PP_1670	PP_1684	PP_1664	PP_1696	PP_1670	PP_1677
PP_1672	PP_1685	PP_1666	PP_1697	PP_1672	PP_1678
PP_1673	PP_1686	PP_1667	PP_1698	PP_1673	PP_1679
PP_1674	PP_1687	PP_1669	PP_1699	PP_1674	PP_1681
PP_1675	PP_1688	PP_1670	PP_1700	PP_1675	PP_1682
PP_1676	PP_1689	PP_1672	PP_1702	PP_1676	PP_1683
PP_1677	PP_1690	PP_1673	PP_1703	PP_1677	PP_1684
PP_1678	PP_1691	PP_1674	PP_1705	PP_1678	PP_1685
PP_1679	PP_1692	PP_1675	PP_1706	PP_1679	PP_1686
PP_1681	PP_1694	PP_1676	PP_1707	PP_1681	PP_1687
PP_1682	PP_1695	PP_1677	PP_1708	PP_1682	PP_1688
PP_1683	PP_1696	PP_1678	PP_1709	PP_1683	PP_1689
PP_1684	PP_1697	PP_1679	PP_1710	PP_1684	PP_1690
PP_1685	PP_1698	PP_1681	PP_1711	PP_1685	PP_1691
PP_1686	PP_1699	PP_1682	PP_1712	PP_1686	PP_1692
PP_1687	PP_1700	PP_1683	PP_1713	PP_1687	PP_1694
PP_1688	PP_1702	PP_1684	PP_1714	PP_1688	PP_1695
PP_1689	PP_1703	PP_1685	PP_1715	PP_1689	PP_1696
PP_1690	PP_1705	PP_1686	PP_1716	PP_1690	PP_1697
PP_1691	PP_1706	PP_1687	PP_1717	PP_1691	PP_1698
PP_1692	PP_1707	PP_1688	PP_1718	PP_1692	PP_1699
PP_1694	PP_1708	PP_1689	PP_1719	PP_1694	PP_1700
PP_1695	PP_1709	PP_1690	PP_1720	PP_1695	PP_1702
PP_1696	PP_1710	PP_1691	PP_1721	PP_1696	PP_1703
PP_1697	PP_1711	PP_1692	PP_1722	PP_1697	PP_1705
PP_1698	PP_1712	PP_1694	PP_1723	PP_1698	PP_1706
PP_1699	PP_1713	PP_1695	PP_1724	PP_1699	PP_1707
PP_1700	PP_1714	PP_1696	PP_1725	PP_1700	PP_1708
PP_1702	PP_1715	PP_1697	PP_1726	PP_1702	PP_1709
PP_1703	PP_1716	PP_1698	PP_1727	PP_1703	PP_1710
PP_1705	PP_1717	PP_1699	PP_1728	PP_1705	PP_1711
PP_1706	PP_1718	PP_1700	PP_1729	PP_1706	PP_1712
PP_1707	PP_1719	PP_1702	PP_1730	PP_1707	PP_1713
PP_1708	PP_1720	PP_1703	PP_1731	PP_1708	PP_1714
PP_1709	PP_1721	PP_1705	PP_1733	PP_1709	PP_1715
PP_1710	PP_1722	PP_1706	PP_1734	PP_1710	PP_1716
PP_1711	PP_1723	PP_1707	PP_1736	PP_1711	PP_1717
PP_1712	PP_1724	PP_1708	PP_1737	PP_1712	PP_1718
PP_1713	PP_1725	PP_1709	PP_1738	PP_1713	PP_1719
PP_1714	PP_1726	PP_1710	PP_1739	PP_1714	PP_1720
PP_1715	PP_1727	PP_1711	PP_1740	PP_1715	PP_1721
PP_1716	PP_1728	PP_1712	PP_1741	PP_1716	PP_1722
PP_1717	PP_1729	PP_1713	PP_1742	PP_1717	PP_1723
PP_1718	PP_1730	PP_1714	PP_1743	PP_1718	PP_1724
PP_1719	PP_1731	PP_1715	PP_1744	PP_1719	PP_1725
PP_1720	PP_1733	PP_1716	PP_1745	PP_1720	PP_1726
PP_1721	PP_1734	PP_1717	PP_1748	PP_1721	PP_1727
PP_1722	PP_1736	PP_1718	PP_1749	PP_1722	PP_1728
PP_1723	PP_1737	PP_1719	PP_1750	PP_1723	PP_1729
PP_1724	PP_1738	PP_1720	PP_1751	PP_1724	PP_1730
PP_1725	PP_1739	PP_1721	PP_1752	PP_1725	PP_1731
PP_1726	PP_1740	PP_1722	PP_1753	PP_1726	PP_1733
PP_1727	PP_1741	PP_1723	PP_1754	PP_1727	PP_1734
PP_1728	PP_1742	PP_1724	PP_1755	PP_1728	PP_1736
PP_1729	PP_1743	PP_1725	PP_1756	PP_1729	PP_1737
PP_1730	PP_1744	PP_1726	PP_1757	PP_1730	PP_1738
PP_1731	PP_1745	PP_1727	PP_1758	PP_1731	PP_1739
PP_1733	PP_1747	PP_1728	PP_1759	PP_1733	PP_1740
PP_1734	PP_1748	PP_1729	PP_1760	PP_1734	PP_1741
PP_1736	PP_1749	PP_1730	PP_1761	PP_1736	PP_1742
PP_1737	PP_1750	PP_1731	PP_1762	PP_1737	PP_1743
PP_1738	PP_1751	PP_1733	PP_1763	PP_1738	PP_1744
PP_1739	PP_1752	PP_1734	PP_1764	PP_1739	PP_1745
PP_1740	PP_1753	PP_1736	PP_1765	PP_1740	PP_1747
PP_1741	PP_1754	PP_1737	PP_1766	PP_1741	PP_1748
PP_1742	PP_1755	PP_1738	PP_1767	PP_1742	PP_1749
PP_1743	PP_1756	PP_1739	PP_1770	PP_1743	PP_1750
PP_1744	PP_1757	PP_1740	PP_1771	PP_1744	PP_1751
PP_1745	PP_1758	PP_1741	PP_1773	PP_1745	PP_1752
PP_1747	PP_1759	PP_1742	PP_1774	PP_1747	PP_1753
PP_1748	PP_1760	PP_1743	PP_1775	PP_1748	PP_1754
PP_1749	PP_1761	PP_1744	PP_1776	PP_1749	PP_1755
PP_1750	PP_1762	PP_1745	PP_1777	PP_1750	PP_1756
PP_1751	PP_1763	PP_1747	PP_1778	PP_1751	PP_1757
PP_1752	PP_1764	PP_1748	PP_1779	PP_1752	PP_1758
PP_1753	PP_1765	PP_1749	PP_1780	PP_1753	PP_1759
PP_1754	PP_1766	PP_1750	PP_1781	PP_1754	PP_1760
PP_1755	PP_1767	PP_1751	PP_1782	PP_1755	PP_1761
PP_1756	PP_1770	PP_1752	PP_1783	PP_1756	PP_1762
PP_1757	PP_1771	PP_1753	PP_1784	PP_1757	PP_1763
PP_1758	PP_1773	PP_1754	PP_1785	PP_1758	PP_1764
PP_1759	PP_1774	PP_1755	PP_1786	PP_1759	PP_1765
PP_1760	PP_1775	PP_1756	PP_1787	PP_1760	PP_1766
PP_1761	PP_1776	PP_1757	PP_1788	PP_1761	PP_1767
PP_1762	PP_1777	PP_1758	PP_1789	PP_1762	PP_1770
PP_1763	PP_1778	PP_1759	PP_1790	PP_1763	PP_1771
PP_1764	PP_1779	PP_1760	PP_1791	PP_1764	PP_1773
PP_1765	PP_1780	PP_1761	PP_1792	PP_1765	PP_1774
PP_1766	PP_1781	PP_1762	PP_1793	PP_1766	PP_1775
PP_1767	PP_1782	PP_1763	PP_1794	PP_1767	PP_1776
PP_1770	PP_1783	PP_1764	PP_1795	PP_1770	PP_1777
PP_1771	PP_1784	PP_1765	PP_1797	PP_1771	PP_1778
PP_1773	PP_1785	PP_1766	PP_1798	PP_1773	PP_1779
PP_1774	PP_1786	PP_1767	PP_1799	PP_1774	PP_1780
PP_1775	PP_1787	PP_1770	PP_1800	PP_1775	PP_1781
PP_1776	PP_1788	PP_1771	PP_1801	PP_1776	PP_1782
PP_1777	PP_1789	PP_1773	PP_1802	PP_1777	PP_1783
PP_1778	PP_1790	PP_1774	PP_1803	PP_1778	PP_1784
PP_1779	PP_1791	PP_1775	PP_1804	PP_1779	PP_1785
PP_1780	PP_1792	PP_1776	PP_1805	PP_1780	PP_1786
PP_1781	PP_1793	PP_1777	PP_1806	PP_1781	PP_1787
PP_1782	PP_1794	PP_1778	PP_1807	PP_1782	PP_1788
PP_1783	PP_1795	PP_1779	PP_1808	PP_1783	PP_1789
PP_1784	PP_1797	PP_1780	PP_5477	PP_1784	PP_1790
PP_1785	PP_1798	PP_1781	PP_1810	PP_1785	PP_1791
PP_1786	PP_1799	PP_1782	PP_5478	PP_1786	PP_1792
PP_1787	PP_1800	PP_1783	PP_1811	PP_1787	PP_1793
PP_1788	PP_1801	PP_1784	PP_1812	PP_1788	PP_1794
PP_1789	PP_1802	PP_1785	PP_1813	PP_1789	PP_1795
PP_1790	PP_1803	PP_1786	PP_1814	PP_1790	PP_1797
PP_1791	PP_1804	PP_1787	PP_1816	PP_1791	PP_1798
PP_1792	PP_1805	PP_1788	PP_1817	PP_1792	PP_1799
PP_1793	PP_1806	PP_1789	PP_1818	PP_1793	PP_1800
PP_1794	PP_1807	PP_1790	PP_1819	PP_1794	PP_1801
PP_1795	PP_1808	PP_1791	PP_1820	PP_1795	PP_1802
PP_1797	PP_5477	PP_1792	PP_1821	PP_1797	PP_1803
PP_1798	PP_1810	PP_1793	PP_1822	PP_1798	PP_1804
PP_1799	PP_5478	PP_1794	PP_1824	PP_1799	PP_1805
PP_1800	PP_1811	PP_1795	PP_1825	PP_1800	PP_1806
PP_1801	PP_1812	PP_1797	PP_1826	PP_1801	PP_1807
PP_1802	PP_1813	PP_1798	PP_1827	PP_1802	PP_1808
PP_1803	PP_1814	PP_1799	PP_1828	PP_1803	PP_5477
PP_1804	PP_1816	PP_1800	PP_1829	PP_1804	PP_1810
PP_1805	PP_1817	PP_1801	PP_1831	PP_1805	PP_5478
PP_1806	PP_1818	PP_1802	PP_1832	PP_1806	PP_1811
PP_1807	PP_1819	PP_1803	PP_1833	PP_1807	PP_1812
PP_1808	PP_1820	PP_1804	PP_1834	PP_1808	PP_1813
PP_5477	PP_1821	PP_1805	PP_1835	PP_5477	PP_1814
PP_1810	PP_1822	PP_1806	PP_1836	PP_1810	PP_1816
PP_5478	PP_1824	PP_1807	PP_1837	PP_5478	PP_1817
PP_1811	PP_1825	PP_1808	PP_1838	PP_1811	PP_1818
PP_1812	PP_1826	PP_5477	PP_1839	PP_1812	PP_1819
PP_1813	PP_1827	PP_1810	PP_1840	PP_1813	PP_1820
PP_1814	PP_1828	PP_5478	PP_1841	PP_1814	PP_1821
PP_1816	PP_1829	PP_1811	PP_1842	PP_1816	PP_1822
PP_1817	PP_1831	PP_1812	PP_1843	PP_1817	PP_1824
PP_1818	PP_1832	PP_1813	PP_1844	PP_1818	PP_1825
PP_1819	PP_1833	PP_1814	PP_1845	PP_1819	PP_1826
PP_1820	PP_1834	PP_1816	PP_1847	PP_1820	PP_1827
PP_1821	PP_1835	PP_1817	PP_1850	PP_1821	PP_1828
PP_1822	PP_1836	PP_1818	PP_5479	PP_1822	PP_1829
PP_1824	PP_1837	PP_1819	PP_1852	PP_1824	PP_1831
PP_1825	PP_1838	PP_1820	PP_1853	PP_1825	PP_1832
PP_1826	PP_1839	PP_1821	PP_1854	PP_1826	PP_1833
PP_1827	PP_1840	PP_1822	PP_1855	PP_1827	PP_1834
PP_1828	PP_1841	PP_1824	PP_1857	PP_1828	PP_1835
PP_1829	PP_1842	PP_1825	PP_1859	PP_1829	PP_1836
PP_1831	PP_1843	PP_1826	PP_1860	PP_1831	PP_1837
PP_1832	PP_1844	PP_1827	PP_1861	PP_1832	PP_1838
PP_1833	PP_1845	PP_1828	PP_1862	PP_1833	PP_1839
PP_1834	PP_1847	PP_1829	PP_1863	PP_1834	PP_1840
PP_1835	PP_1850	PP_1831	PP_1864	PP_1835	PP_1841
PP_1836	PP_5479	PP_1832	PP_1866	PP_1836	PP_1842
PP_1837	PP_1852	PP_1833	PP_1867	PP_1837	PP_1843
PP_1838	PP_1853	PP_1834	PP_1869	PP_1838	PP_1844
PP_1839	PP_1854	PP_1835	PP_1870	PP_1839	PP_1845
PP_1840	PP_1855	PP_1836	PP_1871	PP_1840	PP_1847
PP_1841	PP_1857	PP_1837	PP_1872	PP_1841	PP_1849
PP_1842	PP_1859	PP_1838	PP_1873	PP_1842	PP_1850
PP_1843	PP_1860	PP_1839	PP_1874	PP_1843	PP_5479
PP_1844	PP_1861	PP_1840	PP_1875	PP_1844	PP_1852
PP_1845	PP_1862	PP_1841	PP_1876	PP_1845	PP_1853
PP_1847	PP_1863	PP_1842	PP_1877	PP_1847	PP_1854
PP_1849	PP_1864	PP_1843	PP_1878	PP_1849	PP_1855
PP_1850	PP_1866	PP_1844	PP_1879	PP_1850	PP_1857
PP_5479	PP_1867	PP_1845	PP_1880	PP_5479	PP_1859
PP_1852	PP_1869	PP_1847	PP_1881	PP_1852	PP_1860
PP_1853	PP_1870	PP_1849	PP_1882	PP_1853	PP_1861
PP_1854	PP_1871	PP_1850	PP_1883	PP_1854	PP_1862
PP_1855	PP_1872	PP_5479	PP_1884	PP_1855	PP_1863
PP_1857	PP_1873	PP_1852	PP_1885	PP_1857	PP_1864
PP_1859	PP_1874	PP_1853	PP_1886	PP_1859	PP_1866
PP_1860	PP_1875	PP_1854	PP_5480	PP_1860	PP_1867
PP_1861	PP_1876	PP_1855	PP_1887	PP_1861	PP_1868
PP_1862	PP_1877	PP_1857	PP_1888	PP_1862	PP_1869
PP_1863	PP_1878	PP_1859	PP_1889	PP_1863	PP_1870
PP_1864	PP_1879	PP_1860	PP_1890	PP_1864	PP_1871
PP_1866	PP_1880	PP_1861	PP_1891	PP_1866	PP_1872
PP_1867	PP_1881	PP_1862	PP_1892	PP_1867	PP_1873
PP_1869	PP_1882	PP_1863	PP_1893	PP_1868	PP_1874
PP_1870	PP_1883	PP_1864	PP_1894	PP_1869	PP_1875
PP_1871	PP_1884	PP_1866	PP_1895	PP_1870	PP_1876
PP_1872	PP_1885	PP_1867	PP_1896	PP_1871	PP_1877
PP_1873	PP_1886	PP_1868	PP_5481	PP_1872	PP_1878
PP_1874	PP_5480	PP_1869	PP_1897	PP_1873	PP_1879
PP_1875	PP_1887	PP_1870	PP_1898	PP_1874	PP_1880
PP_1876	PP_1888	PP_1871	PP_1903	PP_1875	PP_1881
PP_1877	PP_1889	PP_1872	PP_1904	PP_1876	PP_1882
PP_1878	PP_1890	PP_1873	PP_1905	PP_1877	PP_1883
PP_1879	PP_1891	PP_1874	PP_1906	PP_1878	PP_1884
PP_1880	PP_1892	PP_1875	PP_1907	PP_1879	PP_1885
PP_1881	PP_1893	PP_1876	PP_1908	PP_1880	PP_1886
PP_1882	PP_1894	PP_1877	PP_1909	PP_1881	PP_5480
PP_1883	PP_1895	PP_1878	PP_1912	PP_1882	PP_1887
PP_1884	PP_1896	PP_1879	PP_1917	PP_1883	PP_1888
PP_1885	PP_5481	PP_1880	PP_1918	PP_1884	PP_1889
PP_1886	PP_1897	PP_1881	PP_5482	PP_1885	PP_1890
PP_5480	PP_1898	PP_1882	PP_1920	PP_1886	PP_1891
PP_1887	PP_1903	PP_1883	PP_5483	PP_5480	PP_1892
PP_1888	PP_1904	PP_1884	PP_1921	PP_1887	PP_1893
PP_1889	PP_1905	PP_1885	PP_1922	PP_1888	PP_1894
PP_1890	PP_1906	PP_1886	PP_1923	PP_1889	PP_1895
PP_1891	PP_1907	PP_5480	PP_5484	PP_1890	PP_1896
PP_1892	PP_1908	PP_1887	PP_1924	PP_1891	PP_5481
PP_1893	PP_1909	PP_1888	PP_1925	PP_1892	PP_1897
PP_1894	PP_1912	PP_1889	PP_1926	PP_1893	PP_1898
PP_1895	PP_1914	PP_1890	PP_1927	PP_1894	PP_1903
PP_1896	PP_1917	PP_1891	PP_1928	PP_1895	PP_1904
PP_5481	PP_1918	PP_1892	PP_1929	PP_1896	PP_1906
PP_1897	PP_5482	PP_1893	PP_1930	PP_5481	PP_1907
PP_1898	PP_1920	PP_1894	PP_5485	PP_1897	PP_1908
PP_1903	PP_5483	PP_1895	PP_1931	PP_1898	PP_1909
PP_1904	PP_1921	PP_1896	PP_5486	PP_1903	PP_1912
PP_1905	PP_1922	PP_5481	PP_1932	PP_1904	PP_1914
PP_1906	PP_1923	PP_1897	PP_1934	PP_1905	PP_1917
PP_1907	PP_5484	PP_1898	PP_1935	PP_1906	PP_1918
PP_1908	PP_1924	PP_1903	PP_5487	PP_1907	PP_5482
PP_1909	PP_1925	PP_1904	PP_5488	PP_1908	PP_1920
PP_1912	PP_1926	PP_1905	PP_5489	PP_1909	PP_5483
PP_1914	PP_1927	PP_1906	PP_5490	PP_1912	PP_1921
PP_1917	PP_1928	PP_1907	PP_1936	PP_1914	PP_1922
PP_1918	PP_1929	PP_1908	PP_5491	PP_1917	PP_1923
PP_5482	PP_1930	PP_1909	PP_5492	PP_1918	PP_5484
PP_1920	PP_5485	PP_1912	PP_1937	PP_5482	PP_1924
PP_5483	PP_1931	PP_1914	PP_1938	PP_1920	PP_1925
PP_1921	PP_5486	PP_1917	PP_1940	PP_5483	PP_1926
PP_1922	PP_1932	PP_1918	PP_1941	PP_1921	PP_1927
PP_1923	PP_1934	PP_5482	PP_1942	PP_1922	PP_1928
PP_5484	PP_1935	PP_1920	PP_1943	PP_1923	PP_1929
PP_1924	PP_5487	PP_5483	PP_1944	PP_5484	PP_1930
PP_1925	PP_5488	PP_1921	PP_1945	PP_1924	PP_5485
PP_1926	PP_5489	PP_1922	PP_1946	PP_1925	PP_1931
PP_1927	PP_5490	PP_1923	PP_1947	PP_1926	PP_5486
PP_1928	PP_1936	PP_5484	PP_1948	PP_1927	PP_1932
PP_1929	PP_5491	PP_1924	PP_1949	PP_1928	PP_1934
PP_1930	PP_5492	PP_1925	PP_1950	PP_1929	PP_1935
PP_5485	PP_1937	PP_1926	PP_1951	PP_1930	PP_5487
PP_1931	PP_1938	PP_1927	PP_1952	PP_5485	PP_5488
PP_5486	PP_1940	PP_1928	PP_1953	PP_1931	PP_5489
PP_1932	PP_1941	PP_1929	PP_1954	PP_5486	PP_5490
PP_1934	PP_1942	PP_1930	PP_1955	PP_1932	PP_1936
PP_1935	PP_1943	PP_5485	PP_1956	PP_1934	PP_5491
PP_5487	PP_1944	PP_1931	PP_1957	PP_1935	PP_5492
PP_5488	PP_1945	PP_5486	PP_5494	PP_5487	PP_1937
PP_5489	PP_1946	PP_1932	PP_1958	PP_5488	PP_1938
PP_5490	PP_1947	PP_1934	PP_5495	PP_5489	PP_1940
PP_1936	PP_1948	PP_1935	PP_1959	PP_5490	PP_1941
PP_5491	PP_1949	PP_5487	PP_1960	PP_1936	PP_1942
PP_5492	PP_1950	PP_5488	PP_1961	PP_5491	PP_1943
PP_1937	PP_1951	PP_5489	PP_1962	PP_5492	PP_1944
PP_1938	PP_1952	PP_5490	PP_1963	PP_1937	PP_1945
PP_1940	PP_1953	PP_1936	PP_1967	PP_1938	PP_1946
PP_1941	PP_1954	PP_5491	PP_1968	PP_1940	PP_1947
PP_1942	PP_1955	PP_5492	PP_1969	PP_1941	PP_1948
PP_1943	PP_1956	PP_1937	PP_1970	PP_1942	PP_1949
PP_1944	PP_1957	PP_1938	PP_1971	PP_1943	PP_1950
PP_1945	PP_5494	PP_1940	PP_1972	PP_1944	PP_1951
PP_1946	PP_1958	PP_1941	PP_1975	PP_1945	PP_1952
PP_1947	PP_5495	PP_1942	PP_1976	PP_1946	PP_1953
PP_1948	PP_1959	PP_1943	PP_t29	PP_1947	PP_1954
PP_1949	PP_1960	PP_1944	PP_1978	PP_1948	PP_1955
PP_1950	PP_1961	PP_1945	PP_1979	PP_1949	PP_1956
PP_1951	PP_1962	PP_1946	PP_1981	PP_1950	PP_1957
PP_1952	PP_1963	PP_1947	PP_1982	PP_1951	PP_5494
PP_1953	PP_1967	PP_1948	PP_1983	PP_1952	PP_1958
PP_1954	PP_1968	PP_1949	PP_1984	PP_1953	PP_5495
PP_1955	PP_1969	PP_1950	PP_1985	PP_1954	PP_1959
PP_1956	PP_1970	PP_1951	PP_1986	PP_1955	PP_1960
PP_1957	PP_1971	PP_1952	PP_1987	PP_1956	PP_1961
PP_5494	PP_1972	PP_1953	PP_1988	PP_1957	PP_1962
PP_1958	PP_1975	PP_1954	PP_1992	PP_5494	PP_1963
PP_5495	PP_1976	PP_1955	PP_1993	PP_1958	PP_1967
PP_1959	PP_t29	PP_1956	PP_1994	PP_5495	PP_1968
PP_1960	PP_1978	PP_1957	PP_1995	PP_1959	PP_1969
PP_1961	PP_1979	PP_5494	PP_1997	PP_1960	PP_1970
PP_1962	PP_1981	PP_1958	PP_1998	PP_1961	PP_1971
PP_1963	PP_1982	PP_5495	PP_1999	PP_1962	PP_1972
PP_1967	PP_1983	PP_1959	PP_2001	PP_1963	PP_1975
PP_1968	PP_1984	PP_1960	PP_2002	PP_1967	PP_1976
PP_1969	PP_1985	PP_1961	PP_2003	PP_1968	PP_t29
PP_1970	PP_1986	PP_1962	PP_2004	PP_1969	PP_1978
PP_1971	PP_1987	PP_1963	PP_2005	PP_1970	PP_1979
PP_t63	PP_1988	PP_1967	PP_2006	PP_1971	PP_1981
PP_1972	PP_1992	PP_1968	PP_2007	PP_1972	PP_1982
PP_1975	PP_1993	PP_1969	PP_2008	PP_1975	PP_1983
PP_1976	PP_1994	PP_1970	PP_2009	PP_1976	PP_1984
PP_t29	PP_1995	PP_1971	PP_2010	PP_t29	PP_1985
PP_1978	PP_1997	PP_1972	PP_2011	PP_1978	PP_1986
PP_1979	PP_1998	PP_1975	PP_2013	PP_1979	PP_1987
PP_1981	PP_1999	PP_1976	PP_2014	PP_1981	PP_1988
PP_1982	PP_2001	PP_t29	PP_2015	PP_1982	PP_1992
PP_1983	PP_2002	PP_1978	PP_2016	PP_1983	PP_1993
PP_1984	PP_2003	PP_1979	PP_2017	PP_1984	PP_1994
PP_1985	PP_2004	PP_1981	PP_2018	PP_1985	PP_1995
PP_1986	PP_2005	PP_1982	PP_2019	PP_1986	PP_1997
PP_1987	PP_2006	PP_1983	PP_2020	PP_1987	PP_1998
PP_1988	PP_2007	PP_1984	PP_2021	PP_1988	PP_1999
PP_1992	PP_2008	PP_1985	PP_5496	PP_1992	PP_2001
PP_1993	PP_2009	PP_1986	PP_2023	PP_1993	PP_2002
PP_1994	PP_2010	PP_1987	PP_2024	PP_1994	PP_2003
PP_1995	PP_2011	PP_1988	PP_2025	PP_1995	PP_2004
PP_1997	PP_2013	PP_1992	PP_5497	PP_1997	PP_2005
PP_1998	PP_2014	PP_1993	PP_2026	PP_1998	PP_2006
PP_1999	PP_2015	PP_1994	PP_2027	PP_1999	PP_2007
PP_2001	PP_2016	PP_1995	PP_2028	PP_2001	PP_2008
PP_2002	PP_2017	PP_1997	PP_2029	PP_2002	PP_2009
PP_2003	PP_2018	PP_1998	PP_2030	PP_2003	PP_2010
PP_2004	PP_2019	PP_1999	PP_2031	PP_2004	PP_2011
PP_2005	PP_2020	PP_2001	PP_2032	PP_2005	PP_2013
PP_2006	PP_2021	PP_2002	PP_2033	PP_2006	PP_2014
PP_2007	PP_5496	PP_2003	PP_2034	PP_2007	PP_2015
PP_2008	PP_2023	PP_2004	PP_2035	PP_2008	PP_2016
PP_2009	PP_2024	PP_2005	PP_2036	PP_2009	PP_2017
PP_2010	PP_2025	PP_2006	PP_2037	PP_2010	PP_2018
PP_2011	PP_5497	PP_2007	PP_2038	PP_2011	PP_2019
PP_2013	PP_2026	PP_2008	PP_2039	PP_2013	PP_2020
PP_2014	PP_2027	PP_2009	PP_2040	PP_2014	PP_2021
PP_2015	PP_2028	PP_2010	PP_2041	PP_2015	PP_5496
PP_2016	PP_2029	PP_2011	PP_2042	PP_2016	PP_2023
PP_2017	PP_2030	PP_2013	PP_2043	PP_2017	PP_2024
PP_2018	PP_2031	PP_2014	PP_5499	PP_2018	PP_2025
PP_2019	PP_2032	PP_2015	PP_2045	PP_2019	PP_5497
PP_2020	PP_2033	PP_2016	PP_2046	PP_2020	PP_2026
PP_2021	PP_2034	PP_2017	PP_2047	PP_2021	PP_2027
PP_5496	PP_2035	PP_2018	PP_2048	PP_5496	PP_2028
PP_2023	PP_2036	PP_2019	PP_2049	PP_2023	PP_2029
PP_2024	PP_2037	PP_2020	PP_2050	PP_2024	PP_2030
PP_2025	PP_2038	PP_2021	PP_2051	PP_2025	PP_2031
PP_5497	PP_2039	PP_5496	PP_2052	PP_5497	PP_2032
PP_2026	PP_2040	PP_2023	PP_5500	PP_2026	PP_2033
PP_2027	PP_2041	PP_2024	PP_2053	PP_2027	PP_2034
PP_2028	PP_2042	PP_2025	PP_2054	PP_2028	PP_2035
PP_2029	PP_2043	PP_5497	PP_2055	PP_2029	PP_2036
PP_2030	PP_2044	PP_2026	PP_2056	PP_2030	PP_2037
PP_2031	PP_5499	PP_2027	PP_2057	PP_2031	PP_2038
PP_2032	PP_2045	PP_2028	PP_2058	PP_2032	PP_2039
PP_2033	PP_2046	PP_2029	PP_2060	PP_2033	PP_2040
PP_2034	PP_2047	PP_2030	PP_2061	PP_2034	PP_2041
PP_2035	PP_2048	PP_2031	PP_2062	PP_2035	PP_2042
PP_2036	PP_2049	PP_2032	PP_5501	PP_2036	PP_2043
PP_2037	PP_2050	PP_2033	PP_2064	PP_2037	PP_2044
PP_2038	PP_2051	PP_2034	PP_2065	PP_2038	PP_5499
PP_2039	PP_2052	PP_2035	PP_2066	PP_2039	PP_2045
PP_2040	PP_5500	PP_2036	PP_2067	PP_2040	PP_2046
PP_2041	PP_2053	PP_2037	PP_2068	PP_2041	PP_2047
PP_2042	PP_2054	PP_2038	PP_2069	PP_2042	PP_2048
PP_2043	PP_2055	PP_2039	PP_2070	PP_2043	PP_2049
PP_2044	PP_2056	PP_2040	PP_2071	PP_2044	PP_2050
PP_5499	PP_2057	PP_2041	PP_2072	PP_5499	PP_2051
PP_2045	PP_2058	PP_2042	PP_2073	PP_2045	PP_2052
PP_2046	PP_2060	PP_2043	PP_2074	PP_2046	PP_5500
PP_2047	PP_2061	PP_2044	PP_2075	PP_2047	PP_2053
PP_2048	PP_2062	PP_5499	PP_2076	PP_2048	PP_2054
PP_2049	PP_5501	PP_2045	PP_2077	PP_2049	PP_2055
PP_2050	PP_2064	PP_2046	PP_2078	PP_2050	PP_2056
PP_2051	PP_2065	PP_2047	PP_2079	PP_2051	PP_2057
PP_2052	PP_2066	PP_2048	PP_2080	PP_2052	PP_2058
PP_5500	PP_2067	PP_2049	PP_2081	PP_5500	PP_2060
PP_2053	PP_2068	PP_2050	PP_2082	PP_2053	PP_2061
PP_2054	PP_2069	PP_2051	PP_2083	PP_2054	PP_2062
PP_2055	PP_2070	PP_2052	PP_2084	PP_2055	PP_5501
PP_2056	PP_2071	PP_5500	PP_2085	PP_2056	PP_2064
PP_2057	PP_2072	PP_2053	PP_2087	PP_2057	PP_2065
PP_2058	PP_2073	PP_2054	PP_2088	PP_2058	PP_2066
PP_2060	PP_2074	PP_2055	PP_2089	PP_2060	PP_2067
PP_2061	PP_2075	PP_2056	PP_2090	PP_2061	PP_2068
PP_2062	PP_2076	PP_2057	PP_2091	PP_2062	PP_2069
PP_5501	PP_2077	PP_2058	PP_2092	PP_5501	PP_2070
PP_2064	PP_2078	PP_2060	PP_2093	PP_2064	PP_2071
PP_2065	PP_2079	PP_2061	PP_2094	PP_2065	PP_2072
PP_2066	PP_2080	PP_2062	PP_5502	PP_2066	PP_2073
PP_2067	PP_2081	PP_5501	PP_2096	PP_2067	PP_2074
PP_2068	PP_2082	PP_2064	PP_2097	PP_2068	PP_2075
PP_2069	PP_2083	PP_2065	PP_2098	PP_2069	PP_2076
PP_2070	PP_2084	PP_2066	PP_2099	PP_2070	PP_2077
PP_2071	PP_2085	PP_2067	PP_2100	PP_2071	PP_2078
PP_2072	PP_2087	PP_2068	PP_2101	PP_2072	PP_2079
PP_2073	PP_2088	PP_2069	PP_2102	PP_2073	PP_2080
PP_2074	PP_2089	PP_2070	PP_2103	PP_2074	PP_2081
PP_2075	PP_2090	PP_2071	PP_2104	PP_2075	PP_2082
PP_2076	PP_2091	PP_2072	PP_2105	PP_2076	PP_2083
PP_2077	PP_2092	PP_2073	PP_2106	PP_2077	PP_2084
PP_2078	PP_2093	PP_2074	PP_2107	PP_2078	PP_2085
PP_2079	PP_2094	PP_2075	PP_2108	PP_2079	PP_2087
PP_2080	PP_5502	PP_2076	PP_2109	PP_2080	PP_2088
PP_2081	PP_2096	PP_2077	PP_2110	PP_2081	PP_2089
PP_2082	PP_2097	PP_2078	PP_2111	PP_2082	PP_2090
PP_2083	PP_2098	PP_2079	PP_2112	PP_2083	PP_2091
PP_2084	PP_2099	PP_2080	PP_2113	PP_2084	PP_2092
PP_2085	PP_2100	PP_2081	PP_2117	PP_2085	PP_2093
PP_2087	PP_2101	PP_2082	PP_2118	PP_2087	PP_2094
PP_2088	PP_2102	PP_2083	PP_2119	PP_2088	PP_5502
PP_2089	PP_2103	PP_2084	PP_2120	PP_2089	PP_2096
PP_2090	PP_2104	PP_2085	PP_2121	PP_2090	PP_2097
PP_2091	PP_2105	PP_2087	PP_2122	PP_2091	PP_2098
PP_2092	PP_2106	PP_2088	PP_2123	PP_2092	PP_2099
PP_2093	PP_2107	PP_2089	PP_2124	PP_2093	PP_2100
PP_2094	PP_2108	PP_2090	PP_2125	PP_2094	PP_2101
PP_5502	PP_2109	PP_2091	PP_2126	PP_5502	PP_2102
PP_2096	PP_2110	PP_2092	PP_2127	PP_2096	PP_2103
PP_2097	PP_2111	PP_2093	PP_5503	PP_2097	PP_2104
PP_2098	PP_2112	PP_2094	PP_2128	PP_2098	PP_2105
PP_2099	PP_2113	PP_5502	PP_2129	PP_2099	PP_2106
PP_2100	PP_2117	PP_2096	PP_2130	PP_2100	PP_2107
PP_2101	PP_2118	PP_2097	PP_2131	PP_2101	PP_2108
PP_2102	PP_2119	PP_2098	PP_2132	PP_2102	PP_2109
PP_2103	PP_2120	PP_2099	PP_2133	PP_2103	PP_2110
PP_2104	PP_2121	PP_2100	PP_2136	PP_2104	PP_2111
PP_2105	PP_2122	PP_2101	PP_2137	PP_2105	PP_2112
PP_2106	PP_2123	PP_2102	PP_2138	PP_2106	PP_2113
PP_2107	PP_2124	PP_2103	PP_2139	PP_2107	PP_2117
PP_2108	PP_2125	PP_2104	PP_2140	PP_2108	PP_2118
PP_2109	PP_2126	PP_2105	PP_2141	PP_2109	PP_2119
PP_2110	PP_2127	PP_2106	PP_2142	PP_2110	PP_2120
PP_2111	PP_5503	PP_2108	PP_2144	PP_2111	PP_2121
PP_2112	PP_2128	PP_2109	PP_2145	PP_2112	PP_2122
PP_2113	PP_2129	PP_2110	PP_2146	PP_2113	PP_2123
PP_2117	PP_2130	PP_2111	PP_2147	PP_2117	PP_2124
PP_2118	PP_2131	PP_2112	PP_2148	PP_2118	PP_2125
PP_2119	PP_2132	PP_2113	PP_2150	PP_2119	PP_2126
PP_2120	PP_2133	PP_2117	PP_2152	PP_2120	PP_2127
PP_2121	PP_2136	PP_2118	PP_2153	PP_2121	PP_5503
PP_2122	PP_2137	PP_2119	PP_2157	PP_2122	PP_2128
PP_2123	PP_2138	PP_2120	PP_2158	PP_2123	PP_2129
PP_2124	PP_2139	PP_2121	PP_2159	PP_2124	PP_2130
PP_2125	PP_2140	PP_2122	PP_2160	PP_2125	PP_2131
PP_2126	PP_2141	PP_2123	PP_2162	PP_2126	PP_2132
PP_2127	PP_2142	PP_2124	PP_2163	PP_2127	PP_2133
PP_5503	PP_2144	PP_2125	PP_2167	PP_5503	PP_2136
PP_2128	PP_2145	PP_2126	PP_2168	PP_2128	PP_2137
PP_2129	PP_2146	PP_2127	PP_2169	PP_2129	PP_2138
PP_2130	PP_2147	PP_5503	PP_2170	PP_2130	PP_2140
PP_2131	PP_2148	PP_2128	PP_2171	PP_2131	PP_2141
PP_2132	PP_2150	PP_2129	PP_2172	PP_2132	PP_2142
PP_2133	PP_2152	PP_2130	PP_2173	PP_2133	PP_2144
PP_2136	PP_2153	PP_2131	PP_2174	PP_2136	PP_2145
PP_2137	PP_2154	PP_2132	PP_2175	PP_2137	PP_2146
PP_2138	PP_2157	PP_2133	PP_2176	PP_2138	PP_2147
PP_2139	PP_2158	PP_2136	PP_2177	PP_2139	PP_2148
PP_2140	PP_2159	PP_2137	PP_2178	PP_2140	PP_2150
PP_2141	PP_2160	PP_2138	PP_2179	PP_2141	PP_2152
PP_2142	PP_2162	PP_2139	PP_2180	PP_2142	PP_2153
PP_2144	PP_2163	PP_2140	PP_2181	PP_2144	PP_2157
PP_2145	PP_2164	PP_2141	PP_2182	PP_2145	PP_2158
PP_2146	PP_2167	PP_2142	PP_2183	PP_2146	PP_2159
PP_2147	PP_2168	PP_2144	PP_2184	PP_2147	PP_2160
PP_2148	PP_2169	PP_2145	PP_2185	PP_2148	PP_2162
PP_2150	PP_2170	PP_2146	PP_2186	PP_2150	PP_2163
PP_2152	PP_2171	PP_2147	PP_2187	PP_2152	PP_2167
PP_2153	PP_2172	PP_2148	PP_2188	PP_2153	PP_2168
PP_2157	PP_2173	PP_2150	PP_2189	PP_2154	PP_2169
PP_2158	PP_2174	PP_2152	PP_2191	PP_2157	PP_2170
PP_2159	PP_2175	PP_2153	PP_2192	PP_2158	PP_2171
PP_2160	PP_2176	PP_2157	PP_2193	PP_2159	PP_2172
PP_2162	PP_2177	PP_2158	PP_2194	PP_2160	PP_2173
PP_2163	PP_2178	PP_2159	PP_2195	PP_2162	PP_2174
PP_2164	PP_2179	PP_2160	PP_2196	PP_2163	PP_2175
PP_2167	PP_2180	PP_2162	PP_2197	PP_2164	PP_2176
PP_2168	PP_2181	PP_2163	PP_2198	PP_2167	PP_2177
PP_2169	PP_2182	PP_2167	PP_2199	PP_2168	PP_2178
PP_2170	PP_2183	PP_2168	PP_2200	PP_2169	PP_2179
PP_2171	PP_2184	PP_2169	PP_2201	PP_2170	PP_2180
PP_2172	PP_2185	PP_2170	PP_2202	PP_2171	PP_2181
PP_2173	PP_2186	PP_2171	PP_2203	PP_2172	PP_2182
PP_2174	PP_2187	PP_2172	PP_2204	PP_2173	PP_2183
PP_2175	PP_2188	PP_2173	PP_2205	PP_2174	PP_2184
PP_2176	PP_2189	PP_2174	PP_2206	PP_2175	PP_2185
PP_2177	PP_2191	PP_2175	PP_2207	PP_2176	PP_2186
PP_2178	PP_2192	PP_2176	PP_2208	PP_2177	PP_2187
PP_2179	PP_2193	PP_2177	PP_2209	PP_2178	PP_2188
PP_2180	PP_2194	PP_2178	PP_2210	PP_2179	PP_2189
PP_2181	PP_2195	PP_2179	PP_2211	PP_2180	PP_2191
PP_2182	PP_2196	PP_2180	PP_2212	PP_2181	PP_2192
PP_2183	PP_2197	PP_2181	PP_2213	PP_2182	PP_2193
PP_2184	PP_2198	PP_2182	PP_2214	PP_2183	PP_2194
PP_2185	PP_2199	PP_2183	PP_2215	PP_2184	PP_2195
PP_2186	PP_2200	PP_2184	PP_2216	PP_2185	PP_2196
PP_2187	PP_2201	PP_2185	PP_2217	PP_2186	PP_2197
PP_2188	PP_2202	PP_2186	PP_2219	PP_2187	PP_2198
PP_2189	PP_2203	PP_2187	PP_2220	PP_2188	PP_2199
PP_2191	PP_2204	PP_2188	PP_2222	PP_2189	PP_2200
PP_2192	PP_2205	PP_2189	PP_2223	PP_2191	PP_2201
PP_2193	PP_2206	PP_2191	PP_2225	PP_2192	PP_2202
PP_2194	PP_2207	PP_2192	PP_2226	PP_2193	PP_2203
PP_2195	PP_2208	PP_2193	PP_2227	PP_2194	PP_2204
PP_2196	PP_2209	PP_2194	PP_2228	PP_2195	PP_2205
PP_2197	PP_2210	PP_2195	PP_2229	PP_2196	PP_2206
PP_2198	PP_2211	PP_2196	PP_2230	PP_2197	PP_2207
PP_2199	PP_2212	PP_2197	PP_2231	PP_2198	PP_2208
PP_2200	PP_2213	PP_2198	PP_2232	PP_2199	PP_2209
PP_2201	PP_2214	PP_2199	PP_2233	PP_2200	PP_2210
PP_2202	PP_2215	PP_2200	PP_2234	PP_2201	PP_2211
PP_2203	PP_2216	PP_2201	PP_2235	PP_2202	PP_2212
PP_2204	PP_2217	PP_2202	PP_2236	PP_2203	PP_2213
PP_2205	PP_2219	PP_2203	PP_2237	PP_2204	PP_2214
PP_2206	PP_2220	PP_2204	PP_2238	PP_2205	PP_2215
PP_2207	PP_2222	PP_2205	PP_5504	PP_2206	PP_2216
PP_2208	PP_2223	PP_2206	PP_2239	PP_2207	PP_2217
PP_2209	PP_2225	PP_2207	PP_2240	PP_2208	PP_2219
PP_2210	PP_2226	PP_2208	PP_2241	PP_2209	PP_2220
PP_2211	PP_2227	PP_2209	PP_2242	PP_2210	PP_2222
PP_2212	PP_2228	PP_2210	PP_2243	PP_2211	PP_2223
PP_2213	PP_2229	PP_2211	PP_2244	PP_2212	PP_2225
PP_2214	PP_2230	PP_2212	PP_2245	PP_2213	PP_2226
PP_2215	PP_2231	PP_2213	PP_2246	PP_2214	PP_2227
PP_2216	PP_2232	PP_2214	PP_2247	PP_2215	PP_2228
PP_2217	PP_2233	PP_2215	PP_2248	PP_2216	PP_2229
PP_2219	PP_2234	PP_2216	PP_2249	PP_2217	PP_2230
PP_2220	PP_2235	PP_2217	PP_2250	PP_2219	PP_2231
PP_2222	PP_2236	PP_2219	PP_2251	PP_2220	PP_2232
PP_2223	PP_2237	PP_2220	PP_2252	PP_2222	PP_2234
PP_2225	PP_2238	PP_2222	PP_2254	PP_2223	PP_2235
PP_2226	PP_5504	PP_2223	PP_2255	PP_2225	PP_2236
PP_2227	PP_2239	PP_2225	PP_2256	PP_2226	PP_2237
PP_2228	PP_2240	PP_2226	PP_2257	PP_2227	PP_2238
PP_2229	PP_2241	PP_2227	PP_2258	PP_2228	PP_5504
PP_2230	PP_2242	PP_2228	PP_2259	PP_2229	PP_2239
PP_2231	PP_2243	PP_2229	PP_2260	PP_2230	PP_2240
PP_2232	PP_2244	PP_2230	PP_2261	PP_2231	PP_2241
PP_2234	PP_2245	PP_2231	PP_2262	PP_2232	PP_2242
PP_2235	PP_2246	PP_2232	PP_2263	PP_2233	PP_2243
PP_2236	PP_2247	PP_2233	PP_5505	PP_2234	PP_2244
PP_2237	PP_2248	PP_2234	PP_2264	PP_2235	PP_2245
PP_2238	PP_2249	PP_2235	PP_2265	PP_2236	PP_2246
PP_5504	PP_2250	PP_2236	PP_2266	PP_2237	PP_2247
PP_2239	PP_2251	PP_2237	PP_5507	PP_2238	PP_2248
PP_2240	PP_2252	PP_2238	PP_2267	PP_5504	PP_2249
PP_2241	PP_2253	PP_5504	PP_2269	PP_2239	PP_2250
PP_2242	PP_2254	PP_2239	PP_2270	PP_2240	PP_2251
PP_2243	PP_2255	PP_2240	PP_5509	PP_2241	PP_2252
PP_2244	PP_2256	PP_2241	PP_5510	PP_2242	PP_2253
PP_2245	PP_2257	PP_2242	PP_2272	PP_2243	PP_2254
PP_2246	PP_2258	PP_2243	PP_2273	PP_2244	PP_2255
PP_2247	PP_2259	PP_2244	PP_2274	PP_2245	PP_2256
PP_2248	PP_2260	PP_2245	PP_2276	PP_2246	PP_2257
PP_2249	PP_2261	PP_2246	PP_2277	PP_2247	PP_2258
PP_2250	PP_2262	PP_2247	PP_2278	PP_2248	PP_2259
PP_2251	PP_2263	PP_2248	PP_5512	PP_2249	PP_2260
PP_2252	PP_5505	PP_2249	PP_2279	PP_2250	PP_2261
PP_2254	PP_2264	PP_2250	PP_2280	PP_2251	PP_2262
PP_2255	PP_2265	PP_2251	PP_2281	PP_2252	PP_2263
PP_2256	PP_2266	PP_2252	PP_5513	PP_2253	PP_5505
PP_2257	PP_5507	PP_2253	PP_2282	PP_2254	PP_2264
[truncated: 3,025 more rows]

## Sheet: Figure_2A_M9_v_LB_T=0
# Locus_Tag	M9_Glucose_M9T0_RepA	M9_Glucose_M9T0_RepB	M9_Glucose_M9T0_RepC	M9_Glucose_M9T0_mean	M9_Glucose_LBT0_RepA	M9_Glucose_LBT0_RepB	M9_Glucose_LBT0_RepC	M9_Glucose_LBT0_mean	t-statistic	p-value	q-value	adjusted_q-value
PP_1233	-7.94374	-7.86633	-7.70238	-7.83748	-1.16645	-0.672261	-1.29011	-1.04294	-33.6845	4.63321e-06	0.0228232	0.0145558
PP_5104	-4.03363	-3.86502	-4.17378	-4.02414	-1.01266	-0.899676	-1.00323	-0.971857	-31.6902	5.9098e-06	0.0145558	0.0145558
PP_1348	-1.66783	-1.75973	-1.85958	-1.76238	-0.486461	-0.408801	-0.430788	-0.442017	-22.0071	2.52318e-05	0.0414305	0.0414305
PP_5160	0.307518	0.32028	0.318978	0.315592	0.0630313	0.0224843	0.0140061	0.0331739	18.0322	5.56033e-05	0.0684755	0.0608139
PP_0362	-1.86176	-1.96599	-1.78614	-1.8713	-0.544551	-0.378302	-0.561858	-0.494903	-17.5625	6.17274e-05	0.0608139	0.0608139
PP_4922	-2.94914	-3.11216	-3.30993	-3.12374	-0.759767	-0.368585	-0.669507	-0.599286	-16.0091	8.90168e-05	0.0730828	0.0730828
PP_4782	-2.9401	-3.07455	-3.14319	-3.05261	-1.14444	-0.865751	-0.604055	-0.871414	-13.0586	0.000198509	0.139694	0.139694
PP_1627	-0.00180408	0.0203495	0.0182025	0.0122493	0.140673	0.157604	0.173646	0.157308	-12.243	0.00025558	0.157373	0.154612
PP_0435	-0.170693	-0.216922	0.0341654	-0.117817	-2.19869	-2.46968	-2.83444	-2.50094	11.9337	0.000282483	0.154612	0.154612
PP_1075	0.833062	0.579266	0.694156	0.702162	-0.301586	-0.200982	-0.162925	-0.221831	10.9699	0.000392332	0.193263	0.164456
PP_4042	-0.0545794	-0.0544569	-0.0975775	-0.0688713	0.10739	0.0930621	0.118603	0.106352	-10.8534	0.000408976	0.183147	0.164456
PP_1109	0.275029	0.724735	0.00917781	0.336314	-1.92255	-1.98054	-1.90819	-1.9371	10.8262	0.000412993	0.169533	0.164456
PP_1036	-0.400645	-0.376954	-0.42258	-0.400059	-0.24382	-0.210579	-0.216869	-0.223756	-10.5835	0.000451038	0.170909	0.164456
PP_3787	-0.526335	-0.506286	-0.610043	-0.547555	-0.0855964	-0.067082	-0.161438	-0.104705	-10.3158	0.000498204	0.175297	0.164456
PP_1017	-0.0113599	0.0256122	0.0548963	0.0230496	-0.44548	-0.60901	-0.492116	-0.515535	10.3021	0.00050078	0.164456	0.164456
PP_1111	0.115342	0.596073	-0.125871	0.195182	-2.05553	-2.45889	-2.19092	-2.23511	9.99913	0.000562192	0.173085	0.172828
PP_4684	-1.93965	-1.96808	-1.77005	-1.8926	-0.492582	-0.795334	-0.813533	-0.700483	-9.84749	0.000596441	0.172828	0.172828
PP_2327	-5.2413	-5.56643	-4.72703	-5.17825	-2.4516	-2.9475	-2.49814	-2.63241	-8.74714	0.000941375	0.257623	0.257623
PP_4391	0.166144	0.213372	0.190284	0.189933	-0.0550733	-0.0650248	0.0141741	-0.035308	7.93244	0.00136728	0.354486	0.319717
PP_5310	-0.557287	-0.384174	-0.571791	-0.504417	-1.22568	-1.11179	-1.05067	-1.12938	7.89768	0.00139028	0.342427	0.319717
PP_0340	0.572364	0.552508	0.44832	0.524398	0.224683	0.166824	0.175352	0.188953	7.89553	0.00139172	0.326459	0.319717
PP_3443	-2.48846	-1.74071	-2.18335	-2.1375	-0.498992	-0.429368	-0.397008	-0.441789	-7.73783	0.00150245	0.336413	0.319717
PP_1112	0.477107	0.851514	0.45898	0.595867	-0.433257	-0.48839	-0.359186	-0.426944	7.67334	0.00155086	0.332154	0.319717
PP_1110	0.461698	0.496279	-0.0918245	0.288717	-2.07002	-1.61525	-2.43305	-2.03944	7.66444	0.0015577	0.319717	0.319717
PP_1724	-0.0740089	-0.0948097	-0.0755263	-0.0814483	0.0216183	0.0129458	0.0565095	0.0303578	-7.50278	0.00168851	0.332703	0.332703
PP_3417	-0.422757	-0.621149	-0.255474	-0.433127	-1.31425	-1.2206	-1.44366	-1.32617	7.20762	0.00196431	0.37216	0.37216
PP_2733	0.0791527	0.123229	0.21143	0.137937	-0.14383	-0.129821	-0.150459	-0.14137	7.09622	0.0020827	0.379977	0.375043
PP_3376	-0.972933	-0.89446	-0.926459	-0.931284	-0.37668	-0.0228057	-0.191802	-0.197096	-7.01247	0.00217756	0.383095	0.375043
PP_4678	-6.0565	-5.70455	-5.72415	-5.8284	-4.78582	-4.92723	-5.014	-4.90902	-6.95757	0.00224263	0.380938	0.375043
PP_4058	-2.21506	-2.34449	-1.66971	-2.07642	-0.646722	-0.457853	-0.26873	-0.457768	-6.92363	0.00228406	0.375043	0.375043
PP_3788	-0.602072	-0.531472	-0.549716	-0.561087	-0.356852	-0.249893	-0.318883	-0.308542	-6.68357	0.00260574	0.41406	0.377443
PP_1011	0	-0.00964335	0.189926	0.0600942	-0.66052	-0.486249	-0.461429	-0.536066	6.60554	0.00272215	0.419042	0.377443
PP_2123	0.104833	-0.00280287	0.0315313	0.0445205	-0.208805	-0.157788	-0.206654	-0.191082	6.5721	0.00277402	0.414085	0.377443
PP_1015	0.077594	0.0695356	-0.0854584	0.0205571	-0.439751	-0.329199	-0.440061	-0.403004	6.55364	0.00280315	0.406127	0.377443
PP_1194	-0.170239	-0.153279	-0.17106	-0.164859	-0.0511716	-0.0520972	0.00862128	-0.0315492	-6.37656	0.00310281	0.436698	0.377443
PP_0189	-0.163879	-0.198886	-0.127799	-0.163521	-0.00786324	0.0120584	0.0622847	0.02216	-6.34381	0.00316246	0.43273	0.377443
PP_5707	-0.284516	-0.220581	-0.299613	-0.268237	0.0185593	-0.0583047	0.0679249	0.00939316	-6.31045	0.0032247	0.429321	0.377443
PP_1639	-0.135729	-0.184758	-0.104191	-0.141559	0.00063611	0.0389285	0.0333142	0.0242929	-6.30494	0.00323512	0.419374	0.377443
PP_4695	-0.257493	-0.420118	-0.080516	-0.252709	-0.972436	-0.88485	-0.856923	-0.904737	6.26623	0.00330953	0.418019	0.377443
PP_1063	-0.900366	-1.02584	-0.871969	-0.932725	-0.499113	-0.215382	-0.317713	-0.344069	-6.16501	0.00351427	0.432783	0.377443
PP_5054	0.659625	0.903345	0.672177	0.745049	0.170624	0.264275	0.245518	0.226806	6.15218	0.00354133	0.425478	0.377443
PP_0260	-0.70621	-0.521862	-0.593903	-0.607325	-0.274611	-0.275632	-0.213673	-0.254639	-6.14256	0.00356177	0.417745	0.377443
PP_2348	-1.14464	-1.5528	-1.42274	-1.3734	-0.617513	-0.646684	-0.497667	-0.587288	-6.10677	0.00363914	0.416894	0.377443
PP_0567	0.176176	0.10863	0.199881	0.161562	-0.0574126	-0.080044	-0.00768187	-0.0483795	6.05031	0.00376543	0.421557	0.377443
PP_1346	-0.204864	-0.202509	-0.191835	-0.199736	0.081909	-0.0207038	0.124816	0.0620069	-6.03706	0.00379586	0.41552	0.377443
PP_0612	-0.630387	-0.390311	-0.425855	-0.482184	-0.053168	0.0168151	0.0506005	0.00474918	-6.02577	0.003822	0.409286	0.377443
PP_1076	0.534686	0.409041	0.345738	0.429821	-0.380013	-0.0694526	-0.179859	-0.209775	6.00511	0.00387045	0.405656	0.377443
PP_5370	0	-0.024321	-0.000457269	-0.00825941	-0.0984563	-0.0800073	-0.0666213	-0.0816949	6.00242	0.00387679	0.397856	0.377443
PP_5427	-0.192166	-0.540735	-0.518972	-0.417291	0.306482	0.270122	0.228003	0.268202	-5.96105	0.00397628	0.399737	0.377443
PP_4156	-0.79709	-0.618891	-0.475422	-0.630468	0.207925	-0.0195077	0.0119889	0.0668022	-5.95335	0.00399514	0.393602	0.377443
PP_5185	-5.62547	-5.80704	-5.70907	-5.71386	-5.09675	-5.09839	-4.76526	-4.9868	-5.93195	0.00404813	0.391002	0.377443
PP_4309	-0.11887	-0.0735838	-0.0844576	-0.0923038	0.0376188	0.0789796	0.128019	0.0815392	-5.89738	0.00413558	0.391767	0.377443
PP_4890	-9.63092	-8.31256	-11.278	-9.74049	-4.49077	-4.82139	-4.64567	-4.65261	-5.89489	0.00414196	0.384968	0.377443
PP_5146	0.505213	0.587068	0.362507	0.484929	-0.174488	-0.253466	0.0241353	-0.134606	5.87385	0.00419643	0.382808	0.377443
PP_1460	0.291594	0.235265	0.22229	0.249716	-0.0992059	0.0446737	-0.0190717	-0.0245346	5.86704	0.00421424	0.377443	0.377443
PP_4231	0.0791828	0.0762153	0.0471684	0.0675222	0.132187	0.132293	0.152749	0.139077	-5.82228	0.00433367	0.381208	0.377509
PP_0920	0.0429287	0.0754005	0.0887243	0.0690179	-0.00671996	-0.0182852	-0.0120229	-0.0123427	5.8096	0.00436826	0.377509	0.377509
PP_3790	-2.54297	-2.27881	-2.07627	-2.29935	-1.47333	-1.12852	-1.38589	-1.32925	-5.7	0.00468174	0.397625	0.378636
PP_1388	-0.104161	-0.069641	0.0169714	-0.0522767	0.18736	0.156715	0.147604	0.163893	-5.69121	0.00470805	0.393082	0.378636
PP_5145	1.51027	1.73401	1.4633	1.56919	1.0072	0.857445	1.06692	0.97719	5.68167	0.00473682	0.388893	0.378636
PP_1025	-2.45795	-2.24513	-2.27773	-2.32694	-3.10608	-3.0586	-2.79697	-2.98722	5.65857	0.0048074	0.388217	0.378636
PP_3097	0.124493	0.0534275	0.0447898	0.0742368	-0.0872881	-0.136619	-0.0785026	-0.100803	5.63541	0.00487942	0.387678	0.378636
PP_1016	0	0.164893	0.196952	0.120615	-0.325375	-0.600615	-0.418697	-0.448229	5.6176	0.00493572	0.385926	0.378636
PP_1079	-0.571759	-0.840913	-0.942294	-0.784988	-2.0338	-1.98177	-1.5449	-1.85349	5.6116	0.00495487	0.38137	0.378636
PP_5218	-0.27358	-0.227866	-0.138803	-0.213416	0.163807	0.172899	0.0306091	0.122438	-5.53568	0.00520517	0.394472	0.378636
PP_0292	-3.70433	-3.25438	-3.83449	-3.59774	-5.76895	-5.09251	-4.96782	-5.27643	5.5098	0.005294	0.395125	0.378636
PP_2793	-0.374602	-0.65682	-0.660144	-0.563855	0.00564945	-0.0775935	0.0116933	-0.0200836	-5.49713	0.00533818	0.392475	0.378636
PP_0674	0.735698	0.921076	0.698697	0.785157	0.394614	0.227965	0.340049	0.320876	5.49501	0.0053456	0.387242	0.378636
PP_2692	0.217188	0.176058	0.204489	0.199245	-0.165169	-0.0606634	0.00122563	-0.0748689	5.4762	0.00541214	0.38638	0.378636
PP_1445	0.619053	0.638608	0.5738	0.610487	0.358947	0.239569	0.396059	0.331525	5.47395	0.00542015	0.381423	0.378636
PP_4950	0.0737768	0.124841	0.0950782	0.0978986	-0.109469	-0.0331267	-0.037167	-0.0599208	5.46356	0.00545741	0.378636	0.378636
PP_4696	-1.66918	-1.22988	-1.70727	-1.53544	-3.60258	-2.69814	-3.45962	-3.25345	5.37249	0.00579766	0.396657	0.393208
PP_4891	-0.613528	-0.477631	-0.456155	-0.515771	-0.0806923	-0.169395	0.0683335	-0.0605847	-5.35027	0.00588459	0.397089	0.393208
PP_5155	-0.36389	-0.671824	-0.935331	-0.657015	-1.52164	-1.73693	-1.91038	-1.72298	5.33594	0.00594148	0.39551	0.393208
PP_2704	-0.059894	-0.100923	-0.122239	-0.0943519	0.0855246	0.0685413	0.0141074	0.0560578	-5.32212	0.00599698	0.393882	0.393208
PP_3948	-0.190789	-0.136966	-0.0858544	-0.13787	0.0210967	0.0724452	0.100496	0.0646793	-5.30414	0.00607019	0.393444	0.393208
PP_1411	-0.0224767	-0.0361789	0.00980213	-0.0162845	0.123728	0.0969079	0.0673195	0.0959853	-5.2857	0.00614636	0.393208	0.393208
PP_2627	-0.0380389	-0.00937771	0.00711472	-0.013434	0.10386	0.0703358	0.0659101	0.0800353	-5.24518	0.00631791	0.399	0.395525
PP_2658	-0.0280311	-0.0728863	-0.0796042	-0.0601738	0.0672659	0.0321125	0.0329494	0.0441093	-5.23933	0.00634318	0.395525	0.395525
PP_3087	-0.040577	-0.134726	-0.090894	-0.0887324	0.0499993	0.0538671	0.0855148	0.0631271	-5.15924	0.00670156	0.412648	0.404745
PP_4941	0.160044	0.323895	0.209897	0.231279	-0.162471	-0.020698	-0.160307	-0.114492	5.12533	0.00686071	0.417233	0.404745
PP_3221	-0.280089	-0.275197	-0.058634	-0.20464	0.163393	0.174402	0.255241	0.197679	-5.12191	0.00687699	0.413123	0.404745
PP_4939	0.283179	0.360883	0.376704	0.340255	0.0902056	-0.143774	-0.0627804	-0.0387828	5.0918	0.00702264	0.41679	0.404745
PP_1127	-0.181427	-0.0882803	-0.166258	-0.145322	0.0666576	0.0687307	0.189713	0.108367	-5.08675	0.00704742	0.413281	0.404745
PP_0236	-0.336042	-0.262246	-0.300033	-0.29944	0.00795197	0.124097	-0.0794554	0.0175311	-5.05643	0.00719856	0.417178	0.404745
PP_5405	0.0116766	0.0172376	-2.75269e-05	0.00962887	-0.0559954	-0.0450795	-0.0255535	-0.0422095	5.05472	0.00720719	0.412821	0.404745
PP_5076	0.389862	0.351308	0.42496	0.38871	0.247747	0.128241	0.161059	0.179016	5.05155	0.00722321	0.408983	0.404745
PP_4453	-0.103626	-0.111569	-0.104991	-0.106729	-0.0308217	0.0404942	-0.00915063	0.000173964	-5.03062	0.00733031	0.410331	0.404745
PP_4284	0.0687936	0.045786	-0.000844608	0.0379116	-0.203504	-0.101435	-0.131414	-0.145451	5.0146	0.00741355	0.410328	0.404745
PP_0912	0.00414188	-0.0460421	-0.0295314	-0.0238106	0.114887	0.160805	0.0775688	0.117754	-5.013	0.00742195	0.406228	0.404745
PP_4382	0.28762	0.174863	0.14124	0.201241	-0.0514229	-0.0333863	-0.00533402	-0.0300477	5.00052	0.00748768	0.405322	0.404745
PP_4484	0.0152263	0.00205623	0.0267739	0.0146855	-0.192036	-0.116728	-0.255953	-0.188239	4.96581	0.00767433	0.41091	0.404745
PP_3409	-0.0609967	-0.0276559	-0.180911	-0.0898546	-0.309529	-0.420903	-0.388516	-0.372983	4.95919	0.00771058	0.408412	0.404745
PP_1426	-1.76158	-1.63059	-2.0522	-1.81479	-1.16564	-1.08477	-1.23377	-1.1614	-4.95683	0.00772352	0.404745	0.404745
PP_3714	-0.263079	-0.149397	-0.216176	-0.209551	0.147322	-0.00416845	0.0483097	0.063821	-4.94145	0.00780868	0.404901	0.404901
PP_1022	-2.9863	-2.489	-2.5808	-2.68537	-3.58571	-4.21432	-3.78932	-3.86312	4.90585	0.00801027	0.411027	0.408057
PP_4909	-11.0955	-11.9975	-11.6058	-11.5663	-5.52646	-8.62502	-6.22522	-6.79223	-4.90152	0.00803522	0.408057	0.408057
PP_2512	0.0265266	0.123955	0.0922512	0.0809111	-0.0847489	-0.0705161	-0.149817	-0.101694	4.84751	0.00835445	0.419939	0.41715
PP_3513	-0.181883	-0.0945523	-0.0691616	-0.115199	0.047477	0.047029	0.0786556	0.0577205	-4.8427	0.00838364	0.41715	0.41715
PP_3098	0.272332	0.350651	0.548	0.390328	0.0196745	-0.0624657	-0.0202077	-0.0209996	4.81795	0.00853572	0.42047	0.419428
PP_0195	0.646834	0.153337	0.412533	0.404234	-0.269747	-0.272567	-0.308386	-0.283567	4.8077	0.00859972	0.419428	0.419428
PP_0712	-0.0510972	-0.0617677	-0.124612	-0.0791589	0.0287754	0.0523799	0.0288716	0.0366756	-4.77841	0.00878574	0.4243	0.422921
PP_1444	-0.236031	-0.00323884	-0.175093	-0.138121	-0.559125	-0.459176	-0.48274	-0.500347	4.76954	0.00884306	0.422921	0.422921
PP_1839	-0.213492	-0.0764194	-0.0822501	-0.124054	0.101659	0.0707255	0.122341	0.0982417	-4.70995	0.00924002	0.437657	0.43274
PP_1013	0.137302	0.293514	0.00872656	0.146514	-0.359594	-0.356845	-0.206266	-0.307568	4.697	0.00932913	0.43767	0.43274
PP_3361	-0.0880306	-0.0888469	-0.0684257	-0.0817677	-0.0135089	0.0516683	0.00507618	0.0144118	-4.69111	0.00936998	0.435439	0.43274
PP_1584	-0.0740146	-0.00276257	0.00197913	-0.0249327	0.112937	0.119755	0.194358	0.14235	-4.66802	0.00953236	0.438845	0.43274
PP_4892	-0.515624	-0.447957	-0.325118	-0.429566	-0.0743742	-0.102618	-0.190429	-0.122474	-4.66692	0.00954021	0.43514	0.43274
PP_3084	0.0985165	0.089813	0.069341	0.0858902	0.0227443	-0.00927591	0.0321082	0.0151922	4.64395	0.00970529	0.438608	0.43274
PP_4730	0.231918	0.262638	0.142515	0.212357	-0.0602669	0.0320481	0.020577	-0.00254726	4.64343	0.00970904	0.434788	0.43274
PP_3719	0.0718986	-0.0317963	0.0584036	0.0328353	-0.103403	-0.148704	-0.155746	-0.135951	4.63086	0.00980087	0.434947	0.43274
PP_3060	0.0809255	0.202604	0.183932	0.155821	-0.257817	-0.0749154	-0.122007	-0.15158	4.61448	0.00992218	0.436399	0.43274
PP_4720	-0.10236	-0.198514	-0.0265141	-0.109129	0.281901	0.278512	0.120614	0.227009	-4.61385	0.00992684	0.43274	0.43274
PP_1779	0.164905	0.145205	0.00810478	0.106072	-0.13507	-0.11582	-0.116407	-0.122432	4.59619	0.0100597	0.434685	0.434685
PP_1018	0.045238	0.102533	0.229567	0.125779	-0.497763	-0.190411	-0.459134	-0.382436	4.5807	0.0101781	0.435976	0.435976
PP_4297	0.0698233	0.0049409	0.145514	0.073426	-0.107528	-0.108128	-0.148711	-0.121456	4.5485	0.0104295	0.442894	0.439565
PP_4205	0.115784	0.0632989	0.111954	0.0970124	-0.148947	-0.022405	-0.140413	-0.103922	4.54713	0.0104403	0.439565	0.439565
PP_4158	0.0316331	0.0456168	0.0277494	0.0349997	-0.0435905	-0.129217	-0.0699432	-0.0809168	4.47649	0.0110196	0.460021	0.453392
PP_5299	0.0967151	0.113246	0.199399	0.136453	-0.0117181	-0.0526373	-0.00121322	-0.0218562	4.46099	0.0111518	0.461628	0.453392
PP_1144	0.0539455	-0.0245955	0.0111551	0.0135017	0.107187	0.161635	0.164203	0.144342	-4.45876	0.0111709	0.458567	0.453392
PP_1088	-11.1136	-8.2284	-9.52158	-9.62121	-5.60233	-6.23138	-5.29136	-5.70836	-4.45146	0.011234	0.457345	0.453392
PP_4994	0.896944	1.52341	1.10013	1.17349	0.37532	-0.0578841	0.217034	0.178157	4.4483	0.0112615	0.454706	0.453392
PP_5695	-0.0949517	-0.118728	-0.197578	-0.137086	0.156777	0.0762837	0.02157	0.084877	-4.43588	0.0113701	0.45536	0.453392
PP_4786	0.173797	0.0797965	0.223583	0.159059	-0.0131156	-0.106843	-0.0702788	-0.0634126	4.43082	0.0114148	0.45346	0.453392
PP_3206	0.355154	0.215642	0.418077	0.329624	-0.190135	0.0164677	-0.00873956	-0.0608022	4.41714	0.0115365	0.454629	0.453392
PP_0595	-0.0811247	0.0225681	-0.0768229	-0.0451265	0.123692	0.253016	0.163311	0.180006	-4.40626	0.0116344	0.45485	0.453392
PP_2330	0.468233	0.540757	0.476083	0.495024	0.177874	0.340222	0.166412	0.22817	4.40022	0.0116892	0.453392	0.453392
PP_4008	-1.00749	-1.36303	-0.918994	-1.0965	-0.527435	-0.508994	-0.39058	-0.47567	-4.36278	0.0120359	0.463193	0.463193
PP_5161	0.413343	0.216542	0.238971	0.289619	0.0403608	-0.0931629	-0.130811	-0.0612043	4.32955	0.0123541	0.471754	0.471754
PP_0503	-0.141219	-0.0773784	-0.198697	-0.139098	0.0831648	0	0.0488727	0.0440125	-4.30413	0.0126044	0.477611	0.477611
PP_5086	-0.112322	-0.0394185	-0.128261	-0.093334	0.0237183	0.020499	0.0288183	0.0243452	-4.28631	0.0127835	0.480698	0.480698
PP_3735	0.260654	0.0930083	0.137647	0.16377	-0.0970981	-0.029657	-0.136013	-0.0875895	4.2622	0.0130307	0.486282	0.4854
PP_5473	-0.461461	-0.332789	-0.575707	-0.456653	-0.064115	0.155745	0.369174	0.153601	-4.25501	0.0131056	0.4854	0.4854
PP_4937	0.3269	0.0572562	0.347185	0.24378	-0.506196	-0.518218	-0.15904	-0.394485	4.24542	0.0132063	0.485478	0.485478
PP_4133	0.309819	0.260452	0.0804015	0.216891	-0.0607346	-0.282972	-0.242155	-0.195287	4.22322	0.0134428	0.490514	0.486636
PP_1262	0.23295	0.180725	0.307485	0.240386	-0.128183	-0.0948715	0.0632863	-0.0532562	4.22044	0.0134728	0.487993	0.486636
PP_3522	-0.32834	-0.0665597	-0.17168	-0.18886	0.100125	0.211989	0.167117	0.159744	-4.21478	0.0135341	0.486636	0.486636
PP_4295	-0.364138	-0.204887	-0.539699	-0.369574	0.0156513	0.135965	0.0380273	0.0632145	-4.18122	0.0139046	0.496334	0.492561
PP_1479	0.113844	0.104401	0.333973	0.184073	-0.301652	-0.300068	-0.101029	-0.23425	4.17029	0.0140279	0.497131	0.492561
PP_2150	-0.159761	-0.257966	0.0207767	-0.132317	0.202631	0.300109	0.443605	0.315448	-4.16441	0.0140948	0.495935	0.492561
PP_1037	-0.339655	-0.950561	-0.707331	-0.665849	0.359713	-0.0115484	0.263874	0.204013	-4.15102	0.0142485	0.497786	0.492561
PP_2071	-0.188393	-0.266413	-0.046749	-0.167185	0.2018	0.196406	0.0675227	0.155243	-4.14201	0.0143531	0.497911	0.492561
PP_2816	0.239122	0.250598	0.162194	0.217305	-0.406529	-0.0715466	-0.488227	-0.322101	4.13452	0.0144407	0.497447	0.492561
PP_1605	0.0463596	0.207758	0.034578	0.096232	0.505685	0.365984	0.347051	0.40624	-4.13407	0.014446	0.494173	0.492561
PP_3314	-0.0834731	-0.125728	-0.182573	-0.130591	0.125521	0.0561042	0	0.0605418	-4.12958	0.0144988	0.492561	0.492561
PP_3089	-0.136699	-0.0627345	-0.158574	-0.119336	0.102131	0.0392527	0.20898	0.116788	-4.11343	0.0146909	0.495668	0.495668
PP_3530	-0.0575767	-0.00811522	-0.0168453	-0.0275124	0.0820573	0.0644226	0.153734	0.100071	-4.07934	0.0151066	0.506224	0.506224
PP_5095	0.00760611	-0.118834	-0.136895	-0.0827075	-0.824722	-0.403225	-0.601983	-0.609977	4.05745	0.015381	0.511939	0.508782
PP_0183	-0.0505478	0.03583	0.0185551	0.00127909	0.10286	0.192312	0.192343	0.162505	-4.04869	0.0154924	0.512185	0.508782
PP_1806	-0.368326	-0.156468	-0.131879	-0.218891	0.271835	0.197882	0.0590056	0.176241	-4.04867	0.0154927	0.508782	0.508782
PP_3142	0	0.0747962	0.145577	0.0734577	-0.1717	-0.0769148	-0.143854	-0.130823	4.03932	0.0156128	0.50933	0.50933
PP_2732	-0.229606	-0.211976	-0.182257	-0.207946	0.00435751	-0.0270351	0.17539	0.0509042	-4.0195	0.015871	0.514346	0.512639
PP_0027	-0.0888782	-0.0799854	-0.0477924	-0.0722187	0.0220985	-0.00122033	0.0758753	0.0322511	-4.0156	0.0159224	0.512639	0.512639
PP_0246	-0.054879	-0.396913	-0.27661	-0.2428	0.232177	0.351048	0.121386	0.23487	-3.97619	0.0164534	0.526294	0.518104
PP_3173	0.146474	0.346847	0.258436	0.250586	0.0322189	-0.101786	-0.0139382	-0.0278352	3.97504	0.0164692	0.523402	0.518104
PP_1019	0.241667	0.200977	0.130152	0.190932	0.0203624	0.0790094	0.0193614	0.0395777	3.9743	0.0164793	0.520366	0.518104
PP_0697	-0.340327	-0.240828	-0.336003	-0.305719	-0.161405	-0.191428	-0.15526	-0.169364	-3.97094	0.0165257	0.518507	0.518104
PP_0743	0.152622	0.176425	0.116256	0.148434	0.00519907	-0.0860224	0.0382603	-0.0141877	3.95906	0.0166908	0.520372	0.518104
PP_3821	0.660534	0.932021	0.567802	0.720119	0.23363	0.00179495	0.277789	0.171071	3.95538	0.0167424	0.518698	0.518104
PP_4940	0.175731	0.4527	0.0805254	0.236319	-0.230243	-0.338268	-0.166789	-0.2451	3.93521	0.0170282	0.524256	0.518104
PP_0063	0.0791132	0.154071	0.0514006	0.0948615	-0.175636	-0.0315401	-0.169773	-0.12565	3.9243	0.0171852	0.525804	0.518104
PP_1629	-0.67829	-0.440773	-0.512741	-0.543935	-1.20061	-1.49731	-0.955338	-1.21775	3.92339	0.0171985	0.522961	0.518104
PP_2217	-0.264108	-0.321924	-0.208842	-0.264958	0.214787	-0.00897196	0.38041	0.195408	-3.91967	0.0172524	0.521384	0.518104
PP_3511	-6.35561	-7.49117	-7.23415	-7.02698	-5.25033	-5.86658	-5.3245	-5.48047	-3.91654	0.0172981	0.519575	0.518104
PP_1378	-0.052225	-0.0836572	-0.0352269	-0.0570364	0.0869266	0.00927699	0.0444039	0.0468692	-3.9127	0.0173543	0.518104	0.518104
PP_0282	-0.0180376	-0.0495701	-0.0392834	-0.0356304	-0.107329	-0.209098	-0.151424	-0.15595	3.8947	0.0176203	0.522877	0.522877
PP_4050	0.0204167	-0.0104738	-0.0331343	-0.00773051	0.107838	0.120998	0.0513343	0.0933901	-3.82894	0.018635	0.549676	0.549676
PP_0291	-2.01142	-1.73545	-1.42481	-1.72389	-2.52745	-2.43026	-2.99761	-2.65178	3.80726	0.0189848	0.556663	0.549918
PP_2722	-0.126815	-0.132519	-0.392552	-0.217295	0.281391	0.114533	0.456802	0.284242	-3.79714	0.0191507	0.558204	0.549918
PP_1324	-0.156273	-0.234733	-0.174292	-0.188433	-0.00703524	0.227686	0.298022	0.172891	-3.79425	0.0191984	0.556302	0.549918
PP_5477	0.0216073	0.117485	0.146679	0.0952571	-0.209976	-0.0533977	-0.122181	-0.128518	3.79324	0.0192152	0.553533	0.549918
PP_0667	-0.0483696	0.00517305	-0.0280074	-0.0237346	0.0582887	0.0538139	0.121442	0.0778483	-3.78513	0.0193499	0.554171	0.549918
PP_0976	-0.116647	0.00115476	-0.187553	-0.101015	0.200692	0.0815863	0.15276	0.145013	-3.78467	0.0193576	0.551188	0.549918
PP_0071	-0.230752	-0.0783426	-0.186159	-0.165084	0.0496656	-0.0191512	0.0488899	0.0264681	-3.78067	0.0194246	0.549918	0.549918
PP_1231	-10.4953	-8.54829	-8.85683	-9.30014	-3.76948	-6.91139	-4.44556	-5.04214	-3.76851	0.0196298	0.55255	0.55255
PP_0379	-0.113974	-0.0264006	-0.120252	-0.0868753	-0.684649	-0.356443	-0.412901	-0.484664	3.76183	0.0197436	0.552597	0.552597
PP_2457	0.0546685	0.0222226	0.0307667	0.0358859	-0.00333042	-0.0577141	-0.0494062	-0.0368169	3.72777	0.0203363	0.565968	0.558266
PP_5283	-0.152169	-0.297765	-0.114849	-0.188261	0.0247418	0.113307	0.013461	0.0505031	-3.72409	0.0204016	0.564597	0.558266
PP_1430	0.120769	0.286333	0.0896473	0.165583	-0.360946	-0.0710608	-0.227603	-0.21987	3.71875	0.0204969	0.564065	0.558266
PP_0961	0.613943	1.02322	0.537109	0.724759	0.092248	-0.0513181	0.227596	0.0895085	3.71453	0.0205725	0.563	0.558266
PP_4659	0.0715062	0.076081	0.132818	0.0934683	0.0219282	0.0194407	-0.0122985	0.00969013	3.70893	0.0206734	0.562636	0.558266
PP_0497	-0.0122049	-0.0252979	-0.133476	-0.056993	0.339188	0.107471	0.243454	0.230038	-3.70677	0.0207125	0.560603	0.558266
PP_0077	0.0439471	0.0463689	0.027508	0.0392747	3.14457e-05	-0.015337	-0.0526238	-0.0226431	3.70364	0.0207693	0.559067	0.558266
PP_2215	0.0854764	0.277678	0.057338	0.140164	-0.131484	-0.0890105	-0.171089	-0.130528	3.69905	0.0208528	0.558266	0.558266
PP_5485	-0.125917	-0.0593049	-0.142579	-0.109267	0.0144208	-0.0277724	0.03893	0.00852614	-3.6763	0.0212731	0.566439	0.560747
PP_4785	1.02518	1.36834	0.826552	1.07336	0.0623305	0.221033	0.56096	0.281441	3.66563	0.0214736	0.568704	0.560747
PP_3331	0.114532	0.0389456	-0.0116772	0.0472669	-0.244685	-0.126904	-0.107013	-0.159534	3.66127	0.0215562	0.56784	0.560747
PP_0424	0.354268	0.305283	0.2235	0.294351	-0.262274	-0.0262338	0.0528892	-0.0785397	3.65364	0.0217016	0.568628	0.560747
PP_4814	-0.0604605	0.0137138	-0.0415391	-0.0294286	0.192485	0.0898435	0.0847848	0.122371	-3.65356	0.0217032	0.56566	0.560747
PP_5704	-0.0871877	0.0642621	0.0349548	0.00400972	-0.169275	-0.244512	-0.160268	-0.191352	3.65045	0.0217629	0.564231	0.560747
PP_1706	0.248132	0.207831	-0.0245471	0.143805	-0.17856	-0.136713	-0.250291	-0.188522	3.6432	0.0219026	0.56488	0.560747
PP_4129	-0.152942	-0.507036	-0.130512	-0.263497	-0.919567	-0.663426	-0.767327	-0.78344	3.64015	0.0219618	0.563457	0.560747
PP_0163	0.211285	0.375017	0.377094	0.321132	0.0149165	0.0802616	0.144389	0.0798556	3.63164	0.0221278	0.564775	0.560747
PP_0105	-0.109437	-0.147571	-0.174164	-0.143724	0.0488873	0.197831	0.000313914	0.0823442	-3.62754	0.0222082	0.563905	0.560747
PP_4644	-0.121376	0.0345397	-0.0946332	-0.0604898	0.225965	0.269452	0.0956999	0.197039	-3.62672	0.0222244	0.561423	0.560747
PP_1626	0.0401639	0.117861	0.0182677	0.0587641	-0.118641	-0.0441948	-0.0667263	-0.0765207	3.61707	0.0224155	0.563361	0.560747
PP_5324	0.0736519	-0.196276	-0.15769	-0.0934379	0.293346	0.162635	0.323953	0.259978	-3.61632	0.0224304	0.560873	0.560747
PP_4699	-0.341572	-0.091525	-0.166239	-0.199779	-0.565369	-0.545604	-0.864596	-0.658523	3.61087	0.0225392	0.560747	0.560747
PP_1578	-0.0729128	-0.149355	-0.0303507	-0.0842063	0.0349935	0.147363	0.192863	0.125073	-3.58218	0.0231225	0.57237	0.57237
PP_1077	-0.0142371	0.0443946	0.15462	0.0615926	-0.097528	-0.121848	-0.149317	-0.122898	3.56787	0.0234203	0.576841	0.576841
PP_4498	0.20158	0.12126	0.0976169	0.140152	-0.132984	0.00516717	-0.0169951	-0.0482706	3.54511	0.0239034	0.585812	0.585812
PP_0048	-0.30596	-0.353804	-0.15819	-0.272651	0.157361	-0.0533044	0.277954	0.127337	-3.5305	0.0242197	0.590626	0.586898
PP_5512	-0.0578608	0.117631	-0.0231366	0.0122111	0.214522	0.241822	0.179447	0.21193	-3.52798	0.0242746	0.589048	0.586898
PP_0967	-10.1048	-8.27248	-13.7824	-10.7199	-3.83085	-5.01596	-5.43535	-4.76072	-3.52659	0.0243052	0.586898	0.586898
PP_0965	-5.13048	-7.51919	-7.2108	-6.62016	-4.13512	-4.00998	-3.65476	-3.93329	-3.51771	0.0245007	0.588734	0.588734
PP_1777	0.0290915	0.154106	0.0120298	0.0650759	-0.104425	-0.236062	-0.113446	-0.151311	3.50642	0.0247518	0.591881	0.59028
PP_4726	-0.34804	-0.565827	-0.734062	-0.54931	-0.071089	-0.0430677	-0.222375	-0.112177	-3.50128	0.0248672	0.591768	0.59028
PP_2734	0.0102135	-0.00235146	0.0117182	0.00652677	-0.353868	-0.143624	-0.173311	-0.223601	3.49494	0.0250106	0.592318	0.59028
PP_t49	0.872508	1.08955	0.816886	0.926316	0.654054	0.321685	0.471065	0.482268	3.49345	0.0250444	0.59028	0.59028
PP_5627	0.0123225	0.318979	0.111472	0.147591	-0.21022	-0.125422	-0.210433	-0.182025	3.4815	0.0253175	0.593876	0.590995
PP_4549	0.0756453	0.0410738	-0.0304326	0.0287621	-0.0597354	-0.132272	-0.129802	-0.10727	3.4653	0.0256934	0.599837	0.590995
PP_4394	0.116973	0.217745	0.0593151	0.131344	-0.119462	-0.0554015	-0.0115205	-0.0621279	3.46064	0.0258028	0.59955	0.590995
PP_0891	0.10843	0.0340668	0.0825653	0.0750208	0.00667858	-0.0822114	-0.0844378	-0.0533235	3.46052	0.0258056	0.596799	0.590995
PP_0939	0.160745	0.255344	-0.0340661	0.127341	-0.121879	-0.237099	-0.214195	-0.191058	3.45373	0.0259659	0.5977	0.590995
PP_5503	0.149669	0.0496252	0.0839852	0.0944264	-0.000932955	-0.0837447	-0.13233	-0.072336	3.45283	0.0259872	0.595409	0.590995
PP_2387	0.624253	0.675665	0.498711	0.599543	0.443958	0.270037	0.258038	0.324011	3.45202	0.0260064	0.59309	0.590995
PP_4740	-0.0260939	-0.0301038	-0.00501277	-0.0204035	0.0536199	0.114309	0.191507	0.119812	-3.44922	0.026073	0.591869	0.590995
PP_4220	-0.00718143	0.0163999	-0.0593512	-0.0167109	0.110601	0.067875	0.057413	0.0786295	-3.44581	0.0261545	0.590995	0.590995
PP_0153	0.0381747	0.273056	0.29412	0.201784	-0.0514422	-0.205427	-0.336382	-0.19775	3.43742	0.0263558	0.592826	0.591721
PP_1370	-0.116493	-0.0814971	-0.145303	-0.114431	-0.0235227	0.0197588	-0.0522081	-0.0186573	-3.43398	0.0264392	0.591997	0.591721
PP_5268	-0.239123	-0.114981	-0.0141828	-0.122762	0.0791109	0.104329	0.141559	0.108333	-3.42199	0.0267314	0.595832	0.591721
PP_0120	-0.310296	-0.554712	-0.279107	-0.381371	-0.0607174	-0.0999488	-0.081942	-0.0808694	-3.4198	0.026785	0.594337	0.591721
PP_1654	0.539698	0.6943	-0.034013	0.399995	-0.362396	-0.29257	-0.473209	-0.376059	3.40819	0.0270724	0.598021	0.591721
PP_4824	-0.295415	0.0245015	0.105146	-0.0552561	-0.491576	-0.499818	-0.438389	-0.476594	3.4028	0.0272071	0.598312	0.591721
PP_0758	-0.452109	-0.368602	-0.328769	-0.38316	-0.764791	-0.647098	-0.527812	-0.646567	3.40037	0.027268	0.596986	0.591721
PP_4689	0.235526	0.077405	0.24196	0.184964	-0.133137	0.00420522	-0.0163496	-0.0484271	3.3954	0.0273931	0.597073	0.591721
PP_1195	-0.0765788	-0.155323	0.00344379	-0.0761528	0.17789	0.118852	0.0581067	0.118283	-3.38655	0.0276177	0.599316	0.591721
PP_3104	-0.151525	-0.0753621	0.0310675	-0.0652732	-0.248229	-0.229451	-0.310131	-0.262604	3.38524	0.0276512	0.597411	0.591721
PP_2911	-0.132215	-0.105669	-0.0784408	-0.105441	0.0479187	0.0176495	-0.0497604	0.00526925	-3.37758	0.0278476	0.599028	0.591721
PP_1154	-0.0131375	-0.0620181	0.0196577	-0.0184993	0.0799107	0.196558	0.10161	0.126026	-3.36376	0.0282062	0.604104	0.591721
PP_4291	-0.110094	-0.127873	-0.0635832	-0.100517	0.0389811	-0.0431959	0.0165171	0.00410076	-3.36139	0.0282684	0.602815	0.591721
PP_4927	-0.0199933	0.0326164	0.00515129	0.00592481	0.0532822	0.0740482	0.104578	0.0773028	-3.35467	0.0284451	0.603967	0.591721
PP_3891	0.268426	0.524116	0.186514	0.326352	-0.0510326	-0.0612708	-0.364996	-0.1591	3.35443	0.0284517	0.601514	0.591721
PP_4833	-0.347946	-0.0582735	-0.0964388	-0.167553	0.10606	0.203029	0.352587	0.220559	-3.35299	0.0284897	0.599744	0.591721
PP_5096	-0.210235	-0.255068	-0.150771	-0.205358	-0.114105	-0.0657252	-0.0123149	-0.0640484	-3.35259	0.0285001	0.59741	0.591721
PP_5531	0.0800376	0.106069	0.0559055	0.0806706	-0.0600555	-0.152072	-0.31774	-0.176622	3.3514	0.0285317	0.59554	0.591721
PP_2332	0.369577	0.311046	0.209806	0.296809	0.12496	0.0725277	-0.078447	0.0396803	3.34881	0.0286004	0.594455	0.591721
PP_1145	-0.489584	-0.381754	-0.809602	-0.560313	-0.138633	-0.0629077	-0.158878	-0.12014	-3.34097	0.0288098	0.596291	0.591721
PP_3051	-0.179246	0.0835908	-0.256884	-0.117513	0.282107	0.172194	0.30008	0.25146	-3.33907	0.0288609	0.594848	0.591721
PP_3250	0.154713	0.152079	0.0563672	0.121053	0.0178987	-0.00666397	-0.0758864	-0.0215506	3.32898	0.0291335	0.597964	0.591721
PP_1557	-0.198681	-0.0968444	-0.0457656	-0.113764	0.228546	0.279364	0.0308567	0.179589	-3.3289	0.0291356	0.595528	0.591721
PP_2042	0.0894978	0.160902	0.0907886	0.113729	0.0449765	-0.0237168	0.0123423	0.0112007	3.32647	0.0292017	0.594412	0.591721
PP_2580	-0.0211187	-0.121057	-0.302081	-0.148085	0.0739982	0.235742	0.289567	0.199769	-3.32317	0.0292917	0.59379	0.591721
PP_0581	-0.0194256	0.011028	-0.0124305	-0.0069427	0.109635	0.0599227	0.186204	0.118587	-3.3152	0.0295107	0.595777	0.591721
PP_3290	0.0519067	0.224075	0.133841	0.136608	-0.0401067	-0.0756079	-0.00650995	-0.0407415	3.31043	0.0296424	0.595993	0.591721
PP_2081	-0.934705	-0.815578	-0.681362	-0.810549	-0.572606	-0.442429	-0.26028	-0.425105	-3.31016	0.0296501	0.593725	0.591721
PP_0127	-0.0645932	-0.0705114	-0.0708906	-0.0686651	-0.218007	-0.235533	-0.117546	-0.190362	3.3057	0.0297741	0.593794	0.591721
PP_3259	0.0877366	0.322631	0.0982329	0.169533	-0.0354993	-0.170935	-0.216981	-0.141139	3.30512	0.0297903	0.591721	0.591721
PP_1083	-0.0252324	0.0253	-0.0652461	-0.0217262	0.0728466	0.0523411	0.088403	0.0711969	-3.29493	0.030076	0.594997	0.593128
PP_1885	0.042868	0.054286	0.0366655	0.0446065	0.0140526	0.00839338	-0.027856	-0.00180333	3.29005	0.0302142	0.59534	0.593128
PP_0575	0.0671199	0.394407	0.0288165	0.163448	-0.143737	-0.350353	-0.321552	-0.27188	3.27842	0.0305461	0.599482	0.593128
PP_0376	-0.283656	-0.139382	-0.125826	-0.182955	-0.336869	-0.41145	-0.518524	-0.422281	3.27822	0.0305519	0.597217	0.593128
PP_2955	-0.144845	-0.00553701	-0.128395	-0.0929258	0.0383325	0.0846638	0.168633	0.0972099	-3.26755	0.0308603	0.60086	0.593128
PP_2174	0.00592968	-0.0272327	0.0324424	0.00371315	0.169893	0.167128	0.0617172	0.132913	-3.26504	0.0309333	0.599912	0.593128
PP_3197	-0.35313	-0.44395	-0.150522	-0.315868	-0.0626599	0.353904	0.262073	0.184439	-3.26438	0.0309526	0.597932	0.593128
PP_4352	0.180295	0.0829415	0.102966	0.122068	-0.0792404	0.039866	-0.0829582	-0.0407775	3.25169	0.0313257	0.602774	0.593128
PP_2748	-0.102437	-0.0786606	-0.0738115	-0.0849696	-0.337511	-0.201336	-0.188536	-0.242461	3.24844	0.031422	0.602276	0.593128
PP_3784	-0.19529	-0.19059	-0.272264	-0.219382	-0.0519086	-0.0382601	0.16654	0.0254572	-3.24507	0.0315224	0.601858	0.593128
PP_2199	0.0842122	0.0168831	-0.0140385	0.0290189	-0.0937465	-0.216347	-0.0924116	-0.134168	3.24451	0.031539	0.59985	0.593128
PP_3822	0.00812309	-0.0796063	-0.0870838	-0.0528557	0.0343702	0.121531	0.0713916	0.0757641	-3.24388	0.0315578	0.597898	0.593128
PP_0032	-0.777117	-0.115893	0.1599	-0.24437	0.950234	0.750893	0.52327	0.741466	-3.24128	0.0316355	0.597075	0.593128
PP_4559	0.269627	0.144415	0.223593	0.212545	-0.0911601	0.0672784	0.0537029	0.00994039	3.24108	0.0316416	0.594911	0.593128
PP_0958	0.730247	1.08138	0.508152	0.773259	0.234361	0.284341	0.142138	0.22028	3.21524	0.0324269	0.607357	0.593128
PP_4832	0.305987	0.00274351	0.403599	0.237443	-0.168383	-0.236178	-0.10145	-0.16867	3.20285	0.0328117	0.612236	0.593128
PP_2918	0.148567	0.108752	-0.00805812	0.0830868	-0.0474688	-0.0775533	-0.118773	-0.0812651	3.20106	0.0328675	0.610963	0.593128
PP_1778	-0.0799855	0.0293902	0.0281924	-0.00746763	-0.281647	-0.185867	-0.493187	-0.320233	3.19924	0.0329247	0.609726	0.593128
PP_5351	0.165143	-0.000302079	0.0968996	0.0872468	-0.202381	-0.0767798	-0.0736069	-0.117589	3.19801	0.0329633	0.608154	0.593128
PP_5675	0.201465	0.109797	0.0644844	0.125249	-0.027357	-0.196806	-0.0447563	-0.0896398	3.19638	0.0330147	0.60683	0.593128
PP_1062	-0.536468	-0.540377	-0.111219	-0.396021	0.0908247	0.42966	0.0618808	0.194122	-3.19026	0.033208	0.608114	0.593128
PP_0995	-0.0084074	-0.203841	-0.232638	-0.148295	0.0445238	0.112264	0.203522	0.120103	-3.18905	0.0332464	0.606562	0.593128
PP_1301	0.0142599	-0.00461224	0.126159	0.0452689	-0.169067	-0.117217	-0.0639849	-0.116756	3.18633	0.0333328	0.605895	0.593128
PP_1229	0	0.0173159	-0.0441497	-0.00894459	0.0905969	0.0491388	0.0508037	0.0635131	-3.18223	0.0334639	0.60604	0.593128
PP_2390	0.068243	0.464636	0.098972	0.210617	-0.231725	-0.200013	-0.164101	-0.198613	3.17703	0.0336305	0.606828	0.593128
PP_5206	-0.159905	-0.213109	-0.127214	-0.166743	-0.0928515	0.0445003	0.00373212	-0.014873	-3.17696	0.0336329	0.604655	0.593128
PP_1494	0.331257	0.0894951	0.238274	0.219676	-0.0534194	0.0349634	-0.0441743	-0.0208768	3.174	0.0337283	0.604166	0.593128
PP_1072	0.0930346	0.0874261	0.0136169	0.0646925	-0.0531423	0.00148253	-0.0581429	-0.0366009	3.17244	0.0337787	0.602877	0.593128
PP_4299	0.265786	-0.0509839	0.0383323	0.0843781	-0.195021	-0.281129	-0.204407	-0.226852	3.17057	0.0338393	0.601777	0.593128
PP_3643	-0.0286192	-0.0558857	0.0488641	-0.0118802	-0.119967	-0.0981103	-0.156523	-0.124867	3.16456	0.034035	0.60308	0.593128
PP_4171	1.18722	1.39398	0.962034	1.18108	0.80979	0.589988	0.787392	0.729057	3.1621	0.0341154	0.602338	0.593128
PP_1425	0.0159448	-0.264018	-0.248521	-0.165531	0.071808	0.174934	0.179429	0.142057	-3.15765	0.0342614	0.602755	0.593128
PP_2932	0.155976	0.0053831	9.44033e-05	0.053818	-0.123942	-0.398766	-0.219367	-0.247358	3.15696	0.0342839	0.601005	0.593128
PP_2868	-0.20065	-0.0986498	-0.35734	-0.21888	0.321159	0.329484	-0.0159081	0.211578	-3.15601	0.0343153	0.599422	0.593128
PP_0128	0.078533	0.11239	0.0436128	0.0781785	0.0131583	-0.0187663	-0.0802542	-0.0286208	3.1553	0.0343386	0.59771	0.593128
PP_5214	0.671661	0.680181	0.201832	0.517891	-0.0783902	0.106676	-0.082017	-0.0179103	3.1539	0.0343848	0.596407	0.593128
PP_4386	0.190708	0.339028	0.364179	0.297972	-0.063314	0.14597	0.0438303	0.042162	3.15364	0.0343935	0.594465	0.593128
PP_1536	0.073906	0.0240068	0.103858	0.067257	0.171907	0.190595	0.313691	0.225398	-3.14996	0.0345155	0.594487	0.593128
PP_0868	0.0468516	0.0144708	-0.17334	-0.0373392	0.156971	0.193441	0.29821	0.216207	-3.14404	0.0347125	0.595797	0.593128
PP_5725	0.0523293	0.4133	0.422211	0.295947	-0.0498029	-0.102259	-0.12931	-0.0937904	3.14175	0.0347892	0.595041	0.593128
PP_3889	-0.122874	0.0105554	-0.0882932	-0.0668705	-0.180184	-0.34504	-0.260473	-0.261899	3.13761	0.034928	0.595347	0.593128
PP_0417	-4.52497	-5.61208	-5.9049	-5.34731	-3.8062	-3.97018	-4.18417	-3.98685	-3.13614	0.0349775	0.594135	0.593128
PP_3024	-0.092526	0.176178	0.173237	0.0856297	-0.220784	-0.270857	-0.15054	-0.21406	3.13246	0.035102	0.594201	0.593128
PP_1097	-0.694859	-0.381876	-0.1264	-0.401045	0.129924	0.221761	0.0542499	0.135311	-3.12989	0.0351889	0.593631	0.593128
PP_4018	0.794964	-0.0512378	0.534191	0.425972	-0.211769	-0.803682	-0.544572	-0.520008	3.11971	0.0355367	0.597453	0.593128
PP_1170	0.199472	0.414467	0.224426	0.279455	0.0585151	-0.233702	-0.0207985	-0.0653286	3.11889	0.0355647	0.595891	0.593128
PP_1805	0.194792	0.278482	0.257003	0.243426	0.174514	0.162695	0.137174	0.158128	3.11226	0.0357935	0.597691	0.593128
PP_5499	0.0113493	-0.064299	0.0136873	-0.0130875	0.578502	0.756569	0.193963	0.509678	-3.11207	0.0358003	0.595784	0.593128
PP_5329	-0.352397	0.123184	-0.0867288	-0.105314	-0.60141	-0.675676	-0.455966	-0.577684	3.10811	0.0359377	0.596058	0.593128
PP_0119	-0.406036	-0.369403	-0.246129	-0.340523	0.192381	-0.177178	0.181769	0.0656576	-3.10695	0.0359779	0.594722	0.593128
PP_2554	-0.0271183	-0.182207	-0.20319	-0.137505	0.0407667	0.190822	0.0465255	0.0927047	-3.10626	0.0360019	0.593128	0.593128
PP_4735	-0.034831	-0.0266777	-0.0167433	-0.026084	0.190216	0.0548524	0.0736539	0.106241	-3.10193	0.0361535	0.593641	0.593579
PP_1140	0.153455	0.215601	0.0561116	0.141723	-0.0525257	0	0.0100611	-0.0141549	3.0986	0.0362702	0.593579	0.593579
PP_2158	-0.140297	0.014449	-0.261126	-0.128992	0.136083	0.196236	0.0818092	0.138043	-3.09326	0.0364589	0.594691	0.594691
PP_0185	0.242892	0.439524	0.257569	0.313328	0.0905336	0.022817	0.149805	0.0877186	3.08588	0.0367209	0.596987	0.595194
PP_1375	-0.329196	-0.175215	-0.173029	-0.225813	0.0711215	0.0411847	-0.101878	0.00347623	-3.08559	0.0367314	0.595194	0.595194
PP_2889	0.746342	0.964147	0.469581	0.72669	0.28212	0.0953986	0.327648	0.235055	3.07703	0.0370385	0.598202	0.596329
PP_0023	0.321803	0.0140275	-0.0558012	0.0933431	-0.632235	-0.323625	-0.264696	-0.406852	3.07595	0.0370773	0.596872	0.596329
PP_5217	0.844293	1.35124	0.659515	0.951684	0.309702	0.0190234	0.373381	0.234035	3.06977	0.0373014	0.598523	0.596329
PP_4553	-0.0292452	0.0257324	-0.178019	-0.0605107	0.116386	0.123619	0.143367	0.127791	-3.06721	0.0373946	0.598071	0.596329
PP_1579	0.000882053	-0.0048432	-0.0557925	-0.0199179	0.0341724	0.0722496	0.123177	0.0765331	-3.06662	0.0374162	0.596479	0.596329
PP_1873	-0.145285	-0.183028	-0.151672	-0.159995	0.222931	0.0722959	-0.0477061	0.082507	-3.06356	0.0375278	0.596329	0.596329
PP_2557	-0.163992	-0.212518	-0.109219	-0.16191	0.0340922	-0.0188568	0.224115	0.0797834	-3.03738	0.0385008	0.609822	0.607525
PP_3654	0.142514	0.0988838	0.106845	0.116081	-0.207579	-0.276032	0.0171367	-0.155491	3.03238	0.0386901	0.610858	0.607525
PP_3328	-0.0670866	-0.267274	0	-0.111453	0.112452	0.132785	0.2564	0.167212	-3.02824	0.0388476	0.611384	0.607525
PP_4527	0.0552009	0.0252762	0.0644088	0.0482953	-0.210427	-0.0632103	-0.054005	-0.109214	3.02701	0.0388946	0.610175	0.607525
PP_1537	0.142154	0.100843	-0.0388374	0.0680532	-0.0591939	-0.227265	-0.255977	-0.180812	3.02572	0.0389438	0.609007	0.607525
PP_5698	0.250426	0.28843	0.112919	0.217258	-0.0511751	0.0627176	0.0536637	0.0217354	3.02497	0.0389723	0.607525	0.607525
PP_1369	-0.248632	-0.167833	-0.142197	-0.186221	-0.0121805	-0.0450614	-0.110554	-0.0559321	-3.0173	0.0392675	0.610194	0.610111
PP_3786	-0.409221	-0.510122	-0.373101	-0.430815	-0.328139	-0.136861	-0.198161	-0.221054	-3.00855	0.0396069	0.613533	0.610111
PP_2100	0.00133589	0.0288283	0.00470513	0.0116231	0.104961	0.146751	0.0493865	0.100366	-3.0083	0.0396165	0.611758	0.610111
PP_5358	0.38083	0.251786	0.0866978	0.239771	-0.152367	-0.0954639	0.0409684	-0.0689541	3.00768	0.0396408	0.61022	0.610111
PP_1791	-0.392543	-0.236997	-0.112961	-0.2475	0.0807405	0.0457527	-0.054419	0.0240247	-3.00183	0.03987	0.611837	0.610111
PP_4306	-0.00152249	0.131708	0.137554	0.0892467	-0.285882	-0.0384244	-0.170352	-0.164886	3.00061	0.0399178	0.610668	0.610111
PP_3591	0.0192743	0	-0.0361537	-0.00562646	0.0315848	0.0882843	0.0940054	0.0712915	-2.99217	0.0402517	0.61387	0.610111
PP_5110	0.143151	0.501815	0.0584773	0.234481	-0.256516	-0.692507	-0.199641	-0.382888	2.98766	0.0404315	0.614709	0.610111
PP_2025	-0.0989253	-0.0996861	-0.0856772	-0.0947628	0.228316	0.00983994	0.0659344	0.101363	-2.98669	0.0404704	0.613407	0.610111
PP_2749	0.327562	0.0931633	0.274467	0.231731	-0.112377	-0.215523	0.0610857	-0.0889382	2.98396	0.0405796	0.613174	0.610111
PP_1347	-0.513113	-0.53583	-0.364853	-0.471266	-0.179179	0.0545121	-0.28033	-0.134999	-2.98328	0.0406069	0.611711	0.610111
PP_5097	-3.79515	-3.56306	-4.13417	-3.83079	-3.35845	-3.34696	-3.29164	-3.33235	-2.98284	0.0406245	0.610111	0.610111
PP_5352	-0.155161	-0.0202765	-0.253117	-0.142851	-0.382403	-0.33037	-0.334048	-0.34894	2.96329	0.0414191	0.620153	0.619145
PP_1029	0.0502045	-0.146185	0.0370755	-0.0196349	0.194438	0.157146	0.162024	0.171203	-2.96059	0.0415303	0.619934	0.619145
[truncated: 4,596 more rows]

## Sheet: Figure_2B_T=0_Reference
geneName	normGeneFit	tStat_abs
[truncated: 4,950 more rows]

## Sheet: Figure_2B_Parallel_M9_Reference
geneName	normGeneFit	tStat_abs
[truncated: 4,923 more rows]

[truncated: 5 more sheets: Figure_2C_M9_Gluc_v_M9_Ferulate, Begin_Trimmed_10%, End_Trimmed_10%, Both_Trimmed_10%, Trimmed_Gene_Exclusions]
